# Supplementary material for: Trace removal of benzene vapour using double-walled metal–dipyrazolate frameworks
Source: Nat Mater. 2022 Apr 28;21(6):689–95. doi: 10.1038/s41563-022-01237-x (PMC9156410; doi:10.1038/s41563-022-01237-x)
Supplement: Source Data Fig. 3 — Source data for Fig. 3. [file 41563_2022_1237_MOESM2_ESM.xlsx]

## Sheet: Sheet1
Figure 3a and 3b													Figure 3c																Figure 3d
BUT-53		BUT-54		BUT-55		BUT-56		BUT-57		BUT-58			BUT-53		BUT-54		BUT-55		BUT-56		BUT-57		BUT-58						BUT-55 (dry)		BUT-55 (50% RH)		BUT-55 (80% RH)		Co(bdp) (dry)		Co(bdp) (50% RH)
P/P0	Benzene Uptake (mmol/g)	P/P0	Benzene Uptake (mmol/g)	P/P0	Benzene Uptake (mmol/g)	P/P0	Benzene Uptake (mmol/g)	P/P0	Benzene Uptake (mmol/g)	P/P0	Benzene Uptake (mmol/g)		P/P0	Benzene Uptake (mmol/g)	P/P0	Benzene Uptake (mmol/g)	P/P0	Benzene Uptake (mmol/g)	P/P0	Benzene Uptake (mmol/g)	P/P0	Benzene Uptake (mmol/g)	P/P0	Benzene Uptake (mmol/g)	P/P0	Benzene Uptake (mmol/g)	Name		Breakthrough time (hour/g)	Concentration of benzene (ppm)	Breakthrough time (hour/g)	Concentration of benzene (ppm)	Breakthrough time (hour/g)	Concentration of benzene (ppm)	Breakthrough time (hour/g)	Concentration of benzene (ppm)	Breakthrough time (hour/g)	Concentration of benzene (ppm)
4.20512e-05	0.07101	0.000147694	0.07295	5.00125e-05	0.06244	7.15182e-05	0.07375	0.000137946	0.14394	6.70222e-05	0.0876		0.000392988	2.47571	0.000784226	2.61884	0.000570245	3.27665	0.000540257	2.97777	0.000717101	3.01281	0.000748153	3.08929	0.00418	2.8	Carboxon-1000		14.8333	0.00211	14.2296	0.03979	11.9473	-0.00511	37.1528	0.02949	37.1528	0.0126
6.18047e-05	0.14093	0.00017628	0.14781	6.05549e-05	0.0826	7.0745e-05	0.14352	0.000140679	0.21249	8.52011e-05	0.16898														0.00457	2.83	BUT-66		15.1111	-0.01417	14.4721	0.02908	12.3104	0.00153	37.8472	-0.00949	37.8472	-0.00686
8.43559e-05	0.21724	0.000197559	0.21654	6.58327e-05	0.15877	7.10612e-05	0.22163	0.000148357	0.28879	8.78463e-05	0.25067														0.000386435	0.5	MIL-101		15.3611	-0.00746	14.7416	0.0133	12.6372	0.00173	38.4722	0.03623	38.4722	0.03553
9.2581e-05	0.28925	0.000206548	0.28998	7.01237e-05	0.23686	7.37291e-05	0.3002	0.000129186	0.36102	0.000102692	0.33273														0.00434	0.15	MCM-41		15.6389	0.00978	14.9842	0.05308	13.0004	0.00995	39.1667	0.00376	39.1667	0.01792
0.000105024	0.36558	0.000215419	0.36249	7.00814e-05	0.31438	7.93238e-05	0.37163	0.000143452	0.43525	0.00010468	0.41064														0.0045	0.03	ZIF-8		15.8889	0.00986	15.2537	0.0358	13.3272	0.0062	39.7917	-0.00241	39.7917	-0.00897
0.000117162	0.4394	0.000239613	0.50107	7.18391e-05	0.39068	7.57982e-05	0.43946	0.00012718	0.50576	9.11567e-05	0.49143														0.00599	3.3	PAF-1		16.1667	0.00765	15.5232	0.02161	13.6903	0.01696	40.4861	0.00405	40.4861	0.01971
0.000121827	0.51272	0.000252054	0.57308	7.7426e-05	0.46813	7.78244e-05	0.52179	0.000130893	0.58241	9.77774e-05	0.57192														0.00434	2.85	BUT-67		16.4167	-0.01228	15.7658	0.0095	14.0172	-0.00956	41.1806	-0.01713	41.1806	0.0339
0.000128471	0.58656	0.000275664	0.64567	7.64259e-05	0.54241	7.39263e-05	0.59728	0.000118404	0.65549	0.000101902	0.65781														0.04	1.67	Activated carbon		16.6944	-0.000394784	16.0353	0.05289	14.3803	0.01373	41.8056	0.01861	41.8056	0.00703
0.000136273	0.66067	0.000304092	0.71656	7.81554e-05	0.61848	7.40938e-05	0.67321	0.000122559	0.73433	9.02645e-05	0.73795														0.053	0.07	13X Zeolite		16.9444	0.00181	16.197	0.05122	14.7071	-0.0051	42.5	0.01718	42.2222	0.01016
0.000138253	0.73647	0.000327583	0.78567	8.23916e-05	0.69482	7.45586e-05	0.75027	0.000114021	0.80728	9.45453e-05	0.81897														0.065	1.67	CUB-5		17.2222	-0.01185	16.4395	0.05288	15.0703	0.00651	43.125	-0.01549	42.7083	-0.02396
0.000140351	0.80938	0.00035688	0.85786	8.30333e-05	0.77379	7.3344e-05	0.82228	0.000119202	0.88067	9.82548e-05	0.89563														0.16	1.68	MOF-5		17.4722	-0.000557691	16.709	0.03436	15.3971	0.00942	43.8194	0.04129	43.3333	0.02149
0.00014183	0.87964	0.000365387	0.92991	8.5162e-05	0.85442	7.66536e-05	0.89388	0.00012019	0.95696	8.70324e-05	0.97304														0.004	1	HKUST-1		17.75	-0.00482	16.9785	0.03584	15.6513	0.02224	44.4444	-0.01297	44.0278	0.0313
0.000141517	0.95335	0.000384613	1.00295	8.68759e-05	0.92969	7.55212e-05	0.97098	0.000124866	1.02558	9.23384e-05	1.05161														0.02	2.69	MOF-177		18	-0.00372	17.2211	0.02386	15.9781	0.01391	45.1389	0.01407	44.6528	0.01154
0.000144483	1.02558	0.000408088	1.07085	8.7095e-05	1.00888	7.63257e-05	1.05411	0.000123483	1.10353	8.96228e-05	1.12728														0.018	2.8	Ni(bpb)		18.2778	0.00364	17.4905	0.04558	16.3412	-0.000429288	45.7639	0.02232	45.3472	0.0282
0.00014442	1.09473	0.000430182	1.13795	8.81046e-05	1.08518	7.14478e-05	1.13161	0.000123239	1.1775	9.02097e-05	1.2025														0.019	0.65	Zn(bpb)		18.5556	0.01767	17.7331	0.01508	16.6681	-0.0216	46.4583	-0.00929	45.9722	-0.00849
0.000145688	1.16781	0.000454265	1.20554	9.07654e-05	1.1621	7.4154e-05	1.19875	0.000118539	1.24897	9.51714e-05	1.28513														0.0025	1.8	Co(BDP)		18.8056	-0.00647	18.0026	0.03779	17.0312	0.01489	46.875	0.00351	46.6667	0.00813
0.000145586	1.23951	0.000475055	1.2746	8.95602e-05	1.23763	7.85178e-05	1.26781	0.000121461	1.32585	0.000100845	1.36054														0.000988267	1.26741	Zn(BDP)		19.0833	0.00637	18.2451	0.03482	17.358	-0.00495	47.5694	-0.00103	47.2917	-0.01643
0.000147112	1.31112	0.000501098	1.34473	8.9975e-05	1.31335	7.78197e-05	1.34531	0.000125403	1.40348	9.9953e-05	1.44147																		19.3333	0.01584	18.5146	0.04207	17.7212	0.00682	48.1944	0.01185	47.9861	0.02347
0.000144804	1.38348	0.000499218	1.41504	9.28862e-05	1.39121	8.02551e-05	1.41781	0.000129131	1.47616	0.000105627	1.51996																		19.6111	0.000216446	18.7572	0.03004	18.048	0.000853589	48.8889	0.04183	48.6111	-0.00576
0.00014478	1.45585	0.000509937	1.48277	9.26201e-05	1.46746	7.3686e-05	1.49522	0.000131169	1.54768	0.000100978	1.60237																		19.8611	0.01099	19.0267	0.01316	18.4111	0.01153	49.5139	-0.000751456	49.3056	-0.00442
0.000146095	1.52754	0.00052921	1.55237	9.29175e-05	1.54174	8.02082e-05	1.5625	0.000135513	1.62179	0.000111387	1.67777																		20.1389	-0.01621	19.2692	0.01823	18.738	0.00533	50.2083	0.01376	50	0.01622
0.000148161	1.60152	0.000555877	1.62143	9.56331e-05	1.61661	7.71255e-05	1.64103	0.000138286	1.70013	0.000123345	1.75746																		20.3889	-0.00382	19.5388	0.03663	19.1011	-0.01401	50.8333	-0.01059	50.625	-0.00297
0.000150141	1.67656	0.000556801	1.69103	9.56253e-05	1.69183	7.82572e-05	1.71737	0.000144795	1.77518	0.00011764	1.83254																		20.6667	0.00459	19.7813	0.02109	19.4279	0.01549	51.5278	0.00162	51.3194	0.05663
0.000154062	1.75156	0.000574455	1.76223	9.79966e-05	1.76862	8.47864e-05	1.78629	0.000149692	1.8496	0.000132008	1.91138																		20.9167	0.00731	20.0508	0.02024	19.7911	-0.00638	52.1528	0.01635	51.9444	-0.01777
0.000154406	1.82719	0.000603523	1.84	0.000103091	1.84603	8.76428e-05	1.86013	0.00015278	1.91915	0.000144318	1.99402																		21.1944	-0.01853	20.2934	0.04126	20.1542	-0.00307	52.8472	0.03549	52.6389	-0.02242
0.000156668	1.90147	0.0006044	1.90728	0.000104273	1.92223	9.07341e-05	1.92938	0.000161659	1.99317	0.000147073	2.06915																		21.4444	0.02463	20.5629	0.05255	20.481	0.00731	53.4722	0.000493019	53.2639	0.01259
0.000159602	1.97429	0.000621738	1.97647	0.000107051	1.99857	9.34105e-05	2.00911	0.000170308	2.06902	0.000155666	2.14607																		21.7222	-0.00466	20.8054	0.02769	20.8442	0.00167	54.1667	-0.02015	53.9583	0.00407
0.00016015	2.04634	0.000653586	2.05107	0.000111942	2.07353	0.000100477	2.08268	0.000177883	2.1421	0.000179715	2.22263																		21.9722	-0.00259	21.0749	0.03374	21.171	-0.00165	54.7917	-0.00468	54.5833	0.05838
0.000164846	2.1196	0.00065451	2.12232	0.000114251	2.14629	0.000103052	2.16263	0.000193175	2.21612	0.000190045	2.30116																		22.25	0.01388	21.3175	0.03754	21.5341	0.02258	55.4861	0.02861	55.2778	0.0173
0.000173893	2.19228	0.000669763	2.1933	0.000120778	2.22411	0.000106331	2.24393	0.000204218	2.29201	0.000211794	2.37634																		22.5	-0.00654	21.587	0.01191	21.861	0.04538	56.1111	0.00701	55.9028	0.0351
0.000182853	2.26344	0.000683167	2.26732	0.000128674	2.29987	0.000112999	2.31402	0.000217622	2.36071	0.000246611	2.45759																		22.7778	-0.01333	21.8295	0.06082	22.2241	0.01654	56.8056	0.011	56.5972	-0.00022926
0.000206652	2.33813	0.000704502	2.33844	0.00013535	2.37513	0.000120895	2.39045	0.000235142	2.43567	0.000275951	2.53768																		23.0278	0.0072	22.099	0.02229	22.5509	0.0166	57.4306	0.02909	57.2222	0.01645
0.000252262	2.40656	0.000725695	2.41054	0.000145813	2.4517	0.000133159	2.46634	0.000260213	2.50692	0.000324996	2.61652																		23.2222	-0.00637	22.3416	0.02211	22.9141	0.00883	58.125	0.02162	57.9167	0.02659
0.000392988	2.47571	0.000742915	2.47888	0.000160307	2.52839	0.000150047	2.53902	0.000286311	2.57746	0.000383699	2.69308																		23.4722	0.00214	22.611	0.05303	23.2409	0.01927	58.75	0.0148	58.5417	0.00434
0.000985757	2.54063	0.000762125	2.55129	0.000173345	2.60277	0.000174073	2.61781	0.000323483	2.64661	0.00045936	2.76982																		23.75	-0.01015	22.8805	0.02593	23.604	0.00898	59.4444	0.01285	59.2361	0.02814
0.00111	2.54996	0.000784226	2.61884	0.000190851	2.67679	0.000208624	2.69888	0.000377464	2.71884	0.00055263	2.84875																		24	0.01274	23.1231	0.02867	23.9308	0.000354536	60.1389	0.01117	59.8611	0.0107
0.00162	2.58616	0.000805213	2.69036	0.000216998	2.75313	0.000251307	2.76875	0.000422196	2.79161	0.000600853	2.93094																		24.2778	-0.00816	23.3926	0.02182	24.294	0.00469	60.7639	-0.01616	60.5556	0.03652
0.00264	2.61406	0.000856161	2.77513	0.00024604	2.82656	0.000314126	2.83674	0.000498633	2.86652	0.000663437	3.01125																		24.5278	-0.0058	23.6351	0.04663	24.6208	-0.00186	61.4583	0.048	61.1806	-0.00504
0.00452	2.64817	0.000897393	2.85143	0.000284544	2.89848	0.000404171	2.90388	0.00059158	2.94094	0.000748153	3.08929																		24.8056	0.00187	23.9047	0.06704	24.984	-0.01201	62.0833	0.02159	61.875	0.03718
0.00607	2.66978	0.000934755	2.92879	0.000334379	2.96813	0.000540257	2.97777	0.000717101	3.01281	0.000891063	3.16728																		25.0556	-0.01351	24.1472	0.02084	25.3108	0.00829	62.7778	-0.00728	62.5	0.00148
0.01005	2.71371	0.000988152	3.0104	0.000399632	3.04054	0.00067718	3.04612	0.000872038	3.08134	0.00122	3.26089																		25.3333	-0.00804	24.4167	0.01102	25.6739	-0.01408	63.4028	0.01305	63.1944	0.01674
0.05692	2.93058	0.00102	3.08286	0.000462435	3.11031	0.000752246	3.11469	0.00107	3.14897	0.00389	3.38353																		25.5833	0.00893	24.6593	0.02661	26.0007	0.02423	64.0972	-0.00962	63.8194	0.00914
0.10377	3.00938	0.00107	3.22777	0.000486311	3.20576	0.000822742	3.16656	0.00147	3.2346	0.00762	3.40763																		25.8611	0.00747	24.9288	0.00218	26.3639	-0.01067	64.7222	0.03014	64.5139	0.02265
0.16298	3.06384	0.00117	3.37299	0.000570245	3.27665	0.00106	3.25938	0.00299	3.35263	0.0166	3.42183																		26.1389	0.00919	25.1713	0.0369	26.6907	0.00258	65.4167	0.0249	65.2083	0.01453
0.20736	3.09942	0.0013	3.51746	0.000737346	3.34866	0.00132	3.30585	0.00485	3.40116	0.08033	3.43397																		26.3889	0.00495	25.4408	0.02071	27.0539	-0.00455	66.0417	0.01361	65.8333	0.0149
0.25819	3.15634	0.00152	3.67125	0.000988626	3.40902	0.00292	3.38585	0.00592	3.41513	0.13103	3.43696																		26.6667	0.00471	25.6834	0.03586	27.3807	-0.01586	66.7361	0.00967	66.5278	0.02685
0.32561	3.18192	0.00186	3.80732	0.00203	3.47263	0.00704	3.42348	0.0113	3.44933	0.17767	3.43781																		26.9167	0.02101	25.9529	0.04267	27.7438	-0.00984	67.3611	0.0216	67.1528	-0.02905
0.38941	3.20487	0.00244	3.95116	0.00492	3.50625	0.01412	3.43839	0.06386	3.51165	0.22274	3.43647																		27.1944	0.02078	26.1954	0.00529	28.107	0.00732	68.0556	0.04165	67.8472	0.01286
0.40853	3.20692	0.00328	4.05549	0.00793	3.51576	0.06527	3.45746	0.11256	3.53688	0.26548	3.42795																		27.4444	0.02114	26.4649	0.03044	28.4338	0.00565	68.6806	0.02926	68.4722	-0.01028
0.45712	3.21286	0.00449	4.14598	0.01644	3.52585	0.10982	3.46357	0.16207	3.55161	0.32486	3.42647																		27.7222	0.01091	26.7075	0.07186	28.7969	0.0353	69.375	-0.00487	69.1667	0.01465
0.50484	3.23304	0.00591	4.21237	0.06818	3.54295	0.15791	3.4571	0.212	3.56589	0.3687	3.43295																		27.9722	0.01829	26.9769	0.03247	29.1237	0.0145	70	-0.00587	69.7917	0.01768
0.55837	3.23576	0.01196	4.35942	0.12186	3.53429	0.21319	3.46138	0.26284	3.58826	0.42559	3.42768																		28.25	0.01553	27.2195	0.03022	29.4869	0.00975	70.6944	0.00302	70.4861	0.0216
0.60616	3.24781	0.04452	4.60491	0.17086	3.53621	0.26658	3.46388	0.32818	3.59835	0.47731	3.42746																		28.5	0.02539	27.489	0.03477	29.8137	0.02676	71.3194	0.000450277	71.1111	-0.0044
0.65439	3.27522	0.05908	4.65313	0.21751	3.5446	0.31118	3.47192	0.36615	3.60946	0.5235	3.42844																		28.7778	0.01385	27.7315	0.0423	30.1768	0.01986	72.0139	0.03197	71.8056	-0.01646
0.70724	3.28491	0.10882	4.77857	0.2587	3.55179	0.36552	3.47737	0.40539	3.61482	0.57208	3.43027																		29.0278	0.0463	28.001	0.02439	30.5037	-0.01123	72.6389	0.03371	72.4306	0.01583
0.75671	3.29031	0.16749	4.86652	0.32194	3.54174	0.40074	3.47719	0.42928	4.02384	0.62356	3.42781																		29.3056	0.01229	28.2436	0.03373	30.8668	0.00959	73.3333	-0.0152	73.125	0.0403
0.80466	3.30161	0.20769	4.91384	0.37004	3.54875	0.46485	3.47446	0.439	4.30527	0.6709	3.43																		29.5556	0.02227	28.5131	0.03352	31.1936	0.00463	73.9583	0.00697	73.75	0.02983
0.85577	3.30219	0.25384	4.96116	0.42107	3.54933	0.5169	3.48348	0.45216	4.5067	0.71618	3.43379																		29.8333	0.01728	28.7826	0.05498	31.5568	0.01405	74.6528	-0.00253	74.4444	0.02706
0.90531	3.31531	0.30809	5	0.4758	3.54589	0.56654	3.48366	0.45306	4.83571	0.76892	3.4354																		30.0833	0.01841	29.0252	0.01908	31.8836	-0.02452	75.3472	-0.03048	75.0694	0.01113
0.95696	3.32179	0.36017	5.04196	0.521	3.54027	0.60154	3.49821	0.4607	5.33393	0.81726	3.44362																		30.3611	0.02463	29.2947	0.01446	32.2467	9.8957e-05	75.9722	0.02537	75.7639	0.03334
		0.41236	5.07679	0.57243	3.54473	0.65458	3.50214	0.46682	5.65848	0.86899	3.43156																		30.6111	0.0257	29.5372	0.02753	32.5736	0.01945	76.6667	-0.02746	76.3889	0.01421
		0.46533	5.10268	0.62265	3.5571	0.71337	3.50308	0.47771	6.01652	0.91611	3.44455																		30.8889	0.01739	29.8067	0.03029	32.9367	-0.00197	77.2917	0.01002	77.0833	0.01787
		0.51482	5.1317	0.67009	3.56594	0.76669	3.50732	0.50222	6.19375	0.9676	3.44933																		31.1389	0.02045	30.0493	0.04038	33.2635	0.00688	77.9861	0.0284	77.7083	0.03421
		0.56423	5.14777	0.72442	3.56732	0.8128	3.51357	0.56606	6.24732																				31.4167	0.01887	30.3188	0.03172	33.6267	0.01233	78.6111	0.01599	78.4028	0.02642
		0.61494	5.17634	0.77409	3.56277	0.86039	3.52366	0.61311	6.275																				31.6667	-0.00233	30.5613	0.03088	33.9535	0.000526821	79.3056	0.01114	79.0278	0.02529
		0.66443	5.19955	0.82615	3.57098	0.9046	3.54134	0.65839	6.30804																				31.9444	0.02717	30.8308	0.00154	34.3166	0.009	79.9306	0.01178	79.7222	-0.00983
		0.71598	5.2192	0.87259	3.58129	0.95751	3.69442	0.70889	6.32321																				32.2222	0.01971	31.0734	0.01624	34.6435	-0.01299	80.625	0.025	80.4167	-0.02109
		0.76681	5.23348	0.92488	3.60188			0.75852	6.35446																				32.4722	0.02953	31.3428	0.03222	35.0066	-0.000852881	81.25	0.03203	81.0417	0.00108
		0.81445	5.25446	0.97299	3.62491			0.81232	6.37009																				32.75	0.01997	31.5854	-0.01011	35.3334	0.00634	81.9444	0.03112	81.7361	0.02875
		0.86517	5.26473					0.8609	6.38125																				33	0.02578	31.8549	0.06084	35.6966	-0.00454	82.5694	0.03718	82.3611	-0.01028
		0.91453	5.27723					0.91438	6.39107																				33.2778	0.03754	32.0975	0.05312	36.0597	-0.00834	83.2639	-0.00755	83.0556	-0.00551
		0.96477	5.29107					0.96137	6.40446																				33.5278	0.0287	32.367	0.04438	36.3865	-0.00231	83.8889	0.0245	83.6806	-0.01388
																													33.8056	0.01192	32.6095	0.03235	36.7497	0.02172	84.5833	0.0156	84.375	-0.01114
																													34.0556	0.03769	32.879	0.0448	37.0765	-0.00429	85.2083	-0.01467	85	0.02794
																													34.3333	0.04021	33.1215	0.01844	37.4396	0.00478	85.9028	0.03079	85.6944	0.01322
																													34.5833	0.00441	33.391	-0.00623	37.6575	-0.00738	86.5278	0.00438	86.3194	0.01583
																													34.8611	0.01572	33.6336	0.01452	37.9843	0.000526821	87.2222	-0.01177	87.0139	0.0333
																													35.1111	0.0237	33.9031	0.06881	38.3475	0.01361	87.8472	-0.000426422	87.6389	-0.00872
																													35.3889	0.00816	34.1457	0.05045	38.7106	0.00283	88.5417	0.01256	88.3333	-0.0039
																													35.6389	0.03621	34.4151	0.02751	39.0374	0.00767	89.1667	0.00528	88.9583	0.00455
																													35.9167	0.03086	34.6846	0.03321	39.4006	-0.01214	89.8611	-0.000209732	89.6528	0.02028
																													36.1667	0.02356	34.9272	0.02157	39.7274	0.0158	90.5556	8.54831e-05	90.2778	0.02572
																													36.4444	0.01354	35.1967	0.03778	40.0905	0.00749	91.1806	0.00886	90.9722	0.05625
																													36.6944	0.01802	35.4393	0.05638	40.4174	0.0092	91.875	0.00142	91.5972	0.0297
																													36.9722	-0.00409	35.7088	0.02692	40.7805	0.00402	92.5	-0.00604	92.2917	0.03291
																													37.2222	0.02093	35.9513	0.02564	41.1073	0.00334	93.1944	0.02582	92.9167	0.005
																													37.5	0.01655	36.2208	0.03283	41.4705	0.02396	93.8194	-0.01044	93.6111	0.04631
																													37.75	0.02811	36.4633	0.03804	41.7973	0.00405	94.5139	0.0303	94.2361	0.02674
																													38.0278	0.0186	36.7328	0.05452	42.1604	0.00855	95.1389	-0.00306	94.9306	0.00325
																													38.3056	0.03445	36.9754	0.02295	42.4873	0.000435695	95.8333	0.03934	95.625	0.06321
																													38.5556	0.02551	37.2449	0.0303	42.8504	-0.00846	96.4583	-0.00707	96.25	-0.00661
																													38.8333	0.02051	37.4875	0.0568	43.1772	-0.00623	97.1528	0.00859	96.9444	0.00796
																													39.0833	0.03924	37.757	0.04482	43.5403	-0.01647	97.7778	0.02066	97.5694	0.00267
																													39.3611	0.04417	37.9995	0.05046	43.8672	-0.00444	98.4722	-0.02103	98.2639	0.01067
																													39.6111	0.01409	38.269	0.02853	44.2303	0.00754	99.0972	-0.01924	98.8889	-0.00487
																													39.8889	0.00433	38.5115	0.03565	44.5571	0.00477	99.7917	0.01872	99.5833	0.04933
																													40.1389	0.01056	38.7811	0.02437	44.9203	-0.01267	100.417	0.01104	100.208	-0.00238
																													40.4167	0.01761	39.0236	0.05463	45.2471	-0.02641	101.111	0.01327	100.903	-0.00663
																													40.6667	0.01907	39.2931	0.0366	45.6102	0.01244	101.736	0.00686	101.528	0.000318112
																													40.9444	0.0459	39.5356	0.01841	45.9371	-0.00266	102.431	0.01444	102.222	-0.00966
																													41.1944	0.01492	39.8051	0.02455	46.3002	0.01027	103.056	0.00281	102.847	0.01213
																													41.4722	0.03493	40.0477	0.03575	46.6634	0.00607	103.75	0.02393	103.542	-0.00993
																													41.7222	0.03598	40.3172	0.05672	46.9902	0.00169	104.375	0.03403	104.167	0.0054
																													42	0.0214	40.5867	0.02334	47.3533	0.03863	105.069	0.00224	104.861	-0.01218
																													42.25	0.02354	40.8293	0.0532	47.6801	-0.00695	105.764	-0.01666	105.486	0.04897
																													42.5278	0.04112	41.0988	0.02229	48.0433	-0.00193	106.389	0.01818	106.181	-0.00764
																													42.7778	0.04051	41.3413	0.04099	48.3701	0.02344	107.083	0.01457	106.806	0.00935
																													43.0556	0.01996	41.6108	0.02147	48.7332	0.000771722	107.708	0.02796	107.5	0.05072
																													43.3056	0.02446	41.8533	0.03341	49.0601	-0.000887053	108.403	0.01674	107.917	0.00972
																													43.5833	0.02689	42.1228	0.03779	49.4232	0.00747	109.028	0.03914	108.611	0.02971
																													43.8333	0.03277	42.3654	0.0542	49.75	0.00767	109.722	-0.02243	109.236	0.03705
																													44.1111	0.03365	42.6349	0.03809	50.1132	0.01142	110.347	-0.0056	109.931	0.01466
																													44.3889	0.02269	42.8775	0.03327	50.44	-0.00383	111.042	-0.01748	110.556	0.00802
																													44.6389	0.02874	43.1469	0.0364	50.8031	-0.00725	111.667	0.00999	111.25	0.04323
																													44.9167	0.03288	43.3895	0.03514	51.13	0.02094	112.361	0.00119	111.875	-0.00439
																													45.1667	0.03701	43.659	0.06749	51.4931	0.03053	112.986	0.01489	112.569	0.01298
																													45.4444	0.03072	43.9016	0.03851	51.8199	0.00734	113.681	0.01573	113.194	0.00894
																													45.6944	0.03585	44.1711	0.01007	52.1831	0.01453	114.306	0.0062	113.889	0.00754
																													45.9722	0.02904	44.4136	0.01943	52.5099	0.00998	115	-0.00766	114.583	-0.00308
																													46.2222	0.02343	44.6831	0.03704	52.873	0.00797	115.625	-0.03206	115.208	0.01904
																													46.5	0.02329	44.9256	0.03777	53.1998	0.00873	116.319	0.00594	115.903	0.01053
																													46.6667	0.03314	45.1951	0.03759	53.563	-0.00954	116.944	0.03368	116.528	0.00981
																													46.9444	0.01059	45.4377	0.01921	53.8898	-0.01005	117.639	-0.0098	117.222	-0.00601
																													47.1944	0.01636	45.7072	0.01686	54.2529	0.0055	118.264	-0.02532	117.847	0.02959
																													47.4722	0.03842	45.9498	0.02812	54.6161	0.01602	118.958	0.04181	118.542	-0.01251
																													47.7222	0.0272	46.2193	0.01159	54.9429	0.01146	119.583	0.0345	119.167	-0.00726
																													48	0.01517	46.4888	0.06576	55.306	0.00525	120.278	-0.00929	119.861	0.01587
																													48.25	0.02523	46.7313	0.03325	55.6329	-0.0027	120.972	0.03518	120.486	0.00876
																													48.5278	0.03321	47.0008	0.03906	55.996	0.01104	121.597	-0.000293227	121.181	-0.00942
																													48.7778	0.01404	47.2433	0.0072	56.3228	0.00838	122.292	-0.00344	121.806	0.01782
																													49.0556	0.02829	47.5129	0.0389	56.686	-0.02255	122.917	0.03199	122.5	0.03207
																													49.3056	0.01493	47.7554	0.04496	57.0128	0.00265	123.611	-0.02161	123.125	-0.00131
																													49.5833	0.01914	48.0249	0.04372	57.3759	-0.01222	124.236	-0.00448	123.819	0.04734
																													49.8333	0.01434	48.2674	0.02027	57.7028	-0.0049	124.931	0.03795	124.444	0.02081
																													50.1111	0.00625	48.5369	0.04906	58.0659	-0.01166	125.556	0.0028	125.139	0.05208
																													50.3611	0.03923	48.7795	0.01832	58.3927	0.01522	126.25	0.02707	125.764	0.01127
																													50.6389	0.02692	49.049	0.03462	58.7559	-0.00189	126.875	0.00254	126.458	-0.00235
																													50.8889	0.02895	49.2916	0.02035	59.0827	0.01235	127.569	0.05151	127.083	0.02217
																													51.1667	0.01485	49.5611	0.04301	59.4458	0.01607	128.194	0.00193	127.778	0.01901
																													51.4167	-0.00459	49.8036	0.01803	59.7727	0.01301	128.889	0.02553	128.403	0.0046
																													51.6944	0.01618	50.0731	0.06391	60.1358	-0.01986	129.514	-0.01415	129.097	0.03826
																													51.9444	0.01822	50.3156	0.0118	60.4626	-0.00227	130	0.00999	129.792	0.05629
																													52.2222	0.00475	50.5851	0.04366	60.8258	0.00766	130.625	-0.0128	130.417	0.04171
																													52.5	0.02722	50.8277	0.0426	61.1526	-0.01529	131.319	0.00814	131.111	0.00439
																													52.75	0.01379	51.0972	0.0438	61.5157	-0.00935	131.944	-0.0136	131.736	0.0276
																													53.0278	0.00958	51.3398	0.02433	61.8426	0.00726	132.639	0.0193	132.431	-0.01537
																													53.2778	0.03181	51.6093	0.02768	62.2057	0.00898	133.264	0.00697	133.056	0.03641
																													53.5556	0.01468	51.8518	0.03459	62.5688	0.00368	133.958	0.00108	133.75	0.0189
																													53.8056	0.03176	52.1213	0.03174	62.8957	-0.00628	134.583	-0.000591424	134.375	0.01371
																													54.0833	0.02701	52.3908	0.05237	63.2588	0.00723	135.278	0.00732	135.069	0.02227
																													54.3333	0.01277	52.6334	0.02618	63.5856	-0.01263	135.903	0.03827	135.694	-0.00199
																													54.6111	-0.00136	52.9029	0.01784	63.9488	-0.01718	136.597	-0.000106357	136.389	-0.00552
																													54.8611	0.02713	53.1454	0.03722	64.2756	-0.00255	137.222	0.02977	137.014	0.0208
																													55.1389	0.03185	53.4149	0.0291	64.6387	0.00541	137.917	0.03841	137.708	0.00646
																													55.3889	0.02302	53.6574	0.02323	64.9655	-0.00199	138.542	-0.03184	138.333	0.01689
																													55.6667	0.02369	53.9269	0.05295	65.3287	0.01212	139.236	0.03584	139.028	-0.00418
																													55.9167	0.02344	54.1695	0.03455	65.6555	0.0235	139.861	-0.00474	139.653	0.00438
																													56.1944	0.01878	54.439	0.0261	66.0186	0.01541	140.556	0.00666	140.347	-0.01677
																													56.4444	0.01575	54.6816	0.04003	66.3455	0.00953	141.25	0.01596	140.972	-0.01223
																													56.7222	0.00617	54.9511	0.03609	66.7086	-0.0035	141.875	0.00776	141.667	0.000879745
																													56.9722	0.01545	55.1936	0.03629	67.0354	0.02556	142.569	0.01766	142.292	0.04165
																													57.25	0.01008	55.4631	0.02868	67.3986	-0.01267	143.194	0.01439	142.986	-0.02294
																													57.5	0.02191	55.7056	0.02724	67.7254	0.00852	143.889	-0.00867	143.611	-0.01061
																													57.7778	0.01967	55.9751	0.02583	68.0885	-0.00327	144.514	-0.01419	144.306	-0.000595638
																													58.0278	-0.01047	56.2177	0.0544	68.4154	0.01709	145.208	-0.01635	145	0.05344
																													58.3056	-0.0029	56.4872	0.000294726	68.7785	-0.01478	145.833	0.02353	145.625	0.03293
																													58.5833	0.01829	56.7298	0.05344	69.1053	0.01092	146.528	-0.03555	146.319	0.01463
																													58.8333	0.02032	56.9993	0.0487	69.4685	0.01217	147.153	0.01662	146.944	-0.00488
																													59.1111	0.00231	57.2418	0.0328	69.7953	-0.00379	147.847	-0.00105	147.639	-0.02005
																													59.3611	0.03325	57.5113	0.02301	70.1584	0.01489	148.472	-0.000937328	148.264	0.02069
																													59.6389	0.0057	57.7538	0.05295	70.5216	-0.0015	149.167	-0.02133	148.958	0.02194
																													59.8889	0.02485	58.0234	0.04036	70.8484	-0.00702	149.792	0.03002	149.583	-0.00401
																													60.1667	0.02284	58.2929	0.0564	71.2115	0.01787	150.486	0.04187	150.278	-0.01856
																													60.4167	0.01133	58.5354	0.02523	71.5384	0.02503	151.111	0.01651	150.903	0.00948
																													60.6944	0.01192	58.8049	0.04242	71.9015	0.00884	151.806	-0.0158	151.597	0.00206
																													60.9444	0.00291	59.0474	0.04306	72.2283	0.00235	152.431	-0.02597	152.222	-0.01472
																													61.2222	-0.00391	59.3169	0.03702	72.5915	0.01851	153.125	0.00377	152.917	0.00685
																													61.4722	0.01561	59.5595	0.05512	72.9183	-0.02324	153.75	0.02525	153.542	0.02224
																													61.75	0.02438	59.829	0.05543	73.2814	-0.01166	154.444	-0.00184	154.236	0.01797
																													62	0.02026	60.0716	0.03755	73.6082	-0.02073	155.069	-0.0159	154.861	0.04824
																													62.2778	-0.00329	60.3411	0.0592	73.9714	0.00292	155.764	0.01337	155.556	0.0064
																													62.5278	0.02223	60.5836	0.02411	74.2982	0.00304	156.458	0.01883	156.181	0.03568
																													62.8056	0.00876	60.8531	0.02371	74.6614	-0.00402	157.083	-0.00628	156.875	-0.03607
																													63.0556	0.00827	61.0956	0.04956	74.9882	0.01603	157.778	0.00632	157.292	0.00769
																													63.3333	0.00228	61.3651	0.0349	75.3513	0.01093	158.403	0.01315	157.986	-0.00176
																													63.5833	0.01143	61.6077	0.03105	75.6781	0.0173	159.097	0.02176	158.611	-0.01464
																													63.8611	0.02225	61.8772	0.04796	76.0413	-0.01472	159.722	-0.01903	159.306	-0.00817
																													64.1111	0.03363	62.1198	0.04948	76.3681	0.02003	160.417	0.0231	159.931	0.01276
																													64.3889	0.01655	62.3892	0.01183	76.7313	-0.02982	161.042	-0.01175	160.625	0.01531
																													64.6667	0.00537	62.6318	0.03412	77.0581	-0.01926	161.736	-0.02886	161.25	-0.0283
																													64.9167	0.01553	62.9013	0.02561	77.4212	0.00351	162.361	0.000653051	161.944	0.01658
																													65.1944	0.0079	63.1439	0.000415726	77.748	0.000380877	163.056	0.01813	162.569	0.02483
																													65.4444	0.01088	63.4134	0.04067	78.1112	0.01405	163.681	0.01441	163.264	-0.00318
																													65.7222	0.01165	63.6559	0.03035	78.4743	0.01937	164.375	0.01748	163.889	0.03118
																													65.9722	0.01799	63.9254	0.04348	78.8011	0.00819	165	0.00474	164.583	0.02454
																													66.25	0.02634	64.1949	0.06137	79.1643	-0.0023	165.694	-0.01852	165.278	0.01425
																													66.5	0.0293	64.4374	0.02399	79.4911	0.01006	166.319	0.02806	165.903	0.02353
																													66.7778	0.00642	64.707	0.03371	79.8542	0.02002	167.014	0.0197	166.597	0.00989
																													67.0278	-0.00426	64.9495	0.03648	80.1811	0.0106	167.639	0.02098	167.222	-0.0038
																													67.3056	0.00979	65.219	0.03698	80.5442	-0.01689	168.333	0.01375	167.917	-0.00189
																													67.5556	0.00777	65.4616	0.02843	80.871	-0.00597	168.958	0.01872	168.542	0.02262
																													67.8333	0.01062	65.731	0.02506	81.2342	0.01429	169.653	0.000193828	169.236	0.00303
																													68.0833	0.01004	65.9736	0.02653	81.561	0.01437	170.278	-0.01797	169.861	0.01751
																													68.3611	0.000864979	66.2431	0.00957	81.9241	-0.0218	170.972	0.000593412	170.556	0.0115
																													68.6111	-3.47197e-05	66.4857	0.01743	82.251	0.00464	171.667	0.0224	171.181	0.04744
																													68.8889	0.02394	66.7552	0.02023	82.6141	0.00517	172.292	0.01354	171.875	0.00563
																													69.1389	0.00827	66.9977	0.05079	82.9409	0.02305	172.986	-0.01324	172.5	-0.00221
																													69.4167	-0.000462735	67.2672	0.02349	83.3041	-0.000619371	173.611	0.01641	173.194	-0.00251
																													69.6667	0.00135	67.5097	0.02661	83.6309	0.000756768	174.306	-0.01792	173.819	0.02757
																													69.9444	0.00434	67.7793	0.02413	83.994	0.00728	174.931	-0.02365	174.514	0.0066
																													70.1944	0.03659	68.0218	0.02455	84.3208	0.04341	175.625	0.03252	175.139	0.01585
																													70.4722	0.00717	68.2913	0.03937	84.684	-0.00621	176.25	0.01662	175.833	0.03414
																													70.75	0.02985	68.5339	0.03219	85.0108	0.00167	176.944	0.02379	176.458	0.01332
																													71	0.00877	68.8033	0.0381	85.3739	0.03226	177.569	-0.00691	177.153	0.01346
																													71.2778	0.01459	69.0459	0.02133	85.7371	-0.0114	178.264	-0.01457	177.778	0.03061
																													71.5278	0.00769	69.3154	0.03922	86.0639	0.00722	178.889	0.0096	178.472	0.02387
																													71.8056	-0.0012	69.558	0.05088	86.2818	0.00525	179.583	0.00491	179.097	0.023
																													72.0556	0.00697	69.8274	0.02526	86.6449	0.01109	180.208	-0.00552	179.792	0.02692
																													72.3333	0.00888	70.097	0.02479	86.9718	0.01045	180.903	0.03388	180.486	0.00378
																													72.5833	0.01391	70.3395	0.03567	87.3349	-0.00981	181.528	-0.03391	181.111	0.000662551
																													72.8611	0.00528	70.609	0.0442	87.6617	-0.00308	182.222	0.02937	181.806	0.01505
																													73.1111	-0.00244	70.8516	0.02873	88.0249	-0.00615	182.847	-0.000771336	182.431	0.00117
																													73.3889	0.01912	71.121	0.01473	88.388	-0.02211	183.542	0.01218	183.125	-2.19388e-06
																													73.6389	0.02326	71.3636	0.02865	88.7148	0.00901	184.167	-0.02595	183.75	-0.01321
																													73.9167	0.0195	71.6331	0.04358	89.078	-0.0114	184.861	0.01103	184.444	-0.00667
																													74.1667	0.01984	71.8756	0.01722	89.4048	-0.00258	185.486	-0.00392	185.069	0.00401
																													74.4444	0.02629	72.1452	0.03452	89.7679	0.00361	186.181	0.03668	185.764	0.03002
																													74.6944	0.00724	72.3877	0.00707	90.0948	0.01286	186.875	0.01445	186.389	0.00392
																													74.9722	0.01212	72.6572	0.02951	90.4579	0.0193	187.5	0.00952	187.083	0.01037
																													75.2222	0.00707	72.8997	0.03063	90.7847	0.00257	188.194	-0.00886	187.708	-0.00627
																													75.5	0.02722	73.1693	0.03474	91.1479	0.0025	188.819	0.00483	188.403	0.00369
																													75.75	-0.00267	73.4118	0.02022	91.4747	-0.02239	189.236	0.02162	189.028	0.03638
																													76.0278	-0.0126	73.6813	0.04893	91.8378	-0.00902	189.931	0.00479	189.722	-0.01104
																													76.2778	0.01726	73.9239	0.00459	92.1646	-0.02408	190.625	0.00172	190.347	0.00421
																													76.5556	0.01023	74.1933	0.03297	92.5278	-0.01462	191.25	-0.00107	191.042	0.00997
																													76.8333	-0.01103	74.4359	0.04331	92.8546	-0.01135	191.667	-0.00724	191.667	-0.00572
																													77.0833	0.00565	74.7054	0.03738	93.2177	0.00727	192.361	-0.00159	192.361	0.02051
																													77.3611	0.00716	74.948	0.03619	93.5446	0.015	192.986	0.01973	192.986	0.02133
																													77.6111	0.02795	75.2174	0.03524	93.9077	-0.000597301	193.681	0.00299	193.681	0.03859
																													77.8889	0.0033	75.46	0.0527	94.2345	-0.02114	194.306	-0.00981	194.306	0.03544
																													78.1389	0.00655	75.7295	0.02865	94.5977	0.0104	195	-0.00816	195	-0.00123
																													78.4167	-0.0138	75.999	0.02924	94.9245	-0.00548	195.694	-0.00699	195.694	-0.00109
																													78.6667	0.0021	76.2416	0.02129	95.2876	-0.01241	196.319	-0.02432	196.319	0.04074
																													78.9444	0.01266	76.511	0.01854	95.6145	-0.00937	197.014	0.02544	197.014	-0.01194
																													79.1944	0.0196	76.7536	0.01276	95.9776	-0.0149	197.639	-0.02259	197.639	0.00619
																													79.4722	0.00282	77.0231	0.02685	96.3407	0.00194	198.333	0.02596	198.333	-0.00455
																													79.7222	0.00257	77.2656	0.03843	96.6676	-0.00595	198.958	0.03245	198.958	-0.00611
																													80	-0.00753	77.5352	0.02537	97.0307	0.01181	199.653	0.01	199.653	0.00613
																													80.25	0.02394	77.7777	0.03392	97.3575	0.01928	200.278	0.02037	200.278	0.02183
																													80.5278	-0.00786	78.0472	0.03552	97.7207	0.00368	200.972	-0.00914	200.972	0.02413
																													80.7778	0.000508097	78.2897	0.03851	98.0475	-0.01147	201.597	0.00431	201.597	-0.00379
																													81.0556	0.02219	78.5593	0.029	98.4106	0.01126	202.292	0.01525	202.292	0.00259
																													81.3056	0.01692	78.8018	0.02994	98.7375	0.01889	202.917	0.01832	202.917	-0.000763469
																													81.5833	0.00911	79.0713	0.0523	99.1006	0.00433	203.611	0.00771	203.611	0.05742
																													81.8333	0.00693	79.3139	0.05039	99.4274	0.000469868	204.236	-0.018	204.236	0.02769
																													82.1111	0.00297	79.5833	0.05069	99.7906	0.00123	204.931	0.00921	204.931	-0.0069
																													82.3611	0.00866	79.8259	0.01961	100.117	0.00519	205.556	0.00141	205.556	0.01342
																													82.6389	0.01445	80.0954	0.02293	100.481	0.00872	206.25	0.01419	206.25	0.0305
																													82.9167	0.000373953	80.338	0.02647	100.807	-0.021	206.875	0.02796	206.875	-0.00122
																													83.1667	0.00322	80.6075	0.02638	101.17	0.00664	207.569	0.03867	207.569	-0.0058
																													83.4444	0.00791	80.85	-0.00135	101.497	-0.01354	208.194	0.03761	208.194	0.02901
																													83.6944	0.00112	81.1195	0.02759	101.86	-0.00713	208.889	0.02161	208.889	0.00577
																													83.9722	0.00269	81.362	0.04304	102.187	0.01074	209.514	-0.00737	209.514	0.01925
																													84.2222	0.00625	81.6316	0.01571	102.55	0.00459	210.208	-0.00553	210.208	-0.01576
																													84.5	0.00254	81.901	0.02516	102.877	0.01323	210.903	0.00366	210.903	0.01357
																													84.75	0.01412	82.1436	0.04041	103.24	0.01299	211.528	0.03151	211.528	0.01807
																													85.0278	-0.00203	82.4131	0.03778	103.567	-0.00492	212.222	-0.00908	212.222	0.02822
																													85.2778	0.00158	82.6556	0.01766	103.93	0.04438	212.847	0.05043	212.847	-0.02044
																													85.5556	0.01373	82.9252	0.02346	104.293	0.00718	213.542	0.00649	213.542	-0.01159
																													85.8056	0.00212	83.1677	0.05856	104.62	0.01945	214.167	0.0124	213.958	0.00831
																													86.0833	0.01753	83.4372	0.02885	104.983	-0.01161	214.861	-0.0025	214.653	0.007
																													86.3333	-0.00020755	83.6797	0.02301	105.31	-0.000204321	215.278	-0.01981	215.278	-0.01642
																													86.6111	-0.00238	83.9493	0.01561	105.673	0.01059	215.972	0.03558	215.972	-0.00572
																													86.8611	0.00685	84.1918	0.03018	106	-0.00881	216.597	-0.004	216.597	0.0092
																													87.1389	-0.02021	84.4613	0.01904	106.363	0.000554586	217.292	0.0131	217.292	0.02362
																													87.3889	-0.00318	84.7039	0.05579	106.69	-0.02335	217.917	0.02052	217.917	-1.53571e-05
																													87.6667	-0.0093	84.9733	0.04183	107.053	0.02236	218.611	0.00525	218.611	-0.00143
																													87.9167	0.00598	85.2159	0.02757	107.38	0.02584	219.236	0.03123	219.236	0.00323
																													88.1944	0.00293	85.4854	0.03209	107.743	-0.02034	219.931	0.00496	219.931	-0.0169
																													88.4444	0.00205	85.728	0.02707	108.07	-0.01257	220.556	-0.01221	220.556	0.01294
																													88.7222	0.02302	85.9975	0.01309	108.433	0.00345	221.25	0.0116	221.25	0.00958
																													89	0.00304	86.24	0.04779	108.76	0.01708	221.875	-0.00795	221.875	0.01226
																													89.25	-0.00119	86.5095	0.05372	109.123	0.00467	222.569	-0.01854	222.569	0.02377
																													89.5278	0.01446	86.752	0.04718	109.45	0.01786	223.194	0.04229	223.194	0.0356
																													89.7778	-2.61787e-05	87.0216	0.0359	109.813	0.0048	223.889	-0.00766	223.889	0.05212
																													90.0556	-0.00387	87.2641	0.05282	110.14	0.01097	224.514	0.00546	224.514	0.04109
																													90.3056	0.01968	87.5336	0.03815	110.503	-0.00905	225.208	0.03519	225.208	0.01708
																													90.5	0.022	87.8031	0.04124	110.83	0.0048	225.833	0.03222	225.833	0.01926
																													90.75	-0.0041	88.0456	0.03462	111.193	-0.00961	226.528	0.01916	226.528	-0.02478
																													91.0278	0.0082	88.3152	0.01895	111.52	0.02101	227.153	-0.00778	227.153	0.000989439
																													91.2778	-0.0098	88.5577	0.02604	111.883	0.0136	227.847	0.01735	227.847	0.02258
																													91.5556	-0.00905	88.8272	0.01727	112.101	-0.00725	228.472	0.01335	228.472	0.01323
																													91.8056	-0.01138	89.0697	0.0296	112.464	-0.00279	229.167	-0.00609	229.167	0.00965
																													92.0833	0.00768	89.3393	0.02782	112.791	0.01381	229.861	-0.00366	229.861	0.000318112
																													92.3333	-0.00267	89.5818	0.05018	113.154	-0.00372	230.486	0.03666	230.486	0.00263
																													92.6111	0.02091	89.8513	0.04477	113.481	0.00193	231.181	0.01926	231.181	0.04953
																													92.8611	0.00221	90.0939	0.02758	113.844	-0.00531	231.806	0.00557	231.806	0.00607
																													93.1389	-0.00571	90.3633	0.00153	114.207	0.03104	232.5	0.01393	232.5	0.05122
																													93.3889	0.01388	90.6059	0.03815	114.534	-0.0037	233.125	-0.02913	233.125	0.0303
																													93.6667	0.00362	90.8754	0.03512	114.897	-0.00659	233.819	-0.01714	233.819	-0.01992
																													93.9167	-0.0022	91.1179	0.0273	115.224	0.00999	234.444	-0.00772	234.444	0.02104
																													94.1944	0.00374	91.3066	0.00238	115.587	0.02807	235.139	0.00542	235.139	-0.01546
																													94.4444	-0.00113	91.5491	0.02733	115.914	0.01813	235.764	0.00869	235.764	0.01483
																													94.7222	0.0145	91.8187	0.02276	116.277	0.00885	236.458	-0.01455	236.458	-0.00423
																													94.9722	-0.00162	92.0612	0.03379	116.604	0.02161	237.083	-0.0172	237.083	0.02623
																													95.25	-0.00716	92.3307	0.0327	116.967	0.00845	237.778	-0.00349	237.778	-0.01062
																													95.5	-0.0011	92.5733	0.04427	117.294	0.02109	238.403	0.00566	238.403	0.00893
																													95.7778	-0.01302	92.8427	0.03984	117.657	0.01381	239.097	0.01038	239.097	0.00495
																													96.0278	-0.00988	93.0853	0.04771	117.984	0.0124	239.722	0.02132	239.722	0.00855
																													96.3056	0.00273	93.3548	0.02248	118.347	-0.00892	240.417	0.01409	240.417	-0.00747
																													96.5833	0.01852	93.5974	0.03101	118.674	-0.01273	241.042	0.01946	241.042	0.02632
																													96.8333	-0.00793	93.8668	0.01541	119.037	-0.00253	241.736	0.0335	241.736	0.02417
																													97.1111	0.00514	94.1094	0.04749	119.364	-0.00339	242.361	0.02227	242.361	-0.01033
																													97.3611	-0.00026784	94.3789	0.04354	119.727	0.02443	243.056	0.01646	243.056	0.03558
																													97.6389	-0.00497	94.6214	0.05119	120.054	0.00116	243.681	0.05016	243.681	0.01795
																													97.8889	0.01493	94.891	0.05618	120.417	0.01792	244.375	-0.00857	244.375	0.0143
																													98.1667	0.00601	95.1335	0.03302	120.744	0.00801	245.069	0.03627	245.069	0.02008
																													98.4167	0.00787	95.403	0.0214	121.107	0.00237	245.694	0.00585	245.694	0.02335
																													98.6944	0.0085	95.6725	0.03992	121.434	-0.00788	246.389	0.0229	246.389	0.01522
																													98.9444	-0.000179624	95.915	0.0296	121.797	0.01753	247.014	-0.02623	247.014	-0.000250102
																													99.2222	-0.01634	96.1846	-0.00241	122.16	-0.00129	247.708	-0.01685	247.708	0.04543
																													99.4722	0.01289	96.4271	0.04417	122.487	-0.01481	248.333	0.01846	248.333	0.04674
																													99.75	-0.00786	96.6966	0.02655	122.85	0.00157	249.028	-0.00484	249.028	0.03443
																													100	0.01147	96.9391	0.01517	123.177	0.00123	249.653	-0.03671	249.653	0.03107
																													100.278	-1.39288e-06	97.2087	0.01787	123.54	0.0349	250.347	0.02245	250.347	0.06651
																													100.528	-0.00139	97.4512	0.01397	123.867	0.01208	250.972	0.01502	250.972	0.01329
																													100.806	0.02416	97.7207	0.02026	124.23	0.00485	251.667	-0.00487	251.667	0.02084
																													101.056	-0.00125	97.9633	0.04738	124.557	0.00232	252.292	0.03154	252.292	-0.00972
																													101.333	0.02129	98.2327	0.02669	124.92	-0.00139	252.986	-0.00245	252.986	0.01304
																													101.583	-0.00515	98.4753	0.02984	125.247	0.0127	253.611	-0.00758	253.611	0.03403
																													101.861	0.02421	98.7448	0.0134	125.61	0.00631	254.306	-0.00748	254.306	-0.03587
																													102.111	0.00741	98.9874	0.05964	125.937	-0.01897	254.722	0.00297	254.931	0.02825
																													102.389	-0.0146	99.2569	0.03123	126.3	0.00187	255.417	0.01221	255.625	0.01395
																													102.667	-0.01333	99.4994	0.0257	126.627	-0.00868	256.042	-0.000365788	256.25	0.000731658
																													102.917	0.02366	99.7689	0.02513	126.99	0.01173	256.736	0.01286	256.944	0.00224
																													103.194	0.000648522	100.011	0.04629	127.316	0.00327	257.361	-0.01559	257.569	-0.00694
																													103.444	0.01528	100.281	0.03554	127.68	-0.00616	258.056	0.02485	258.264	0.01107
																													103.722	0.0169	100.523	0.06199	128.006	-0.0135	258.681	-0.00578	258.889	0.03239
																													103.972	-0.02052	100.793	0.03829	128.37	0.01713	259.375	-0.00118	259.583	0.03478
																													104.25	0.02388	101.036	0.04355	128.696	0.00528	260	0.00723	260.278	0.03537
																													104.5	-0.01404	101.305	0.03619	129.06	0.00582	260.694	0.03591	260.903	0.01722
																													104.778	0.00388	101.575	0.02417	129.386	0.00903	261.319	0.02761	261.597	0.02723
																													105.028	-0.00574	101.817	0.04354	129.75	0.00628	262.014	-0.01413	262.014	0.02937
																													105.306	0.01122	102.087	0.04507	130.113	0.00156	262.639	0.02966	262.639	-0.01003
																													105.556	0.00584	102.329	0.0318	130.439	-0.00688	263.333	0.02653	263.333	0.02868
																													105.833	-0.02144	102.599	0.03928	130.803	0.02576	263.958	0.02114	263.958	0.021
																													106.083	-0.00897	102.841	0.01262	131.129	-0.01868	264.653	0.02181	264.653	-0.000776633
																													106.361	-0.00467	103.111	0.00592	131.493	0.00498	265.347	0.03174	265.347	0.00229
																													106.611	0.01773	103.353	0.0475	131.819	0.01684	265.972	-0.014	265.972	-0.00457
																													106.889	-0.01586	103.623	0.04487	132.183	-0.00539	266.667	0.00553	266.667	0.01212
																													107.139	-0.01164	103.865	0.01934	132.509	0.00385	267.292	0.01447	267.292	0.00948
																													107.417	-0.000575276	104.135	0.03042	132.873	0.01032	267.986	0.01287	267.986	-0.00866
																													107.667	-0.01946	104.377	0.03885	133.199	0.00164	268.611	0.00328	268.611	-0.0028
																													107.944	-0.00659	104.647	0.00978	133.562	-0.02335	269.306	0.02821	269.306	-0.02615
																													108.111	-0.01965	104.889	0.01728	133.889	0.00754	269.931	0.03788	269.931	0.0286
																													108.389	0.01532	105.159	0.03205	134.252	-0.01319	270.625	0.02653	270.625	0.01634
																													108.639	0.00489	105.401	0.02524	134.579	0.0094	271.25	0.01066	271.25	-0.000465102
																													108.917	0.01381	105.671	0.01755	134.942	0.01282	271.944	0.01219	271.944	0.04021
																													109.167	-0.01147	105.913	0.03527	135.269	0.00118	272.569	-0.00397	272.569	-0.00575
																													109.444	0.01395	106.183	0.02187	135.632	-0.03707	273.264	-0.02718	273.264	-0.02127
																													109.694	-0.01059	106.426	0.029	135.959	-0.00351	273.889	0.00966	273.889	0.028
																													109.972	-0.01441	106.695	0.03011	136.322	-0.00408	274.583	0.0084	274.583	0.00823
																													110.222	-0.00101	106.938	0.05451	136.649	-0.00363	275.208	-0.00799	275.208	0.01904
																													110.5	0.00206	107.207	0.06241	137.012	-0.01146	275.903	0.01749	275.903	0.0373
																													110.778	0.00775	107.477	0.03799	137.339	-8.25828e-05	276.528	0.00923	276.528	-0.02592
																													111.028	-0.000495141	107.719	0.04451	137.702	0.01102	277.222	0.04457	277.222	-0.000453036
																													111.306	0.00161	107.989	0.04327	138.065	0.0068	277.847	0.02315	277.847	0.00658
																													111.556	-0.00975	108.231	0.00437	138.392	-0.00653	278.542	0.02062	278.542	0.01571
																													111.833	0.000707933	108.501	0.01736	138.755	0.01116	279.167	0.00949	279.167	0.01291
																													112.083	-0.00898	108.743	0.04143	139.082	-0.0265	279.861	-0.05083	279.861	-0.01344
																													112.361	-0.00219	109.013	0.00942	139.445	-0.0212	280.556	-0.00228	280.556	0.02662
																													112.611	0.01386	109.255	0.04559	139.772	0.00895	281.181	0.01134	281.181	0.01644
																													112.889	0.01754	109.444	0.01801	140.135	-0.01507	281.875	-0.00822	281.875	0.00761
																													113.139	-0.00215	109.686	0.01201	140.462	0.00117	282.5	-0.00747	282.5	0.0131
																													113.417	-0.00311	109.956	0.05033	140.825	0.01476	283.194	0.01138	283.194	0.02476
																													113.667	0.00336	110.199	0.0412	141.152	-0.00996	283.819	0.02141	283.819	0.0317
																													113.944	0.00188	110.468	0.04736	141.515	0.01867	284.514	0.05002	284.514	0.01594
																													114.194	0.00516	110.711	0.05378	141.842	-0.00426	285.139	-0.01833	285.139	0.03229
																													114.472	-0.00819	110.98	0.03484	142.205	0.0171	285.833	-0.02379	285.833	0.01969
																													114.722	0.01588	111.223	0.01808	142.532	-0.00232	286.458	0.01296	286.458	0.01522
																													115	-0.00151	111.492	0.03962	142.895	-0.02067	287.153	0.01425	287.153	0.02153
																													115.25	-0.01098	111.735	0.04791	143.222	2.13576e-05	287.778	-0.0085	287.778	0.02946
																													115.528	-0.0101	112.004	0.04408	143.585	0.02856	288.472	0.01808	288.472	-0.00888
																													115.778	-0.00814	112.247	0.02099	143.912	-0.00603	289.097	-0.000887633	289.097	-0.00308
																													116.056	-0.000385321	112.516	0.03382	144.275	-0.00323	289.792	0.00454	289.792	0.00717
																													116.306	-0.0203	112.759	0.0369	144.602	0.00472	290.417	0.00314	290.417	0.02016
																													116.583	-0.00218	113.028	0.03675	144.965	0.0178	291.111	0.0158	291.111	-0.00616
																													116.861	0.00121	113.271	0.02406	145.292	0.00903	291.736	0.00902	291.736	-0.00113
																													117.111	0.00409	113.54	0.03417	145.655	0.02449	292.431	-0.00291	292.431	-0.01079
																													117.389	-0.00367	113.783	0.02204	146.018	0.00475	293.056	0.02102	293.056	0.06009
																													117.639	0.0037	114.052	0.01287	146.345	-0.01868	293.75	0.05188	293.75	0.00942
																													117.917	0.00997	114.295	0.02821	146.708	-0.00599	294.375	-0.02131	294.375	0.04417
																													118.167	-0.00689	114.564	0.02753	147.035	0.02778	295.069	0.02117	295.069	0.00955
																													118.444	0.00928	114.807	0.04588	147.398	-0.00206	295.764	0.03052	295.764	0.01387
																													118.694	0.00577	115.076	0.03478	147.725	-0.01085	296.389	-0.04378	296.389	0.0091
																													118.972	-0.01741	115.346	0.03786	148.088	0.03313	297.083	0.0462	297.083	0.02418
																													119.222	-0.0046	115.589	0.0281	148.415	0.01365	297.708	0.0422	297.708	0.01398
																													119.5	-0.00305	115.858	0.04181	148.778	-0.00494	298.403	0.03885	298.403	-0.02081
																													119.75	0.01094	116.101	0.02162	149.105	-0.0054	299.028	0.00454	299.028	0.00719
																													120.028	-0.00649	116.37	0.04724	149.468	-0.01194	299.722	0.00163	299.722	-0.02855
																													120.278	0.02079	116.613	0.04252	149.795	0.00526	300.347	-0.01879	300.347	0.01731
																													120.556	-0.00707	116.882	0.05694	150.158	0.00996	301.042	-0.01407	301.042	0.00482
																													120.806	-0.00169	117.125	0.01584	150.485	-0.00293	301.667	0.0333	301.667	0.00976
																													121.083	-0.00388	117.394	0.03633	150.848	0.01195	302.361	-0.00829	302.361	-0.00151
																													121.333	-0.00626	117.637	0.04645	151.175	-0.01824	302.986	0.04676	302.986	0.05933
																													121.611	0.00288	117.906	0.03333	151.538	-0.00683	303.681	-0.03034	303.681	0.02665
																													121.861	-0.00318	118.149	0.01969	151.865	0.00342	304.306	0.00931	304.306	0.02816
																													122.139	0.007	118.418	0.05865	152.228	0.02099	305	-0.0063	305	0.01497
																													122.389	-0.00282	118.661	0.01746	152.555	0.01013	305.625	0.00446	305.625	0.04365
																													122.667	0.000499514	118.93	0.03061	152.918	-0.00452	306.319	0.03007	306.319	0.01029
																													122.944	0.00241	119.092	0.04383	153.245	-0.00214	306.944	0.02303	306.944	-0.000202934
																													123.194	-0.00785	119.362	0.03006	153.608	0.021	307.639	-0.00314	307.639	0.0565
																													123.472	-0.00829	119.604	0.05524	153.971	0.00556	308.264	0.01395	308.264	0.01202
																													123.722	-0.00358	119.874	0.0419	154.298	-0.01336	308.958	-0.00265	308.958	0.00359
																													124	-0.00586	120.116	0.01226	154.661	0.01272	309.583	0.02339	309.653	0.00143
																													124.25	-0.00719	120.386	0.04751	154.988	-0.00175	310.278	-0.03932	310.278	0.00914
																													124.528	-0.00716	120.628	0.02841	155.351	0.00363	310.972	0.00465	310.972	-0.00815
																													124.778	-0.000216091	120.898	0.04187	155.678	0.02964	311.597	0.03989	311.597	0.0082
																													125.056	-0.00466	121.14	0.02703	156.041	0.0042	312.292	-0.02412	312.292	0.02957
																													125.306	-0.01965	121.41	0.05762	156.368	-0.00278	312.917	-0.03339	312.917	0.01441
																													125.583	-0.01079	121.652	0.03299	156.731	-0.01305	313.611	0.01107	313.611	0.05774
																													125.833	-0.00713	121.922	0.03192	157.058	0.00408	314.236	0.0063	314.236	0.04065
																													126.111	0.01403	122.164	0.0385	157.421	0.01632	314.931	0.01689	314.931	0.01356
																													126.361	-0.00871	122.434	-0.00241	157.748	0.04801	315.556	-0.00716	315.556	0.04497
																													126.639	-0.02322	122.703	0.04122	158.111	-0.01224	316.25	0.01346	316.25	0.01546
																													126.889	-0.01088	122.946	0.05063	158.438	0.00743	316.875	0.000481091	316.875	0.02282
																													127.167	-0.00868	123.215	0.03087	158.801	-0.00873	317.569	-0.01407	317.569	-0.00612
																													127.417	0.01536	123.458	0.00195	159.127	0.00737	318.194	0.01483	318.194	0.04626
																													127.694	0.00091857	123.727	0.04035	159.491	-0.00448	318.889	0.03489	318.889	0.01119
																													127.944	0.00169	123.97	0.04102	159.817	-0.01049	319.514	0.03423	319.514	0.04139
																													128.222	0.01419	124.24	0.03033	160.181	0.00388	320.208	0.02974	320.208	0.01688
																													128.472	-0.01423	124.482	0.05055	160.507	0.00365	320.833	-0.01388	320.833	-0.02247
																													128.75	-0.00616	124.752	0.00687	160.871	0.01659	321.528	0.00414	321.528	0.02991
																													129.028	-0.01227	124.994	0.0305	161.197	-0.000187947	322.153	0.05903	322.153	0.0073
																													129.278	0.00134	125.264	0.03298	161.56	0.01144	322.847	0.06134	322.847	-0.00163
																													129.556	0.00271	125.506	0.05306	161.924	-0.000523974	323.472	0.02002	323.472	-0.00749
																													129.806	0.000317682	125.776	0.02428	162.25	-0.02143	324.167	0.03377	324.167	0.05346
																													130.083	-0.01413	126.018	0.06076	162.614	-0.01878	324.792	0.02585	324.861	0.03752
																													130.333	-0.00852	126.288	0.00751	162.94	-0.0069	325.486	0.02485	325.486	0.05832
																													130.611	-0.01135	126.53	0.04508	163.304	0.02577	326.181	0.02497	326.181	0.01534
																													130.861	-0.0086	126.8	0.05139	163.63	-0.00338	326.806	0.00838	326.806	-0.01346
																													131.139	-0.00987	127.042	0.03539	163.994	0.00254	327.5	0.02466	327.5	-0.02204
																													131.389	0.00359	127.312	0.03283	164.32	0.01116	328.125	0.03722	328.125	0.00144
																													131.667	0.00442	127.554	0.01453	164.683	-0.02166	328.819	0.02052	328.819	0.00564
																													131.917	-0.01141	127.824	0.02786	165.01	0.0083	329.444	0.02706	329.444	0.0261
																													132.194	0.01219	128.066	0.02724	165.373	0.01664	330.139	-0.00243	330.139	-0.01381
																													132.444	-0.00108	128.336	0.04068	165.7	0.0184	330.764	0.01579	330.764	0.01178
																													132.722	-0.0173	128.605	0.04662	166.063	-0.01709	331.458	0.03497	331.458	-0.0189
																													132.972	-0.00708	128.848	0.03314	166.39	0.02387	332.083	0.01224	332.083	0.000374056
																													133.25	-0.00657	129.117	0.04597	166.753	-0.02548	332.778	-0.01002	332.778	0.02136
																													133.5	-0.000473076	129.36	0.01578	167.08	-0.004	333.403	-0.01154	333.403	0.01671
																													133.778	0.0194	129.63	0.01277	167.443	-0.01371	334.097	-0.000214702	334.097	0.00719
																													134.028	-0.00393	129.872	0.05856	167.77	0.000145232	334.722	0.00306	334.722	-0.00471
																													134.306	0.01033	130.034	0.02538	168.133	0.00166	335.417	0.03067	335.417	0.03413
																													134.556	-0.00576	130.303	0.04471	168.46	0.01865	336.042	0.01428	336.042	0.0089
																													134.833	0.0049	130.573	0.04666	168.823	0.00386	336.736	-0.00705	336.736	0.01841
																													135.111	0.00845	130.815	0.04253	169.15	-0.02761	337.361	0.01291	337.361	0.01504
																													135.278	-0.00817	131.085	0.02857	169.513	-0.02429	338.056	0.02639	338.056	-0.00529
																													135.528	0.00522	131.327	0.03116	169.876	-0.02091	338.681	0.01153	338.681	-0.000352117
																													135.806	-0.000162542	131.597	0.01115	170.203	0.01179	339.375	0.03055	339.375	0.01671
																													136.056	-0.00838	131.839	0.03045	170.566	-0.000106788	340	0.01184	340	0.01717
																													136.333	-0.00066257	132.109	0.03582	170.893	0.01614	340.694	0.0282	340.694	0.01782
																													136.611	-0.0133	132.351	0.02551	171.256	0.0232	341.111	-0.01319	341.389	0.02153
																													136.861	-0.02106	132.621	0.01773	171.583	0.02862	341.806	-0.01131	342.014	0.03391
																													137.139	0.000259193	132.863	0.01433	171.946	0.00838	342.431	0.00615	342.708	0.00805
																													137.389	-0.00658	133.133	0.0386	172.273	-0.00152	343.125	-0.00756	343.333	0.01681
																													137.667	0.00857	133.376	0.05259	172.636	0.02239	343.75	-0.00201	344.028	0.02916
																													137.917	0.000506716	133.645	0.03402	172.963	0.01159	344.444	-0.02307	344.653	0.07277
																													138.194	0.00901	133.888	0.02382	173.326	-0.00926	345.139	-0.00269	345.347	0.00742
																													138.444	0.00421	134.157	0.05817	173.653	0.0321	345.764	-0.01007	345.764	0.02825
																													138.722	-0.01588	134.4	0.000950423	174.016	0.00105	346.458	0.0437	346.458	0.00409
																													138.972	-0.000919556	134.669	0.02507	174.343	-0.00126	347.083	0.01846	347.083	0.01126
																													139.25	-0.01053	134.912	0.01842	174.706	0.0044	347.778	0.01322	347.778	0.03492
																													139.5	-0.00461	135.181	0.02658	175.033	0.01207	348.403	0.03961	348.403	-0.00273
																													139.778	-0.0026	135.424	0.01558	175.396	0.00986	349.097	-5.26815e-05	349.097	0.05909
																													140.028	-0.00175	135.693	0.02713	175.723	0.00296	349.722	0.01303	349.722	0.05615
																													140.306	-0.01932	135.936	0.0168	176.086	-0.02056	350.417	0.05517	350.417	-0.03035
																													140.556	-0.00605	136.205	0.03852	176.413	0.00326	351.042	0.02149	351.042	-0.00374
																													140.833	-0.00105	136.475	0.01529	176.776	-0.00127	351.736	-0.00576	351.736	0.03113
																													141.083	-0.000342114	136.717	0.04435	177.103	-0.00967	352.361	-0.000371752	352.361	0.01666
																													141.361	-0.000526667	136.987	0.00737	177.466	0.0071	353.056	-0.00287	353.056	0.05375
																													141.611	0.00383	137.229	0.01111	177.829	-0.000442103	353.681	0.02537	353.681	0.000417934
																													141.889	-0.01142	137.499	0.0316	178.156	-0.00517	354.375	0.04537	354.375	0.01075
																													142.139	-0.00191	137.741	0.0279	178.519	0.0076	355	0.03553	355	0.04797
																													142.417	-0.00321	138.011	0.0425	178.846	0.000410778	355.694	0.02962	355.694	0.04469
																													142.694	-0.01241	138.254	0.03072	179.209	-0.00958	356.319	0.0078	356.319	0.02701
																													142.944	0.00437	138.523	0.03949	179.536	-0.01256	357.014	0.01838	357.014	0.0108
																													143.222	-0.01118	138.766	0.06086	179.899	4.55629e-05	357.639	0.00817	357.639	0.000324694
																													143.472	0.00571	138.954	0.03925	180.226	0.01843	358.333	0.02075	358.333	0.05023
																													143.75	0.02234	139.197	0.03145	180.589	-0.0024	358.958	0.04909	358.958	0.02623
																													144	0.00945	139.466	0.06011	180.916	-0.00172	359.653	0.02426	359.653	-0.02577
																													144.278	-0.00616	139.709	0.00423	181.279	-0.00955	360.347	0.01374	360.069	0.05117
																													144.528	0.00777	139.897	0.03205	181.606	-0.01264	360.972	-0.01004	360.764	0.0268
																													144.806	-0.00209	140.14	0.00775	181.969	-0.00432	361.667	0.01342	361.389	0.01971
																													145.056	-0.00685	140.41	0.03584	182.296	0.00154	362.292	0.02685	362.083	0.00779
																													145.333	0.00124	140.652	0.03764	182.659	0.01353	362.986	0.01734	362.708	0.0282
																													145.583	-0.01953	140.922	0.02278	182.986	0.00944	363.611	0.01139	363.403	-0.00431
																													145.861	-0.00365	141.164	0.05532	183.349	-0.01302	364.306	0.05009	364.097	0.02187
																													146.111	-0.01647	141.434	0.00736	183.676	-0.00422	364.931	0.02777	364.722	0.04228
																													146.389	-0.01059	141.676	0.03184	184.039	-0.01045	365.625	-0.00102	365.417	0.04549
																													146.639	0.02652	141.946	0.03244	184.366	-0.01299	366.25	0.02663	366.042	0.00769
																													146.917	0.01652	142.188	0.05395	184.729	-0.00141	366.944	0.02069	366.736	-0.01412
																													147.167	0.01685	142.458	0.02308	185.056	-0.02886	367.569	-0.02309	367.361	0.02143
																													147.361	-0.00128	142.7	0.03492	185.419	0.00576	368.264	0.03433	368.056	0.02689
																													147.611	-0.00508	142.97	0.04153	185.782	-0.02286	368.889	0.01702	368.681	0.01165
																													147.889	0.00168	143.212	0.02084	186.109	-0.01951	369.583	-0.01569	369.375	0.05536
																													148.139	-0.00109	143.482	-0.00494	186.472	-0.00689	370.208	0.01538	370	0.0437
																													148.417	-0.03516	143.724	0.03134	186.799	-0.01172	370.903	-0.00852	370.694	-0.02616
																													148.667	-0.01572	143.994	0.01962	187.162	0.00258	371.528	-0.00149	371.319	0.04758
																													148.944	-0.00442	144.236	0.02661	187.489	-0.00713	372.222	0.02106	372.014	-0.01377
																													149.194	-0.01126	144.506	0.0173	187.852	-0.02031	372.847	0.03324	372.639	-0.000959821
																													149.472	0.0067	144.748	0.05233	188.179	0.00162	373.542	0.01551	373.333	0.02201
																													149.722	-0.01369	145.018	0.03538	188.542	-0.00121	374.167	0.03414	373.958	0.01179
																													150	-0.000206629	145.261	0.03931	188.869	0.00216	374.653	0.00467	374.653	0.01788
																													150.167	0.00501	145.53	0.02717	189.232	0.00859	375.278	-0.00538	375.278	0.01673
																													150.444	-0.00353	145.799	0.05641	189.559	0.01658	375.972	0.0201	375.972	0.02561
																													150.694	-0.00706	146.042	0.04153	189.922	0.00914	376.597	0.03724	376.597	0.03679
																													150.972	-0.00197	146.312	0.05626	190.248	-0.00295	377.292	0.0072	377.292	0.02684
																													151.222	0.00502	146.554	0.0243	190.612	-0.0125	377.917	-0.00613	377.917	0.02729
																													151.5	-0.01985	146.824	0.03957	190.938	0.0115	378.611	0.02935	378.611	-0.000272041
																													151.75	-0.01465	147.066	0.00447	191.302	0.01205	379.236	0.02763	379.306	0.02577
																													152.028	0.00425	147.336	0.04119	191.628	-0.01075	379.931	0.01989	379.931	0.000846837
																													152.306	0.00495	147.578	0.00475	191.992	0.00146	380.625	-0.01239	380.625	0.00932
																													152.556	-0.01336	147.848	0.01986	192.318	0.008	381.25	0.00722	381.25	0.01637
																													152.833	0.00222	148.09	0.0529	192.681	0.00357	381.944	0.00213	381.944	0.01613
																													153.083	0.00443	148.36	0.01382	193.008	-0.00378	382.569	-0.03017	382.569	0.00691
																													153.361	-0.00406	148.602	0.03155	193.371	0.00789	383.264	0.02008	383.264	0.0641
																													153.611	-0.02539	148.872	0.04226	193.735	0.00882	383.889	-0.01803	383.889	0.00944
																													153.889	-0.00899	149.114	0.02078	194.061	0.01128	384.583	0.03152	384.583	0.05082
																													154.139	0.00305	149.384	0.0437	194.425	0.00596	385.208	0.02582	385.208	0.04044
																													154.417	0.00329	149.626	0.03932	194.751	-0.00652	385.903	0.0058	385.903	0.01825
																													154.667	-0.0095	149.896	0.05544	195.115	0.00908	386.528	0.00245	386.528	0.03422
																													154.944	-0.00931	150.138	0.02573	195.441	-0.0062	387.222	0.02388	387.222	0.04723
																													155.194	-0.01423	150.408	0.02104	195.804	-0.02611	387.847	0.02099	387.847	0.04309
																													155.472	-0.01618	150.65	0.01831	196.131	0.02114	388.542	-0.01454	388.542	0.02735
																													155.722	-0.0026	150.92	0.04626	196.494	-0.00959	389.167	0.04684	389.167	0.02533
																													156	-0.01945	151.163	0.02746	196.821	0.01299	389.861	0.02225	389.861	0.05147
																													156.25	-0.01714	151.432	0.0151	197.184	-0.01338	390.486	0.01252	390.486	-0.0048
																													156.528	-0.01118	151.702	0.01526	197.511	0.00691	391.181	0.04133	391.181	-0.02898
																													156.778	-0.00368	151.944	0.01147	197.874	-0.00625	391.806	0.05592	391.806	0.02007
																													157.056	-0.00583	152.214	0.01848	198.201	0.00997	392.5	-0.01405	392.5	0.03994
																													157.306	-0.00128	152.456	0.0397	198.564	0.01829	393.125	0.01157	393.125	0.02355
																													157.583	-0.01698	152.726	0.04268	198.891	0.0114	393.819	0.03038	393.819	0.04504
																													157.833	-0.000442932	152.968	0.042	199.254	0.01213	394.514	0.00767	394.514	0.01682
																													158.111	0.01355	153.238	0.02189	199.581	0.0016	395.139	0.02772	395.139	0.07602
																													158.389	-0.00179	153.48	0.01647	199.944	0.01014	395.833	0.02096	395.833	0.02959
																													158.639	-8.01882e-05	153.75	0.04826	200.271	0.00616	396.458	0.02323	396.458	0.03038
																													158.917	-0.01086	153.992	0.04999	200.634	0.00824	397.153	-0.00859	397.153	0.03257
																													159.167	-0.01022	154.262	0.04572	200.961	-0.02056	397.778	0.02385	397.778	0.05037
																													159.444	0.01607	154.504	0.0239	201.324	-0.01394	398.472	0.02455	398.472	0.00814
																													159.694	0.00497	154.774	0.01976	201.687	0.01278	399.097	0.00591	399.097	0.04269
																													159.972	-0.00152	155.016	0.03554	202.014	0.00675	399.792	0.00323	399.792	0.00067023
																													160.222	0.00145	155.286	0.02427	202.377	-0.02734	400.417	0.02892	400.417	0.01775
																													160.5	-0.00621	155.528	0.0363	202.704	-0.00631	401.111	0.00618	401.111	0.00777
																													160.75	-0.00288	155.798	0.03864	203.067	-0.01479	401.736	0.03275	401.736	0.04571
																													161.028	0.01218	156.041	0.05441	203.394	-0.01464	402.431	0.00648	402.431	-0.00128
																													161.278	0.00414	156.31	0.02659	203.757	0.00914	403.056	0.01067	403.056	0.00391
																													161.556	0.00124	156.553	0.02808	204.084	-0.00923	403.75	0.00546	403.75	0.02585
																													161.806	0.0029	156.822	0.02849	204.447	-0.00265	404.375	0.00611	404.375	0.02089
																													162.083	0.00165	157.065	0.04088	204.774	-7.68874e-05	405.069	0.000653051	405.069	0.01123
																													162.333	-0.00777	157.334	0.00863	205.137	0.01084	405.694	0.00465	405.694	0.0064
																													162.611	-0.0088	157.604	0.02972	205.464	0.02912	406.389	0.000663985	406.389	0.03592
																													162.861	0.00377	157.846	0.04595	205.827	-0.01296	407.014	0.02413	407.014	0.04607
																													163.139	0.00899	158.116	0.0243	206.154	0.01373	407.708	0.02009	407.708	0.01395
																													163.389	-0.00841	158.358	0.02213	206.517	-0.01179	408.333	0.02501	408.125	0.01922
																													163.667	-0.01189	158.628	0.0417	206.844	0.02601	409.028	0.01486	408.819	0.0487
																													163.917	-0.02138	158.87	0.03212	207.207	0.01604	409.653	0.0286	409.444	0.0214
																													164.194	0.00706	159.14	0.02646	207.534	0.02383	410.347	-0.01017	410.139	0.04791
																													164.472	-0.00483	159.382	0.03805	207.897	0.00073043	411.042	0.03865	410.764	0.03376
																													164.722	-0.00856	159.652	0.03337	208.224	0.01259	411.667	0.02653	411.458	0.03849
																													165	-0.00732	159.894	0.0492	208.587	-0.00992	412.361	0.02067	412.083	0.03952
																													165.25	-0.00864	160.164	0.02835	208.914	-0.00657	412.986	0.02813	412.778	0.05242
																													165.528	0.01097	160.406	0.0145	209.277	-0.000388709	413.681	0.00842	413.403	0.04026
																													165.778	0.00254	160.676	0.03293	209.64	-0.00186	414.306	0.04492	414.097	0.0545
																													166.056	0.00412	160.918	0.0387	209.967	0.00758	415	0.02232	414.792	0.0336
																													166.306	-0.00172	161.107	0.03533	210.33	0.01263	415.625	0.04373	415.417	0.03524
																													166.583	0.01227	161.35	0.02199	210.657	0.00221	416.319	-0.00818	416.111	0.0266
																													166.833	-0.01121	161.619	0.01124	211.02	0.03034	416.944	0.03636	416.736	0.04848
																													167.111	-0.0052	161.862	0.03808	211.347	-0.003	417.639	0.03171	417.431	0.0138
																													167.361	0.00237	162.131	0.02947	211.71	-0.00474	418.264	0.04992	418.056	-0.00347
																													167.639	0.00201	162.374	0.04548	212.037	-0.01034	418.958	0.01455	418.75	0.00388
																													167.889	-0.01368	162.643	0.04138	212.4	-0.00571	419.583	0.05688	419.375	0.03813
																													168.167	-0.00384	162.805	0.0337	212.727	0.02967	420.278	0.00438	420.069	0.06936
																													168.417	0.000933852	163.074	0.03833	213.09	-0.02645	420.903	0.0238	420.694	0.06843
																													168.694	0.00024613	163.317	-0.00192	213.417	0.01009	421.597	-0.0111	421.389	0.05385
																													168.944	0.0038	163.587	0.0217	213.78	-0.00635	422.222	0.03086	422.014	0.03191
																													169.222	0.03706	163.829	0.02066	214.107	0.01182	422.917	0.07041	422.708	0.03265
																													169.472	-0.00871	164.099	0.01213	214.47	0.01269	423.542	0.04371	423.333	-0.00316
																													169.75	-0.00582	164.341	0.04409	214.797	0.02451	424.236	0.0091	424.028	0.00805
																													170	0.00552	164.611	0.04059	215.16	0.01394	424.931	-0.01927	424.653	-0.00394
																													170.278	-0.00204	164.853	0.03451	215.487	-0.00841	425.556	-0.01969	425.347	0.03841
																													170.556	0.01245	165.123	0.0065	215.85	-0.000798775	426.25	-0.01669	425.972	0.04375
																													170.806	-0.00977	165.365	0.05438	216.177	-0.00309	426.875	0.03846	426.667	0.03361
																													171.083	-8.37889e-05	165.635	0.04534	216.54	-0.00886	427.569	-0.0402	427.292	0.05789
																													171.333	-0.00189	165.877	0.03697	216.867	0.00762	428.194	0.03398	427.986	0.08707
																													171.611	-0.000685514	166.147	0.03622	217.23	-0.01211	428.889	-0.00243	428.611	0.06442
																													171.861	-0.00673	166.389	0.04863	217.593	-0.02151	429.514	0.02282	429.306	0.01023
																													172.139	-0.0064	166.659	0.04293	217.92	-0.02048	430.208	0.03219	430	0.03767
																													172.389	0.01088	166.928	0.02196	218.283	0.00224	430.833	0.0213	430.625	0.02613
																													172.667	-0.00161	167.171	0.04228	218.61	-0.00588	431.528	0.02851	431.319	0.06128
																													172.917	0.01625	167.44	0.02509	218.973	0.01524	432.153	0.03516	431.944	0.03326
																													173.194	0.00726	167.683	0.03076	219.3	-0.00214	432.847	0.00646	432.639	0.06713
																													173.444	0.00678	167.952	0.03336	219.663	-0.00949	433.472	-0.000910495	433.264	0.06146
																													173.722	0.00333	168.195	0.04677	219.99	0.01071	434.167	0.02166	433.958	0.01363
																													173.972	0.00369	168.464	0.0232	220.353	0.01027	434.792	0.00153	434.583	0.04474
																													174.25	0.01057	168.707	0.02048	220.679	-0.00496	435.486	-0.00136	435.278	0.06467
																													174.5	-0.00366	168.976	0.04688	220.934	-0.01662	436.111	0.02598	435.903	0.00594
																													174.778	-0.00798	169.219	0.01224	221.261	0.01532	436.806	0.03457	436.597	0.02719
																													175.028	-0.00249	169.489	0.046	221.624	-0.02548	437.431	0.03778	437.222	-0.01221
																													175.306	0.00226	169.731	0.03744	221.95	-0.00791	438.125	0.07324	437.917	0.06221
																													175.556	-0.01799	170.001	0.00177	222.314	0.02252	438.75	0.01822	438.542	0.01576
																													175.833	-0.01125	170.243	0.03844	222.64	0.02666	439.444	0.05949	439.236	0.00204
																													176.083	-0.0144	170.513	0.02482	223.004	0.00724	440.139	0.01245	439.861	0.00228
																													176.361	-0.01098	170.755	0.01183	223.33	0.0147	440.764	0.02586	440.556	0.01254
																													176.639	-0.00338	171.025	0.02582	223.694	0.00994	441.458	0.02117	441.181	0.05505
																													176.889	-0.00588	171.267	0.03287	224.02	-0.00938	442.083	0.01851	441.875	-0.00193
																													177.167	-0.00961	171.537	0.01986	224.384	0.01108	442.778	0.02567	442.5	0.00701
																													177.417	-0.00757	171.779	0.01868	224.71	0.00913	443.403	0.02449	443.194	0.03534
																													177.694	-0.00102	172.049	0.03235	225.073	0.00673	444.097	0.02976	443.819	0.04284
																													177.944	0.01466	172.318	0.0506	225.4	-0.00683	444.722	0.01894	444.514	0.0557
																													178.222	-0.01387	172.561	0.04213	225.763	0.002	445.417	0.0127	445.208	0.04895
																													178.472	0.00239	172.83	0.0162	226.09	0.00456	446.042	0.01959	445.833	0.08372
																													178.75	0.00343	173.073	0.02107	226.453	0.00678	446.736	0.01674	446.528	0.04803
																													179	0.00126	173.342	0.00824	226.78	-0.00465	447.361	0.05053	447.153	0.04381
																													179.278	-0.01142	173.585	0.02991	227.143	0.00115	448.056	0.01844	447.847	-0.01262
																													179.528	0.00439	173.854	0.02953	227.47	-0.00561	448.681	0.04001	448.472	0.09684
																													179.806	-0.00514	174.097	0.02744	227.833	0.01814	449.375	0.01922	449.167	0.02265
																													180.056	-0.01051	174.367	0.03976	228.196	0.00445	450	0.01735	449.792	0.04489
																													180.333	0.00847	174.609	0.04105	228.523	0.0148	450.694	0.06885	450.486	0.04449
																													180.583	0.00338	174.879	0.03491	228.886	0.02209	451.319	0.00827	451.111	0.02019
																													180.861	0.00795	175.121	0.03298	229.213	0.01418	452.014	0.02299	451.806	0.02228
																													181.111	-0.01977	175.391	0.01696	229.576	-0.00514	452.639	0.02447	452.431	0.0553
																													181.389	-0.00691	175.633	0.02831	229.903	0.01888	453.333	0.02655	453.125	0.03081
																													181.639	-0.00828	175.903	0.05345	230.266	-0.00214	453.958	0.01157	453.75	0.03955
																													181.917	-0.01145	176.145	0.05913	230.593	-0.00242	454.653	-0.00211	454.444	-0.000856709
																													182.167	-0.000745385	176.415	0.03743	230.956	0.01094	455.347	0.0052	455.069	0.03633
																													182.444	-0.01215	176.657	0.01774	231.283	0.01925	455.972	0.01297	455.764	0.01558
																													182.722	-0.00707	176.927	0.01831	231.646	0.03224	456.667	0.01415	456.389	0.01303
																													182.972	-0.01476	177.169	0.05139	231.973	0.01456	457.292	0.04107	457.083	0.05318
																													183.25	-0.01263	177.439	0.02851	232.336	0.01709	457.986	0.00807	457.708	0.03008
																													183.5	-0.000561753	177.681	0.02213	232.663	0.00525	458.611	0.02637	458.403	0.04047
																													183.778	-0.00733	177.951	0.01243	233.026	0.00467	459.306	0.02196	459.028	0.04062
																													184.028	-0.000101332	178.193	0.03975	233.353	0.02916	459.931	0.04241	459.722	0.07984
																													184.306	-0.00221	178.463	0.01576	233.716	-0.0193	460.625	0.03558	460.417	0.07292
																													184.556	0.00151	178.732	0.02047	234.043	0.039	461.25	0.06217	461.042	0.02676
																													184.833	0.00629	178.975	0.03489	234.406	0.0184	461.944	0.02478	461.736	0.05802
																													185.083	-0.00263	179.244	0.02509	234.733	-0.01341	462.569	-0.02305	462.361	0.0119
																													185.361	-0.01811	179.487	0.02172	235.096	-0.01397	463.264	0.03538	463.056	0.02176
																													185.611	-0.01978	179.756	0.04973	235.423	0.0134	463.889	0.02753	463.681	0.00272
																													185.889	-0.00869	179.999	0.0441	235.786	0.02037	464.583	0.03107	464.375	0.04952
																													186.139	-0.00454	180.269	-0.00304	236.149	-0.00638	465.208	0.0513	465	0.02451
																													186.417	-0.00682	180.511	0.05295	236.476	-0.00297	465.903	0.02602	465.694	0.04915
																													186.667	-0.00602	180.781	0.03764	236.839	0.00888	466.528	0.01732	466.111	0.02671
																													186.944	-0.00713	181.023	0.01302	237.166	-0.00595	467.222	0.00633	466.806	0.04493
																													187.194	-0.000312848	181.293	0.04026	237.529	0.00482	467.847	0.01183	467.431	0.03033
																													187.472	-0.00593	181.535	0.04931	237.856	0.02156	468.542	-0.00183	468.125	0.05933
																													187.722	-0.01365	181.805	0.0664	238.219	-0.01928	469.167	0.00871	468.75	0.02615
																													188	0.00343	182.047	0.03945	238.546	0.000709781	469.861	0.03557	469.444	0.04468
																													188.25	-0.01099	182.317	0.02459	238.909	0.0132	470.556	0.02426	470.069	0.05302
																													188.528	-0.01153	182.559	0.04088	239.236	0.01581	471.181	0.02298	470.764	0.03215
																													188.806	0.005	182.829	0.03815	239.599	-0.00385	471.875	0.06011	471.389	0.0124
																													189.056	-0.00888	183.071	0.03366	239.926	-0.01747	472.5	0.02067	472.083	0.00768
																													189.333	0.00196	183.341	0.02498	240.289	-0.02366	473.194	0.01211	472.708	0.04175
																													189.5	-0.00869	183.583	0.04063	240.616	0.00782	473.819	0.04005	473.403	0.01661
																													189.75	-0.01438	183.853	0.02141	240.979	0.00931	474.514	0.01856	474.028	0.0501
																													190.028	0.01714	184.095	0.01292	241.306	0.00259	475.139	0.06528	474.722	0.03813
																													190.278	0.00933	184.365	0.02075	241.669	-0.00584	475.833	0.00486	475.347	0.05148
																													190.556	-0.01153	184.634	0.01126	241.996	0.00231	476.458	-0.00947	476.042	0.05084
																													190.833	-0.01024	184.877	0.0288	242.359	-0.00101	477.153	0.03484	476.667	0.07199
																													191.083	-0.00516	185.147	0.02816	242.686	-0.00207	477.778	0.04862	477.361	-0.02168
																													191.361	-0.00383	185.389	0.06458	243.049	0.0147	478.472	0.00862	477.986	0.03005
																													191.611	-0.01819	185.659	0.03625	243.376	0.01336	479.097	0.01492	478.681	0.01624
																													191.889	0.01352	185.901	0.02878	243.739	0.00968	479.792	0.01441	479.306	0.02961
																													192.139	0.0023	186.171	0.0258	244.102	0.0402	480.417	0.0555	480	0.03465
																													192.417	-0.00425	186.413	0.03048	244.429	-0.000923358	481.111	0.02158	480.694	0.06367
																													192.667	0.00351	186.683	0.04567	244.792	-0.00084149	481.736	0.02552	481.319	0.03927
																													192.944	-0.00754	186.925	0.03828	245.119	0.0113	482.431	0.06186	482.014	0.02552
																													193.194	-0.00301	187.195	0.03754	245.482	0.01687	483.056	0.02647	482.639	0.03475
																													193.472	0.00592	187.437	0.04689	245.809	0.02559	483.75	0.04334	483.333	0.04137
																													193.722	0.01391	187.707	0.05209	246.172	2.7053e-05	484.375	0.05206	483.958	0.0184
																													194	-0.01442	187.949	0.04076	246.499	-0.01777	485.069	0.03077	484.653	0.04215
																													194.25	-0.01407	188.219	0.03502	246.862	-0.00118	485.764	0.0386	485.278	0.07062
																													194.528	-0.00657	188.461	0.01334	247.189	0.00259	486.389	0.05825	485.972	0.01212
																													194.778	-0.01605	188.731	0.01897	247.552	-0.00433	487.083	0.01258	486.597	0.03811
																													194.972	-0.00169	188.973	-0.000473184	247.879	0.00262	487.708	0.04825	487.292	0.01647
																													195.222	-0.00774	189.243	0.07229	248.242	0.01541	488.403	-0.00186	487.917	0.0403
																													195.5	-0.01407	189.485	0.02086	248.569	0.0033	489.028	0.02158	488.611	0.01049
																													195.75	-0.00786	189.755	0.00969	248.932	0.00877	489.722	0.01868	489.236	0.04949
																													196.028	0.01877	189.998	0.0274	249.259	0.01643	490.347	0.00952	489.931	0.05438
																													196.278	0.00988	190.267	-0.00439	249.622	0.00211	491.042	0.02727	490.556	0.05043
																													196.556	-0.00866	190.536	0.04783	249.948	-0.00299	491.667	0.05164	491.25	0.01161
																													196.806	0.01166	190.698	0.03585	250.312	0.01072	492.361	0.04676	491.875	0.06371
																													197.083	-0.00446	190.941	0.02259	250.638	-0.02172	492.986	0.01893	492.569	0.03212
																													197.25	-0.01316	191.21	0.03755	251.002	-0.00652	493.681	0.03157	493.194	0.02099
																													197.528	-0.02095	191.453	0.03908	251.328	0.00966	494.306	0.04406	493.889	0.01505
																													197.778	-0.01197	191.722	0.01942	251.692	0.00309	495	0.05405	494.514	0.04872
																													198.056	0.0053	191.992	0.05322	252.055	0.01066	495.625	0.00353	495.208	0.06991
																													198.306	-0.000851143	192.234	0.05381	252.382	-0.0121	496.319	0.04207	495.903	0.08392
																													198.583	-0.01073	192.504	0.05206	252.745	-0.01418	496.944	0.02214	496.528	0.04906
																													198.833	0.01911	192.746	0.03447	253.071	0.00961	497.639	-0.000674919	497.222	0.02766
																													199.111	-0.02015	193.016	0.03879	253.435	0.00681	498.056	0.03355	497.847	0.01001
																													199.361	0.01066	193.258	0.04101	253.761	0.000227103	498.75	0.05634	498.542	0.04375
																													199.639	-0.02156	193.528	0.0337	254.125	-0.01508	499.375	0.03198	499.167	0.03096
																													199.889	-0.002	193.77	0.02312	254.451	0.02295	500.069	0.06437	499.861	0.03182
																													200.167	-0.00505	194.04	0.03819	254.815	0.000139536	500.694	0.02524	500.486	0.04465
																													200.444	-0.02311	194.283	0.02324	255.141	-0.00678	501.389	0.06701	501.181	0.03802
																													200.694	-0.00468	194.552	0.03108	255.505	0.02453	502.014	0.05277	501.806	0.0831
																													200.972	-0.00442	194.795	0.02493	255.831	0.00723	502.708	0.04987	502.5	0.07629
																													201.222	0.00624	195.064	0.03104	256.194	-0.00419	503.333	0.01626	503.125	0.04104
																													201.5	-0.01172	195.307	0.04128	256.521	0.00495	504.028	0.04546	503.819	0.04504
																													201.75	0.000181319	195.576	0.02007	256.884	0.01328	504.653	0.03567	504.236	0.04251
																													202.028	-0.00708	195.819	0.02943	257.211	0.00817	505.347	0.0157	504.931	-0.000232551
																													202.278	0.00594	196.088	0.0263	257.574	0.0108	506.042	0.01671	505.556	0.03284
																													202.556	-0.00859	196.331	0.02009	257.901	0.01878	506.667	0.06759	506.25	0.02767
																													202.806	-0.00267	196.6	0.02711	258.264	0.00381	507.361	0.01777	506.667	0.02634
																													203.083	-0.00407	196.843	0.02451	258.591	0.01793	507.986	0.01155	507.361	0.06465
																													203.333	-0.01478	197.112	0.01563	258.954	-0.00663	508.403	0.05695	507.986	0.03966
																													203.611	-0.00791	197.355	0.04945	259.281	0.01818	509.097	0.03869	508.681	0.07027
																													203.861	0.00161	197.624	0.01717	259.644	0.0029	509.792	0.02468	509.306	0.04512
																													204.139	0.00859	197.894	0.04124	260.007	-0.0088	510.417	0.03387	510	0.06023
																													204.389	-0.00852	198.136	0.03232	260.334	-0.000943291	511.111	0.03474	510.625	0.04704
																													204.667	-0.01596	198.406	0.02176	260.697	-0.00464	511.736	0.03821	511.319	0.04901
																													204.917	-0.00172	198.648	0.05241	260.915	0.02514	512.431	0.04835	511.944	0.05139
																													205.194	-0.01058	198.918	0.02353	261.242	0.00675	513.056	0.05438	512.639	0.05325
																													205.444	-0.01418	199.161	0.02339	261.605	-0.00976	513.75	0.03895	513.264	0.06199
																													205.722	-0.0037	199.43	0.03141	261.823	0.00368	514.375	0.03215	513.958	0.03868
																													205.972	-0.000249837	199.673	0.02072	262.186	-0.01431	515.069	0.02116	514.583	-0.01147
																													206.25	0.00321	199.942	0.05766	262.513	0.02361	515.694	-0.000409524	515.278	0.03993
																													206.528	-0.00486	200.185	0.0401	262.876	-0.00469	516.389	0.07192	515.903	0.01577
																													206.778	-0.01238	200.454	0.03011	263.203	0.00768	517.014	0.03725	516.597	0.0325
																													207.056	-0.00713	200.697	0.03901	263.566	0.02527	517.708	0.00911	517.222	0.03811
																													207.306	-0.01534	200.966	0.02938	263.893	0.00169	518.333	0.02471	517.917	0.05475
																													207.583	-0.01031	201.209	0.05139	264.256	0.03785	519.028	0.0437	518.611	0.04093
																													207.833	0.00444	201.478	0.01383	264.619	-0.00391	519.653	0.04574	519.236	0.07168
																													208.111	-0.01485	201.721	0.03211	264.946	-0.01606	520.347	0.04589	519.931	0.09772
																													208.361	-0.00492	201.99	0.0267	265.309	0.01274	520.972	0.04812	520.556	0.053
																													208.639	0.01356	202.233	0.0274	265.636	-0.0018	521.667	0.04749	521.25	0.01647
																													208.889	-0.00507	202.502	0.0204	265.999	-0.01241	522.292	0.03762	521.875	0.05562
																													209.167	0.0048	202.745	0.04959	266.326	-0.00442	522.986	0.02905	522.569	0.0387
																													209.417	0.00112	203.014	0.0276	266.689	0.00975	523.611	0.05715	523.194	0.05527
																													209.694	-0.00658	203.257	0.03866	267.016	0.01001	524.306	0.03556	523.889	0.03576
																													209.944	-0.00482	203.526	0.03409	267.379	-0.00629	525	0.01639	524.514	0.06084
																													210.222	-0.01428	203.796	0.04798	267.706	-0.01823	525.625	0.05144	525.208	0.08408
																													210.472	-0.0084	204.038	0.03482	268.069	0.01024	526.319	0.04618	525.833	0.03853
																													210.75	0.00558	204.308	0.05702	268.396	0.00279	526.944	0.02787	526.528	0.02111
																													211	-0.0045	204.55	0.03355	268.759	-0.00881	527.639	0.02503	527.153	0.06018
																													211.278	-0.01263	204.82	0.03296	269.086	0.02351	528.264	0.04068	527.847	0.05076
																													211.528	-0.00368	205.063	0.02578	269.449	-0.00381	528.958	0.03346	528.472	0.04873
																													211.806	0.00389	205.332	0.04966	269.776	-0.00177	529.583	0.03374	529.167	0.0607
																													212.056	-0.00599	205.575	0.01895	270.139	0.00398	530.278	0.06265	529.792	0.06316
																													212.333	-0.00949	205.844	0.02918	270.466	-0.00553	530.903	0.03705	530.486	0.02279
																													212.611	-0.000855205	206.087	0.03112	270.829	0.01515	531.597	0.01191	531.111	0.02072
																													212.861	-0.0107	206.356	0.03309	271.156	-0.00134	532.222	0.04998	531.806	0.05654
																													213.139	-0.01245	206.599	0.04782	271.519	-0.00936	532.917	0.04205	532.431	0.04836
																													213.306	-0.0143	206.868	0.03246	271.846	0.02126	533.542	0.04736	533.125	0.08415
																													213.556	-0.00418	207.111	0.02872	272.209	0.00152	534.236	0.04092	533.819	0.04756
																													213.833	-0.03043	207.38	0.03164	272.572	0.02987	534.861	0.06357	534.444	0.04825
																													214.111	0.00393	207.623	0.0294	272.899	0.01238	535.556	0.0646	535.139	0.09835
																													214.361	0.00883	207.892	0.04626	273.262	0.01492	536.181	0.08099	535.764	0.08763
																													214.639	-0.03104	208.135	0.04685	273.589	0.00105	536.875	0.08173	536.458	0.03797
																													214.889	0.00387	208.404	0.04145	273.952	0.00212	537.5	0.04754	537.083	0.10075
																													215.167	-0.01554	208.647	0.01867	274.279	-0.00134	538.194	0.0291	537.778	0.03612
																													215.417	-0.01365	208.916	0.01835	274.642	0.01745	538.819	0.04246	538.403	0.0567
																													215.694	-0.00417	209.159	0.01331	274.969	-0.00129	539.514	-0.00262	539.097	0.05852
																													215.944	-0.01137	209.428	0.02615	275.332	0.00514	540.208	0.04671	539.722	0.04729
																													216.222	-0.01826	209.698	0.03411	275.659	0.02743	540.833	0.08583	540.417	0.0162
																													216.472	-0.015	209.94	0.02414	276.022	0.01767	541.528	0.05869	541.042	0.09119
																													216.75	0.01038	210.21	0.0152	276.349	0.0234	542.153	0.06333	541.736	0.04139
																													217	-0.02432	210.453	0.0327	276.712	-0.00165	542.847	0.07383	542.361	0.0908
																													217.278	0.00956	210.722	0.02088	277.039	-0.02007	543.472	0.04413	543.056	0.06683
																													217.528	-0.01787	210.965	0.03668	277.402	-0.00987	544.167	0.04324	543.681	0.0249
																													217.806	-0.01388	211.234	0.04077	277.729	-0.00724	544.792	0.05416	544.375	0.07835
																													218.056	-0.02559	211.477	0.05642	278.092	-0.00257	545.486	0.05546	545	0.05262
																													218.333	-0.00622	211.746	0.01775	278.419	0.00537	546.111	0.04664	545.694	0.08473
																													218.583	-0.02479	211.989	0.04521	278.782	-0.0139	546.806	0.07947	546.319	0.06023
																													218.861	-0.01796	212.258	0.05006	279.109	0.02415	547.431	0.05904	547.014	0.06069
																													219.111	-0.00833	212.501	0.03592	279.472	0.00987	548.125	0.02708	547.639	0.02523
																													219.389	-0.00415	212.77	0.01001	279.799	0.000780974	548.75	0.07525	548.333	0.05161
																													219.639	-0.00254	213.013	0.05594	280.162	0.01794	549.444	0.05812	549.028	0.07392
																													219.917	-0.01078	213.282	0.02859	280.525	-0.02345	550.069	0.0174	549.653	0.07939
																													220.194	0.0059	213.525	0.02483	280.852	0.00987	550.764	0.05846	550.347	0.07265
																													220.444	-0.01626	213.794	0.02151	281.215	0.02226	551.389	0.0582	550.972	0.04229
																													220.722	-0.00895	214.037	0.00313	281.542	-0.01373	552.083	0.05903	551.667	0.05246
																													220.972	-0.0015	214.306	0.00798	281.905	0.01036	552.708	0.05771	552.292	0.04436
																													221.25	-0.00422	214.549	0.02716	282.232	-0.00176	553.403	0.03289	552.986	0.07513
																													221.5	-0.00945	214.818	0.04639	282.595	0.00306	554.028	0.0712	553.611	0.03738
																													221.778	-0.00533	215.061	0.02661	282.922	0.02383	554.722	0.05344	554.306	0.0382
																													222.028	0.00277	215.331	0.04569	283.285	-0.00286	555.417	0.06378	554.931	0.08354
																													222.306	-0.00899	215.6	0.01286	283.611	0.01587	556.042	0.02823	555.625	0.06413
																													222.556	-0.00216	215.843	0.0582	283.975	-0.00356	556.736	0.05323	556.25	0.0768
																													222.833	0.00873	216.112	0.02989	284.301	0.01533	557.361	0.01681	556.944	0.07371
																													223.083	-0.01859	216.355	0.01503	284.665	-0.00964	558.056	0.0028	557.569	0.05041
																													223.361	-0.01041	216.624	0.02525	284.991	-0.01918	558.681	0.05327	558.264	0.0572
																													223.611	0.01024	216.867	0.02797	285.355	-0.01514	559.375	0.03467	558.889	0.04123
																													223.889	-0.01969	217.136	0.05033	285.681	0.00258	560	0.04898	559.583	0.03108
																													224.139	-0.01255	217.379	0.04399	286.045	0.00116	560.694	0.05093	560.208	0.05537
																													224.417	-0.00644	217.648	0.00494	286.371	-0.0137	561.319	0.06611	560.903	0.01087
																													224.667	-0.02434	217.891	0.04318	286.734	0.0081	562.014	0.0369	561.528	0.06427
																													224.944	-0.01047	218.16	0.04149	287.061	-0.01528	562.639	0.04085	562.222	0.0691
																													225.194	-0.03829	218.403	0.03297	287.424	0.01305	563.333	0.03759	562.847	0.05161
																													225.472	-0.01384	218.672	0.05072	287.642	0.00735	563.958	0.0598	563.542	0.04921
																													225.722	0.0156	218.915	0.02845	288.005	0.00437	564.653	0.06505	564.236	0.05856
																													226	-0.00255	219.184	0.03793	288.332	-0.00829	565.278	0.02642	564.861	0.06863
																													226.278	0.00165	219.427	0.04553	288.695	-0.02895	565.972	0.06585	565.556	0.06461
																													226.528	-0.00279	219.696	0.05205	289.022	-0.01486	566.597	0.06784	566.181	0.03967
																													226.806	0.01417	219.939	0.04098	289.385	-0.02743	567.292	0.07773	566.875	0.06436
																													227.056	-0.01431	220.208	0.04388	289.712	-0.0192	567.917	0.07242	567.5	0.07035
																													227.333	0.00752	220.451	0.03083	290.075	0.01245	568.611	0.07696	568.194	0.07568
																													227.583	-0.00551	220.72	0.04513	290.438	0.03528	569.236	0.05572	568.819	0.09114
																													227.861	-0.00784	220.963	0.02962	290.765	0.01044	569.931	0.03029	569.514	0.10383
																													228.111	0.00479	221.233	0.03493	291.128	-0.0015	570.625	0.09696	570.139	0.03391
																													228.389	0.00781	221.502	0.00731	291.455	-0.01475	571.25	0.03429	570.833	0.10328
																													228.639	-0.00468	221.745	0.03004	291.818	0.01175	571.944	0.07982	571.458	0.10997
																													228.917	-0.00348	222.014	0.01966	292.145	-0.00434	572.569	0.07373	572.153	0.04269
																													229.167	-0.00766	222.257	0.04756	292.508	-0.0027	573.264	0.0872	572.778	0.0462
																													229.444	0.00353	222.526	0.04939	292.835	0.00219	573.889	0.07015	573.472	0.03858
																													229.694	-0.02034	222.769	0.05459	293.198	-0.02427	574.583	0.06584	574.097	0.08089
																													229.972	-0.0102	223.038	0.04286	293.525	0.01105	575.208	0.05786	574.792	0.08846
																													230.222	0.00697	223.281	0.03811	293.888	0.01694	575.903	0.03454	575.417	0.05518
																													230.5	-0.00133	223.55	0.03479	294.215	0.00066849	576.528	0.06457	576.111	0.07223
																													230.75	-7.43267e-05	223.793	0.04486	294.578	0.01066	577.222	0.08726	576.736	0.06923
																													231.028	0.01073	224.062	0.01823	294.905	0.02305	577.847	0.05915	577.431	0.09124
																													231.278	-0.00744	224.305	0.02625	295.268	0.01874	578.542	0.07873	578.056	0.09743
																													231.556	-0.02187	224.574	0.05309	295.486	0.00388	579.167	0.09063	578.75	0.08604
																													231.806	0.00764	224.817	0.00122	295.849	0.01021	579.861	0.03342	579.444	0.09853
																													232.083	-0.01302	225.086	0.02373	296.176	0.01146	580.486	0.05843	580.069	0.06409
																													232.361	-0.01549	225.329	0.02862	296.539	0.01219	581.181	0.05935	580.764	0.07211
																													232.611	-0.01136	225.598	0.01016	296.866	0.01975	581.806	0.09248	581.389	0.04435
																													232.889	-0.01103	225.841	0.00961	297.229	-0.00443	582.5	0.06582	582.083	0.08501
																													233.139	-0.00414	226.111	0.02423	297.556	0.000526821	583.125	0.01301	582.708	0.06854
																													233.417	0.00528	226.353	0.02446	297.919	0.0061	583.819	0.06241	583.403	0.10057
																													233.667	-0.01037	226.623	0.03448	298.246	0.0054	584.444	0.03335	584.028	0.11672
																													233.944	-0.00215	226.865	0.03904	298.609	0.01537	585.139	0.07564	584.722	0.06136
																													234.194	0.00257	227.135	0.01347	298.936	-0.000125298	585.833	0.09006	585.347	0.06204
																													234.472	-0.01347	227.404	0.02765	299.299	0.01209	586.458	0.08415	586.042	0.11894
																													234.722	-0.00538	227.647	0.05284	299.626	0.0123	587.153	0.06531	586.667	0.13794
																													235	-0.00432	227.916	0.04602	299.989	-0.02677	587.778	0.0698	587.361	0.07636
																													235.25	0.00382	228.159	0.04092	300.352	0.02884	588.472	0.07966	587.986	0.08983
																													235.528	-0.00756	228.428	0.01456	300.679	0.01391	589.097	0.04797	588.681	0.09333
																													235.694	-0.01523	228.671	0.03878	301.042	0.00346	589.792	0.05968	589.306	0.07943
																													235.972	-0.01247	228.94	0.04509	301.26	-0.00211	590.417	0.05933	590	0.09535
																													236.222	0.00696	229.102	0.04528	301.587	0.00982	591.111	0.087	590.625	0.06067
																													236.5	-0.0095	229.371	0.05311	301.95	0.0065	591.736	0.07442	591.319	0.06576
																													236.75	-0.000632426	229.614	0.00956	302.277	0.01209	592.431	0.06117	591.944	0.10504
																													237.028	-0.00202	229.883	0.04063	302.64	-0.00272	593.056	0.05553	592.639	0.11345
																													237.278	-0.000203489	230.126	0.03487	303.003	-0.02135	593.75	0.04422	593.264	0.07868
																													237.556	-0.01252	230.396	0.02838	303.33	-0.000491937	594.375	0.06207	593.958	0.09517
																													237.806	0.00235	230.638	0.04308	303.693	0.01325	595.069	0.09531	594.653	0.1151
																													238.083	0.00837	230.908	0.02857	304.02	-0.00284	595.694	0.08567	595.278	0.05356
																													238.333	0.00805	231.15	0.01494	304.383	0.01028	596.389	0.06173	595.972	0.08262
																													238.611	-0.00795	231.42	0.03947	304.71	0.00833	597.014	0.07756	596.597	0.09693
																													238.861	-0.00985	231.662	0.00909	305.073	-0.01283	597.708	0.13096	597.292	0.08244
																													239.139	-0.01198	231.932	0.02385	305.4	0.01753	598.333	0.09924	597.917	0.08845
																													239.389	-0.01288	232.174	0.03092	305.763	-0.00825	599.028	0.07076	598.611	0.04691
																													239.667	-0.01306	232.444	0.02863	306.09	-0.01327	599.653	0.09857	599.236	0.08805
																													239.917	-0.02472	232.686	0.03087	306.453	0.01758	600.347	0.0624	599.931	0.07718
																													240.194	-0.01578	232.956	0.03003	306.78	-0.00683	601.042	0.05111	600.556	0.14357
																													240.472	-0.03167	233.198	0.03473	307.143	0.00841	601.667	0.09604	601.25	0.08505
																													240.722	-0.00369	233.468	0.02401	307.47	0.02395	602.361	0.10041	601.875	0.06231
																													241	0.00228	233.71	0.03549	307.833	0.02716	602.986	0.07929	602.569	0.06401
																													241.25	-0.01168	233.98	0.04549	308.16	0.01836	603.681	0.07539	603.194	0.0982
																													241.528	-0.0066	234.222	0.0416	308.523	0.03723	604.306	0.05727	603.889	0.06464
																													241.778	-0.00972	234.492	0.04321	308.85	0.00664	605	0.05053	604.514	0.0562
																													242.056	-0.01734	234.734	0.03222	309.213	0.00381	605.625	0.07673	605.208	0.09558
																													242.306	0.00247	235.004	0.03357	309.54	-0.000121026	606.319	0.07596	605.833	0.07668
																													242.583	-0.02111	235.274	0.02008	309.903	-0.03313	606.944	0.08526	606.528	0.05283
																													242.833	0.01202	235.516	0.02081	310.23	-0.01575	607.639	0.09666	607.153	0.03136
																													243.111	-0.02069	235.786	0.01331	310.593	-0.00021144	608.264	0.11207	607.847	0.08304
																													243.361	0.000888844	236.028	0.03938	310.956	0.00689	608.958	0.08466	608.472	0.11164
																													243.639	-0.0111	236.298	0.04129	311.283	-0.000892033	609.583	0.05632	609.167	0.10633
																													243.889	0.00604	236.54	-0.00238	311.646	-0.00415	610.278	0.05706	609.861	0.10148
																													244.167	-0.01224	236.81	0.03381	311.973	-0.00184	610.903	0.07824	610.486	0.08578
																													244.417	-0.00312	237.052	0.05033	312.336	-0.02473	611.597	0.07179	611.181	0.13799
																													244.694	0.0046	237.322	0.0372	312.663	0.02209	612.222	0.07701	611.806	0.11648
																													244.944	-0.02678	237.564	0.03241	313.026	0.01747	612.917	0.09872	612.5	0.05528
																													245.222	-0.00521	237.834	0.03595	313.353	-0.00526	613.542	0.10209	613.125	0.07555
																													245.472	0.01668	238.076	0.000165614	313.716	0.00351	614.236	0.07508	613.819	0.10407
																													245.75	-0.00184	238.346	0.02672	314.043	0.01248	614.861	0.10235	614.444	0.11766
																													246	-0.0064	238.588	0.02815	314.406	-0.01124	615.556	0.09221	615.139	0.12897
																													246.278	-0.01382	238.858	0.02401	314.732	-0.00194	616.25	0.10503	615.764	0.09146
																													246.556	-0.00791	239.1	0.02424	315.096	-0.00321	616.875	0.09455	616.458	0.072
																													246.806	0.00746	239.37	0.02293	315.422	0.0036	617.569	0.09633	617.083	0.06932
																													247.083	-0.01101	239.612	0.00472	315.786	-0.01568	618.194	0.10198	617.778	0.08502
																													247.333	-0.01414	239.882	0.03738	316.112	0.01185	618.889	0.08302	618.403	0.08367
																													247.611	-0.000859266	240.125	0.01913	316.476	0.01525	619.514	0.09884	619.097	0.11046
																													247.861	0.00357	240.394	0.00826	316.802	-0.02289	620.208	0.10188	619.722	0.09599
																													248.139	-0.01503	240.663	0.04011	317.166	0.01573	620.833	0.15046	620.417	0.07167
																													248.389	-0.00253	240.906	0.04684	317.492	-0.00696	621.528	0.05978	621.042	0.08503
																													248.667	-0.01063	241.176	0.00688	317.855	-0.00935	622.153	0.11089	621.736	0.10988
																													248.917	0.000331206	241.418	0.04431	318.182	0.01831	622.847	0.07148	622.361	0.09674
																													249.194	-0.02699	241.688	0.03176	318.545	-0.00801	623.264	0.09799	623.056	0.09161
																													249.444	0.0111	241.849	0.02605	318.909	0.01717	623.958	0.11003	623.681	0.11039
																													249.722	-0.01271	242.092	0.02617	319.235	0.01663	624.583	0.11872	624.375	0.09828
																													249.972	-0.00927	242.361	0.02534	319.599	0.00557	625.278	0.10222	625.069	0.16071
																													250.25	-0.00527	242.631	0.01696	319.925	0.00862	625.903	0.07085	625.694	0.09999
																													250.5	-0.0022	242.873	0.04376	320.288	0.02807	626.597	0.10179	626.389	0.09912
																													250.778	-0.00877	243.143	0.01212	320.615	0.01012	627.222	0.10293	627.014	0.12363
																													251.028	-0.02028	243.385	0.00603	320.978	-0.0148	627.917	0.07034	627.708	0.11497
																													251.306	-0.00956	243.655	0.02808	321.196	-4.62748e-05	628.542	0.13149	628.333	0.11155
																													251.556	8.18405e-05	243.898	0.03005	321.414	0.00242	629.236	0.10516	629.028	0.09854
																													251.833	0.00387	244.167	0.03858	321.777	0.01369	629.861	0.09922	629.653	0.08145
																													252.083	0.01052	244.41	0.02553	322.104	0.03442	630.556	0.09406	630.347	0.10781
																													252.361	-0.01468	244.679	0.01668	322.467	-0.02653	631.181	0.08907	630.972	0.07306
																													252.639	-0.01888	244.922	0.04958	322.794	0.01433	631.875	0.09092	631.667	0.09743
																													252.889	-0.00373	245.191	0.02857	323.157	0.00231	632.5	0.10112	632.292	0.12092
																													253.167	0.01067	245.434	0.02502	323.52	0.00537	633.194	0.11224	632.986	0.16617
																													253.417	0.000920789	245.703	0.02505	323.847	0.01579	633.819	0.10891	633.611	0.06115
																													253.694	-0.00215	245.946	0.01804	324.21	0.008	634.514	0.13119	634.306	0.06909
																													253.944	-0.01464	246.215	0.01074	324.537	-0.01518	635.139	0.0716	634.931	0.06902
																													254.222	-0.01738	246.458	0.01548	324.9	-0.02111	635.833	0.0856	635.625	0.09842
																													254.472	0.00268	246.727	0.01554	325.227	0.0051	636.528	0.10003	636.25	0.11745
																													254.75	0.000279457	246.97	0.05886	325.59	-0.00551	637.153	0.06	636.944	0.12968
																													255	0.000254671	247.239	0.02598	325.917	0.00936	637.847	0.08184	637.569	0.11336
																													255.278	-0.00977	247.482	0.03583	326.28	0.01343	638.472	0.08858	638.264	0.12257
																													255.528	-0.01122	247.751	0.02775	326.607	0.01938	639.167	0.11822	638.889	0.13492
																													255.806	-0.01647	247.994	0.01488	326.97	0.01344	639.792	0.09346	639.583	0.12729
																													256.056	-0.0056	248.263	0.03949	327.297	0.00135	640.486	0.1066	640.278	0.09064
																													256.333	-0.01098	248.533	0.02674	327.66	-0.0017	641.111	0.08911	640.903	0.10248
																													256.583	-0.02315	248.775	0.00646	327.987	0.00813	641.806	0.11783	641.597	0.08847
																													256.861	-0.01166	249.045	0.04265	328.35	-0.000340298	642.431	0.09723	642.222	0.09287
																													257.111	-0.01965	249.287	0.02243	328.677	0.01657	643.125	0.09967	642.917	0.12099
																													257.389	-0.00163	249.557	0.01487	329.04	0.01134	643.75	0.09113	643.542	0.15945
																													257.639	0.00268	249.8	0.02593	329.367	-0.00883	644.444	0.0708	644.236	0.14838
																													257.917	-0.01224	250.069	0.0279	329.73	0.01778	645.069	0.07633	644.861	0.09807
																													258.167	0.01734	250.312	0.02446	330.057	-0.00413	645.764	0.09464	645.556	0.09688
																													258.444	-0.00421	250.581	0.0232	330.42	0.02837	646.389	0.11171	646.181	0.13204
																													258.722	-0.00338	250.824	0.04725	330.747	-0.00693	647.083	0.11494	646.875	0.13586
																													258.972	-0.01061	251.093	0.01432	331.11	0.0273	647.708	0.11081	647.5	0.1124
																													259.25	0.00548	251.336	0.02684	331.473	-0.01255	648.403	0.15449	648.194	0.14364
																													259.5	0.01573	251.605	0.03565	331.8	-0.00449	649.028	0.10566	648.819	0.15729
																													259.778	-0.01456	251.848	0.00578	332.163	0.03175	649.722	0.13246	649.514	0.11901
																													260.028	0.00504	252.117	0.03669	332.49	-0.01903	650.347	0.10678	650.139	0.13095
																													260.306	-0.0045	252.36	0.02309	332.853	0.02805	651.042	0.13507	650.833	0.12057
																													260.556	-0.01782	252.629	0.02887	333.18	0.01583	651.736	0.08711	651.458	0.11619
																													260.833	0.00233	252.872	0.0256	333.543	-0.02281	652.361	0.07756	652.153	0.16875
																													261.083	-0.00717	253.141	0.01359	333.87	-0.00175	653.056	0.08549	652.778	0.19711
																													261.361	-0.01314	253.384	0.04648	334.233	0.00519	653.681	0.08417	653.472	0.11277
																													261.611	-0.01666	253.653	0.02735	334.56	0.01385	654.375	0.06262	654.097	0.10794
																													261.889	-0.00113	253.896	0.00286	334.923	0.00771	655	0.12736	654.792	0.10639
																													262.139	-0.02804	254.165	0.00572	335.25	-0.02406	655.694	0.0946	655.486	0.14821
																													262.417	-0.01084	254.435	0.05068	335.613	0.00196	656.319	0.14982	656.111	0.11293
																													262.667	-0.00567	254.678	0.02159	335.94	-0.01305	657.014	0.10244	656.806	0.16554
																													262.944	-0.02052	254.947	0.03515	336.303	0.00232	657.639	0.12582	657.431	0.10865
																													263.194	0.00107	255.19	0.04057	336.63	0.01162	658.333	0.10866	658.125	0.12696
																													263.472	-0.02426	255.459	0.04188	336.993	0.00363	658.958	0.08144	658.75	0.12114
																													263.722	-0.01968	255.702	0.03841	337.32	0.00849	659.653	0.07429	659.444	0.12333
																													264	-0.00773	255.89	0.02922	337.683	-0.02445	660.278	0.11321	660.069	0.10172
																													264.25	0.000330284	256.133	0.02904	338.01	-0.012	660.972	0.14703	660.764	0.15976
																													264.528	-0.01239	256.402	0.02806	338.373	-0.02203	661.597	0.11972	661.389	0.15194
																													264.806	-0.01839	256.645	0.05068	338.7	0.000879219	662.292	0.14173	662.083	0.16173
																													265.056	-0.02162	256.914	0.03976	339.063	0.01698	662.917	0.12185	662.708	0.15874
																													265.333	-0.01442	257.157	0.03334	339.426	-0.0089	663.611	0.12234	663.403	0.11189
																													265.583	1.25491e-05	257.426	0.01524	339.753	0.0203	664.236	0.10233	664.028	0.13198
																													265.861	-0.01114	257.669	0.03665	340.116	-0.00534	664.931	0.11346	664.722	0.10392
																													266.111	-0.00919	257.938	0.02025	340.443	0.00576	665.556	0.11188	665.347	0.13498
																													266.389	0.00449	258.181	0.05401	340.806	-0.00695	666.25	0.12135	666.042	0.11103
																													266.639	-0.00265	258.45	0.00881	341.133	0.00212	666.944	0.14371	666.667	0.1493
																													266.917	0.00206	258.693	0.02848	341.496	0.000457053	667.569	0.13002	667.361	0.1467
																													267.167	-0.000534748	258.963	0.00828	341.823	-0.00761	668.264	0.12359	667.986	0.13739
																													267.444	-0.01242	259.205	0.02916	342.186	-0.000812298	668.889	0.11497	668.681	0.13728
																													267.694	-0.00182	259.475	0.05067	342.513	-0.00357	669.583	0.1015	669.306	0.10274
																													267.972	-0.01301	259.717	0.02662	342.876	0.00109	670.208	0.09199	670	0.17583
																													268.222	-0.0044	259.987	0.02256	343.203	0.00332	670.903	0.10958	670.694	0.13264
																													268.5	-0.01588	260.229	0.04334	343.566	0.00747	671.528	0.13928	671.319	0.13865
																													268.75	0.00567	260.499	0.01618	343.893	-0.01521	672.222	0.16	672.014	0.13801
																													269.028	0.00653	260.741	0.0353	344.256	0.00458	672.847	0.09965	672.639	0.13058
																													269.278	0.000686748	261.011	0.04278	344.582	0.0126	673.542	0.05925	673.333	0.17703
																													269.556	-0.01069	261.253	0.04369	344.946	-0.000147368	674.167	0.1184	673.958	0.15308
																													269.806	-0.0113	261.523	0.06505	345.272	0.00758	674.861	0.18384	674.653	0.15327
																													270.083	0.00406	261.792	0.00993	345.636	0.00752	675.486	0.13054	675.278	0.17234
																													270.333	-0.01203	262.035	0.04011	345.962	-0.00546	676.181	0.15293	675.972	0.11659
																													270.611	-0.009	262.304	0.03286	346.326	0.02528	676.806	0.11955	676.597	0.18118
																													270.889	-0.00395	262.547	0.05565	346.652	0.01283	677.5	0.14917	677.292	0.15537
																													271.139	-0.00834	262.816	0.03237	347.016	-0.00203	678.125	0.12078	677.917	0.15145
																													271.417	0.00348	263.059	0.04635	347.379	-0.00177	678.819	0.17903	678.611	0.19006
																													271.667	-0.01573	263.328	0.05426	347.705	0.01073	679.236	0.13076	679.236	0.10193
																													271.944	-0.0068	263.571	0.03682	348.069	0.01647	679.931	0.15552	679.931	0.16625
																													272.194	0.01158	263.841	0.02581	348.395	0.0045	680.556	0.12518	680.556	0.16184
																													272.472	-0.0067	264.083	0.02724	348.759	-0.00143	681.25	0.14044	681.25	0.15266
																													272.722	-0.00747	264.353	0.00681	349.085	-0.0172	681.875	0.11774	681.875	0.0898
																													273	-0.01643	264.595	0.0196	349.449	0.000900576	682.569	0.11735	682.569	0.18064
																													273.25	-0.00255	264.784	0.03179	349.775	0.0078	683.194	0.09944	683.194	0.21533
																													273.528	-0.00529	265.026	0.01515	350.139	0.01791	683.889	0.1789	683.889	0.09071
																													273.778	0.00316	265.296	0.03266	350.465	0.03224	684.514	0.13076	684.514	0.16351
																													274.056	0.00886	265.538	0.04118	350.828	0.00206	685.208	0.1574	685.208	0.21315
																													274.306	0.0015	265.808	0.02946	351.155	-0.00582	685.903	0.11678	685.903	0.18688
																													274.583	0.00433	266.05	0.03292	351.518	-0.01926	686.528	0.19067	686.528	0.14866
																													274.833	0.00112	266.32	0.03542	351.845	-0.00176	687.222	0.09638	687.222	0.19057
																													275.111	-0.00695	266.562	0.04266	352.208	0.00701	687.847	0.10159	687.847	0.15444
																													275.361	-0.01476	266.832	0.04667	352.535	0.00206	688.542	0.13147	688.542	0.17002
																													275.639	-0.00831	267.075	0.04076	352.898	0.01229	689.167	0.14601	689.167	0.16648
																													275.889	-0.01912	267.344	0.01121	353.225	0.01377	689.861	0.12703	689.861	0.15116
																													276.167	-0.012	267.587	0.0133	353.588	0.01635	690.486	0.14832	690.486	0.16452
																													276.417	0.00457	267.856	0.03994	353.915	-0.00658	691.181	0.14571	691.181	0.19182
																													276.694	-0.0026	268.099	0.04114	354.278	0.00794	691.806	0.144	691.806	0.12743
																													276.972	-0.01557	268.368	0.0213	354.605	-0.00115	692.5	0.15854	692.5	0.14439
																													277.222	-0.0109	268.611	0.04064	354.968	-0.01099	693.125	0.16921	693.125	0.15178
																													277.5	-0.00658	268.88	0.02382	355.331	-0.00995	693.819	0.16404	693.819	0.20656
																													277.75	-0.00928	269.123	0.04809	355.658	0.0199	694.444	0.12215	694.444	0.18291
																													277.917	-0.00902	269.392	0.02445	356.021	0.00418	695.139	0.15061	695.139	0.16511
																													278.194	-0.01334	269.662	0.0254	356.348	0.00722	695.764	0.1307	695.764	0.20184
																													278.472	-0.0228	269.904	0.04415	356.711	-0.01049	696.458	0.18979	696.458	0.15849
																													278.722	-0.01363	270.174	0.02461	357.038	0.00503	697.083	0.15342	697.083	0.20351
																													279	-0.00654	270.416	0.0487	357.401	0.0098	697.778	0.1387	697.778	0.17308
																													279.25	0.00825	270.686	0.05528	357.728	-0.01399	698.403	0.13041	698.403	0.18365
																													279.528	-0.00774	270.928	0.05065	358.091	-0.000158758	699.097	0.1223	699.097	0.19281
																													279.778	-0.01774	271.198	0.04492	358.418	0.00975	699.722	0.15784	699.722	0.14048
																													280.056	-0.00657	271.44	0.02978	358.781	0.02268	700.417	0.13044	700.417	0.17142
																													280.306	-0.01182	271.71	0.02812	359.108	0.0217	701.111	0.15535	701.111	0.15534
																													280.583	-0.00285	271.952	0.03649	359.471	0.00284	701.528	0.17949	701.736	0.20501
																													280.833	0.01626	272.222	0.03634	359.798	-0.02177	702.153	0.15412	702.431	0.18897
																													281.111	0.01077	272.464	0.00897	360.161	-0.00619	702.847	0.20971	703.056	0.1749
																													281.361	0.00273	272.734	0.04222	360.488	0.00261	703.472	0.15747	703.75	0.19713
																													281.639	-0.01024	272.977	0.04114	360.851	0.01486	704.167	0.11621	704.375	0.16259
																													281.889	-0.00176	273.246	0.05111	361.069	0.00612	704.792	0.1675	704.792	0.13543
																													282.167	-0.01227	273.489	0.04071	361.432	-0.01986	705.486	0.14348	705.486	0.16354
																													282.417	-0.00918	273.758	0.03777	361.759	-0.00522	706.181	0.1553	706.181	0.17637
																													282.694	-0.00843	274.001	0.02862	362.122	-0.01625	706.806	0.14254	706.806	0.16712
																													282.944	-0.01183	274.27	0.03675	362.449	-0.0311	707.5	0.17004	707.5	0.13806
																													283.222	-0.00725	274.513	0.03267	362.812	0.01313	708.125	0.1438	708.125	0.1733
																													283.472	0.000951395	274.782	0.04333	363.139	-0.00197	708.542	0.1384	708.819	0.17939
																													283.75	-0.01199	275.025	0.01425	363.502	0.02477	709.236	0.15318	709.444	0.19541
																													284	-0.02184	275.294	0.01564	363.829	0.00291	709.931	0.15778	710.139	0.21579
																													284.278	-0.01227	275.564	0.04342	364.192	-0.00427	710.556	0.16633	710.764	0.16386
																													284.556	0.0105	275.806	0.04276	364.519	0.00703	711.25	0.18608	711.458	0.18073
																													284.806	-0.01651	276.076	0.02705	364.882	-0.01892	711.875	0.17086	712.083	0.18578
																													285.083	-0.01454	276.318	0.03744	365.245	0.00685	712.569	0.19237	712.778	0.19125
																													285.333	-0.01584	276.588	0.00779	365.572	0.01171	713.194	0.16649	713.403	0.25041
																													285.611	-0.00908	276.83	0.02444	365.935	-0.00628	713.611	0.14204	714.097	0.21142
																													285.861	-0.00181	277.1	0.02614	366.262	-0.000197202	714.306	0.13643	714.722	0.17862
																													286.139	-0.01364	277.342	0.02971	366.625	-0.00576	715	0.15602	715.417	0.20445
																													286.389	0.01596	277.612	0.03481	366.952	-0.02376	715.625	0.17313	716.042	0.18915
																													286.667	0.00434	277.854	0.04223	367.315	0.00294	716.319	0.19096	716.736	0.18058
																													286.917	-0.01077	278.124	0.05745	367.642	0.00387	716.944	0.17227	717.361	0.23395
																													287.194	-0.00667	278.367	0.01252	368.005	0.01301	717.639	0.1862	718.056	0.17095
																													287.444	-0.00859	278.636	0.04049	368.332	-0.00436	718.264	0.17469	718.681	0.20834
																													287.722	-0.00929	278.879	0.0301	368.695	0.00421	718.958	0.19621	719.375	0.18224
																													287.972	-0.01571	279.148	0.03006	369.022	0.02268	719.583	0.16729	720	0.2154
																													288.25	-0.00173	279.391	0.02819	369.385	0.01539	720.278	0.17653	720.694	0.18113
																													288.5	-0.01668	279.66	0.00943	369.712	0.00234	720.903	0.1735	721.389	0.23537
																													288.778	0.01192	279.903	0.04133	370.075	-0.00645	721.597	0.21977	722.014	0.19767
																													289.028	0.01041	280.172	0.02954	370.402	-0.00316	722.222	0.18363	722.708	0.20529
																													289.306	-0.0017	280.415	0.0326	370.765	-0.000849318	722.917	0.17706	723.333	0.22982
																													289.556	-0.00662	280.684	0.05299	371.092	-0.00532	723.542	0.20892	724.028	0.25645
																													289.833	-0.01147	280.927	0.02456	371.455	0.00212	724.236	0.16364	724.653	0.22468
																													290.083	-0.00188	281.196	0.02522	371.782	0.00804	724.861	0.18162	725.347	0.2074
																													290.361	-0.00469	281.466	0.01735	372.036	-0.00173	725.347	0.22006	725.972	0.22896
																													290.639	-0.01642	281.708	0.03614	372.363	0.01257	725.972	0.16361	726.667	0.19789
																													290.889	0.00982	281.978	0.03583	372.726	-0.01942	726.667	0.1726	727.292	0.23459
																													291.167	-0.00185	282.22	0.02868	373.053	0.01545	727.292	0.15493	727.778	0.20555
																													291.417	0.00487	282.49	0.04786	373.416	0.02863	727.986	0.17461	728.403	0.24651
																													291.694	-0.00307	282.732	0.02013	373.634	0.00825	728.611	0.1941	729.097	0.20252
																													291.944	-0.00296	283.002	0.03718	373.997	-0.00811	729.306	0.20859	729.722	0.22797
																													292.222	-0.00605	283.245	0.04315	374.324	-0.02939	729.931	0.21078	730.417	0.28499
																													292.472	-0.00919	283.514	0.03895	374.687	-0.00258	730.625	0.22233	731.042	0.22249
																													292.75	-0.01673	283.757	0.01713	375.014	-0.03007	731.25	0.18377	731.736	0.23065
																													293	-0.00232	284.026	0.05195	375.377	-0.0091	731.944	0.23031	732.361	0.21911
																													293.278	0.00307	284.269	0.01436	375.703	0.00988	732.569	0.16996	733.056	0.20302
																													293.528	-0.0078	284.538	0.03041	376.067	0.00766	733.264	0.17701	733.681	0.22881
																													293.806	-0.02886	284.781	0.03181	376.393	0.0098	733.958	0.1778	734.375	0.23076
																													294.056	-0.0072	285.05	0.02104	376.757	-0.0144	734.583	0.20908	735	0.24288
																													294.333	-0.00849	285.293	0.00993	377.083	0.01102	735.278	0.20742	735.694	0.21961
																													294.583	-0.01174	285.562	0.01291	377.447	-0.00549	735.903	0.1834	736.319	0.23777
																													294.861	-0.01265	285.805	0.03719	377.81	0.00935	736.597	0.20513	737.014	0.27243
																													295.111	-0.00301	286.074	0.02942	378.137	0.0015	737.222	0.21817	737.639	0.25341
																													295.389	-0.01692	286.317	0.04271	378.5	-0.00187	737.917	0.21244	738.333	0.21401
																													295.639	-0.00115	286.586	0.04574	378.826	-0.01271	738.542	0.22315	738.958	0.22713
																													295.917	0.00461	286.829	0.03604	379.19	0.03033	739.236	0.16421	739.653	0.23587
																													296.167	-0.01185	287.098	0.00911	379.516	0.02618	739.861	0.24735	740.347	0.24151
																													296.444	0.00343	287.368	0.06002	379.88	-0.00826	740.556	0.20895	740.972	0.22942
																													296.722	0.00323	287.61	0.01618	380.206	0.01074	741.181	0.21305	741.667	0.18948
																													296.972	-0.01684	287.88	0.01193	380.57	-0.00875	741.875	0.25403	742.292	0.28981
																													297.25	-0.02155	288.122	0.05254	380.896	-0.0187	742.5	0.23604	742.986	0.22361
																													297.5	-0.01144	288.392	0.03525	381.26	0.01032	743.194	0.20677	743.611	0.24621
																													297.778	-0.01195	288.635	0.04083	381.586	0.02195	743.819	0.21253	744.306	0.2363
																													298.028	-0.00286	288.904	-0.0112	381.949	-0.00284	744.514	0.2464	744.931	0.28764
																													298.306	-0.01186	289.147	0.02746	382.276	0.00251	745.139	0.22778	745.625	0.21024
																													298.556	-0.01684	289.416	0.00922	382.639	-0.00686	745.833	0.23166	746.25	0.21351
																													298.833	-0.02485	289.659	0.0408	382.966	0.00738	746.458	0.26945	746.944	0.30716
																													299.083	-0.02335	289.928	-0.01091	383.329	0.02185	747.153	0.21755	747.569	0.26197
																													299.361	0.01429	290.171	0.02535	383.656	0.01935	747.778	0.24202	748.264	0.27304
																													299.611	0.00612	290.44	0.06624	384.019	0.01802	748.472	0.21142	748.889	0.25606
																													299.889	-0.00397	290.683	0.03194	384.346	-0.00472	749.167	0.17678	749.583	0.25539
																													300.139	0.000243869	290.952	0.05047	384.709	0.01093	749.792	0.26825	750.208	0.25874
																													300.417	-0.00121	291.195	0.04148	385.036	0.00921	750.486	0.21786	750.903	0.29324
																													300.667	-0.02043	291.464	0.02753	385.399	0.02043	751.111	0.18513	751.528	0.2749
																													300.944	-0.02315	291.707	0.02723	385.762	0.01096	751.806	0.22076	752.222	0.26741
																													301.194	-0.01961	291.976	0.04563	386.089	0.00382	752.431	0.23813	752.847	0.36737
																													301.472	-0.02751	292.219	0.02408	386.452	0.00866	753.125	0.25234	753.542	0.23544
																													301.722	0.00123	292.488	0.01271	386.779	0.01688	753.75	0.27259	754.167	0.28586
																													302	-0.01324	292.731	0.03389	387.142	0.01011	754.444	0.2159	754.861	0.26961
																													302.25	-0.00837	293	0.03253	387.469	0.00364	755.069	0.22706	755.556	0.24423
																													302.528	-0.00578	293.27	0.03791	387.832	-0.012	755.764	0.2294	756.181	0.25274
																													302.806	-0.00569	293.512	0.02676	388.159	-0.00155	756.389	0.21186	756.875	0.28229
																													303.056	-0.01515	293.782	0.03857	388.522	-0.00473	757.083	0.18075	757.5	0.30357
																													303.333	-0.01473	294.024	0.02942	388.849	0.00474	757.708	0.23963	758.194	0.23934
																													303.583	-0.01791	294.294	0.05015	389.212	0.01343	758.403	0.2346	758.819	0.26103
																													303.861	0.0051	294.537	0.0421	389.539	0.00484	759.028	0.24235	759.514	0.2812
																													304.111	-0.02272	294.806	0.02118	389.902	0.01699	759.722	0.24065	760.139	0.2844
																													304.389	-0.01822	295.049	0.02396	390.12	0.01093	760.347	0.24698	760.833	0.27993
																													304.639	0.01087	295.318	0.01019	390.483	0.00121	761.042	0.23009	761.458	0.27593
																													304.917	-0.01443	295.561	0.04098	390.81	-0.01257	761.667	0.25929	762.153	0.26796
																													305.167	-0.00417	295.83	0.01913	391.173	0.00801	762.361	0.22771	762.778	0.26321
																													305.444	-0.00554	296.073	0.01681	391.5	0.00687	762.986	0.2522	763.472	0.30153
																													305.694	-0.02546	296.342	0.02327	391.863	0.01882	763.681	0.22379	764.097	0.24446
																													305.972	-0.000218813	296.585	0.04289	392.19	0.00562	764.375	0.23112	764.792	0.23175
																													306.222	-0.01818	296.854	0.03018	392.553	-0.01479	765	0.24438	765.417	0.29141
																													306.5	-0.01066	297.097	0.03403	392.88	0.01524	765.694	0.23145	766.111	0.30137
																													306.75	-0.01277	297.366	0.03104	393.243	0.0046	766.319	0.26001	766.736	0.29738
																													307.028	-0.01097	297.609	0.04614	393.57	0.01757	767.014	0.27201	767.431	0.2742
																													307.278	-0.01033	297.878	0.04195	393.933	-0.00593	767.639	0.28441	768.056	0.32259
																													307.556	-0.02919	298.121	0.0284	394.26	0.01179	768.333	0.29662	768.75	0.283
																													307.806	-0.01603	298.39	0.01529	394.623	0.00268	768.958	0.26265	769.375	0.29346
																													308.083	0.00618	298.633	-0.00249	394.95	-0.01049	769.653	0.30481	770.069	0.29457
																													308.333	0.000634538	298.902	0.02963	395.313	-0.00628	770.278	0.25501	770.764	0.31819
																													308.611	-0.01618	299.172	0.02865	395.64	0.00129	770.972	0.28261	771.389	0.34248
																													308.889	-0.00613	299.414	0.03425	396.003	-0.01116	771.597	0.26157	772.083	0.32631
																													309.139	-0.01198	299.684	0.06221	396.366	0.01953	772.292	0.2746	772.708	0.28797
																													309.417	-0.01285	299.927	0.03953	396.693	-0.00882	772.917	0.28574	773.403	0.34944
																													309.667	-0.02134	300.196	0.02637	397.056	-0.02541	773.611	0.22937	774.028	0.36723
																													309.944	-0.00345	300.439	0.03207	397.383	0.00867	774.236	0.23911	774.722	0.28431
																													310.194	-0.00987	300.708	0.02362	397.746	0.00262	774.931	0.2648	775.347	0.29527
																													310.472	-0.00351	300.951	0.02321	398.073	0.00969	775.556	0.27845	776.042	0.36429
																													310.722	-0.01825	301.22	0.03468	398.436	0.006	776.25	0.31842	776.458	0.30876
																													311	-0.00456	301.463	0.01734	398.763	0.04461	776.875	0.3638	777.153	0.30523
																													311.25	-0.00236	301.732	0.03805	399.126	-0.01164	777.569	0.25959	777.778	0.35393
																													311.528	-0.00115	301.975	0.00902	399.453	0.03176	778.194	0.22643	778.194	0.3084
																													311.778	-0.01191	302.244	0.04555	399.816	-0.00301	778.889	0.24708	778.889	0.32457
																													312.056	-0.00449	302.487	0.03822	400.143	0.00314	779.583	0.25761	779.583	0.3486
																													312.306	0.00454	302.756	0.01912	400.506	0.01999	780.208	0.27067	780.208	0.29435
																													312.583	-0.00845	302.999	0.04291	400.833	0.02403	780.903	0.27493	780.903	0.26284
																													312.833	0.00504	303.268	0.03453	401.196	-0.00369	781.528	0.27996	781.528	0.35332
																													313.111	-0.01762	303.511	0.03198	401.523	0.00395	782.222	0.25224	782.222	0.2841
																													313.361	0.00392	303.78	0.02211	401.886	-0.00238	782.847	0.29264	782.847	0.38597
																													313.639	0.0036	303.942	0.05128	402.213	-0.015	783.542	0.29447	783.542	0.36518
																													313.889	-0.01774	304.212	0.02413	402.576	0.01758	784.167	0.33522	784.167	0.37949
																													314.167	-0.01403	304.454	0.04996	402.903	0.01094	784.861	0.25844	784.861	0.36432
																													314.417	0.000220926	304.724	0.01815	403.266	0.00578	785.486	0.24697	785.486	0.35768
																													314.694	-0.0168	304.966	0.02358	403.593	0.01559	786.181	0.28442	786.181	0.35637
																													314.972	-0.00604	305.236	0.04589	403.956	-0.0138	786.806	0.31089	786.806	0.36544
																													315.222	-0.01765	305.397	0.04155	404.319	0.01724	787.5	0.29118	787.5	0.38134
																													315.5	-0.01284	305.667	0.03145	404.646	0.01853	788.125	0.28625	788.125	0.36317
																													315.75	0.00232	305.909	0.03438	405.009	0.00907	788.819	0.33131	788.819	0.35026
																													316.028	-0.02118	306.179	0.04656	405.336	-0.000887762	789.444	0.30139	789.444	0.40418
																													316.194	-0.00746	306.421	0.00876	405.699	0.01098	790.139	0.30891	790.139	0.38164
																													316.444	-0.0103	306.691	0.03312	406.026	-0.00159	790.764	0.32486	790.764	0.37666
																													316.722	-0.01732	306.934	0.02962	406.389	0.000254156	791.458	0.28322	791.458	0.3828
																													317	-0.01622	307.203	0.02397	406.716	0.00851	792.083	0.29281	792.083	0.31282
																													317.167	-0.02087	307.446	0.01271	407.079	0.01956	792.778	0.30128	792.778	0.32998
																													317.417	-0.02007	307.715	0.03638	407.406	-0.01888	793.403	0.28434	793.403	0.43659
																													317.694	0.00069667	307.958	0.00859	407.769	0.00383	794.097	0.38183	794.097	0.36911
																													317.944	-0.00252	308.227	0.0155	408.095	0.000914106	794.792	0.3184	794.792	0.4199
																													318.222	-0.00907	308.497	0.02616	408.459	0.00607	795.417	0.34504	795.417	0.32992
																													318.5	0.00926	308.739	0.03374	408.785	-0.0109	796.111	0.342	796.111	0.37551
																													318.75	-0.01616	309.009	0.01946	409.149	-0.02576	796.736	0.30042	796.736	0.34626
																													319.028	-0.00914	309.251	0.02379	409.475	0.00813	797.431	0.33189	797.431	0.43003
																													319.278	-0.01398	309.521	0.02062	409.839	0.00986	798.056	0.25423	798.056	0.34418
																													319.556	-0.01698	309.763	0.03785	410.165	-0.00353	798.75	0.31221	798.75	0.41668
																													319.806	-0.02356	310.033	0.04051	410.529	-0.00635	799.375	0.33858	799.375	0.42015
																													320.083	-0.01237	310.275	0.02704	410.855	0.000455629	800.069	0.35135	800.069	0.41706
																													320.333	-0.01313	310.545	0.04393	411.218	-0.00294	800.694	0.31496	800.694	0.3628
																													320.611	-0.0254	310.787	0.00455	411.545	0.01194	801.389	0.36952	801.389	0.43574
																													320.861	-0.00911	311.057	0.01679	411.908	0.00965	802.014	0.30055	802.014	0.44059
																													321.139	-0.01692	311.299	0.04568	412.272	0.00657	802.708	0.32923	802.708	0.39611
																													321.389	-0.01561	311.569	0.000625279	412.598	0.00198	803.333	0.37859	803.333	0.41082
																													321.667	-0.00941	311.812	0.03636	412.962	-0.00479	804.028	0.32228	804.028	0.39823
																													321.917	-0.00319	312.081	0.04595	413.288	0.0098	804.653	0.34227	804.653	0.41488
																													322.194	-0.01089	312.324	0.02973	413.652	0.00619	805.347	0.31845	805.347	0.34528
																													322.444	-0.01144	312.593	0.02533	413.978	-0.0288	805.972	0.31169	805.972	0.35597
																													322.722	-0.02621	312.836	0.02929	414.341	0.00729	806.667	0.34145	806.667	0.3844
																													322.972	-0.03197	313.105	0.00629	414.668	0.0088	807.292	0.35346	807.292	0.39683
																													323.25	-0.01079	313.348	0.0246	415.031	-0.01718	807.986	0.3241	807.986	0.42965
																													323.5	-0.0199	313.617	0.03247	415.358	0.02401	808.611	0.32664	808.611	0.4345
																													323.778	-0.01594	313.86	0.0287	415.721	0.00405	809.306	0.32297	809.306	0.38047
																													324.028	-0.000609901	314.129	0.03214	416.048	0.01018	810	0.28685	810	0.39872
																													324.306	-0.00137	314.399	0.02163	416.411	-0.01478	810.625	0.37497	810.625	0.43201
																													324.583	0.000386094	314.641	0.03475	416.738	0.019	811.319	0.37646	811.319	0.45375
																													324.833	-0.00393	314.911	0.00423	417.101	-0.01474	811.944	0.36442	811.944	0.51752
																													325.111	-0.03117	315.153	0.03262	417.428	0.02859	812.639	0.33025	812.639	0.50361
																													325.361	0.00205	315.423	0.00936	417.791	-0.0137	813.264	0.34616	813.264	0.39032
																													325.639	-0.012	315.665	0.04078	418.118	0.02322	813.958	0.34171	813.958	0.42598
																													325.889	0.01132	315.935	0.03299	418.481	-0.00212	814.583	0.36631	814.583	0.45858
																													326.167	-0.0045	316.177	0.02042	418.808	0.03292	815.278	0.34013	815.278	0.49626
																													326.417	0.00123	316.447	0.05846	419.171	0.01365	815.903	0.32021	815.903	0.44849
																													326.694	-0.02124	316.689	0.02532	419.534	0.02781	816.597	0.43335	816.389	0.39952
																													326.944	-0.00925	316.959	0.01898	419.861	0.01303	817.222	0.41799	817.014	0.48113
																													327.222	-0.0116	317.202	0.03716	420.224	0.01491	817.917	0.37989	817.708	0.42971
																													327.472	0.01143	317.471	0.04225	420.551	-0.01282	818.542	0.4156	818.333	0.45508
																													327.75	-0.02893	317.714	0.02502	420.914	0.02349	819.236	0.35448	819.028	0.48129
																													328	-0.01479	317.983	0.01325	421.241	0.00776	819.861	0.39181	819.653	0.45142
																													328.278	0.00199	318.226	0.00963	421.604	-0.00245	820.556	0.3621	820.347	0.48653
																													328.528	-0.0191	318.495	0.04181	421.931	-0.01778	821.181	0.335	820.972	0.493
																													328.806	-0.02557	318.738	0.04037	422.294	-0.0224	821.875	0.3913	821.667	0.44552
																													329.056	-0.0093	319.007	0.05198	422.512	-0.00634	822.5	0.40771	822.292	0.4809
																													329.333	-0.00971	319.25	0.026	422.875	0.0028	823.194	0.36626	822.986	0.50222
																													329.583	-0.01371	319.519	0.04101	423.202	0.0322	823.819	0.37897	823.611	0.53025
																													329.861	-0.02214	319.762	0.0232	423.565	0.000464172	824.514	0.45149	824.306	0.4978
																													330.111	-0.01717	320.031	0.01386	423.892	-0.00454	825.208	0.38248	824.931	0.45528
																													330.389	-0.01744	320.301	0.03222	424.255	0.02071	825.833	0.36636	825.625	0.52653
																													330.667	-0.01731	320.543	0.02594	424.582	-0.02874	826.528	0.43867	826.25	0.4493
																													330.917	-0.01408	320.813	0.03544	424.945	0.03185	827.153	0.37741	826.944	0.50168
																													331.194	0.01012	321.055	0.02226	425.272	0.00117	827.847	0.40308	827.569	0.38974
																													331.444	-0.01464	321.325	0.03465	425.635	0.00423	828.472	0.38775	828.264	0.47993
																													331.722	0.0047	321.567	0.0382	425.962	0.01518	829.167	0.38904	828.889	0.47302
																													331.972	-0.03133	321.837	0.04663	426.325	-0.00748	829.792	0.39223	829.583	0.53154
																													332.25	-0.01997	322.079	0.03161	426.652	0.00538	830.278	0.43402	830.278	0.47056
																													332.5	0.01592	322.349	0.03917	427.015	0.00781	830.903	0.37927	830.903	0.51636
																													332.778	-0.01203	322.591	0.03448	427.342	0.01551	831.597	0.42458	831.597	0.53882
																													333.028	-0.01143	322.861	0.01684	427.705	0.00495	832.222	0.44623	832.222	0.49486
																													333.306	-0.00772	323.104	0.03305	428.032	-0.00943	832.917	0.39028	832.917	0.46146
																													333.556	-0.01972	323.373	0.06626	428.395	-0.02476	833.542	0.39076	833.542	0.54933
																													333.833	-0.02262	323.616	0.03574	428.722	0.01163	834.236	0.41806	834.236	0.52802
																													334.083	-0.02383	323.885	0.02153	429.085	-0.00948	834.861	0.41872	834.861	0.5242
																													334.361	-0.0275	324.128	0.00413	429.412	0.0013	835.556	0.4134	835.556	0.53549
																													334.611	-0.0285	324.397	0.01665	429.775	-0.03394	836.181	0.48719	836.181	0.52088
																													334.889	-0.01934	324.64	0.03608	430.138	0.02785	836.875	0.41856	836.875	0.52841
																													335.139	-0.01388	324.828	0.01996	430.465	-0.00669	837.5	0.43157	837.5	0.56361
																													335.417	-0.01914	325.071	0.04796	430.828	-0.0012	838.194	0.42705	838.194	0.53047
																													335.667	-0.01452	325.34	0.03179	431.155	-0.00186	838.819	0.46448	838.819	0.56277
																													335.944	0.000783965	325.583	0.01265	431.518	0.0194	839.514	0.44187	839.514	0.50228
																													336.194	0.00933	325.852	0.02926	431.845	0.01519	840.139	0.46438	840.139	0.56565
																													336.472	0.00729	326.095	0.03742	432.208	-0.00408	840.833	0.43631	840.833	0.51648
																													336.75	-0.00179	326.365	0.02253	432.535	2.13576e-05	841.458	0.42773	841.458	0.53118
																													337	-0.01328	326.607	0.01824	432.898	-0.00551	842.153	0.3701	842.153	0.53271
																													337.278	-0.00918	326.877	0.01418	433.225	-0.00426	842.778	0.48706	842.778	0.55042
																													337.528	-0.00577	327.119	0.01172	433.588	0.0433	843.472	0.40873	843.472	0.56861
																													337.806	-0.01327	327.389	0.02517	433.915	-0.000477699	844.167	0.41376	844.097	0.59067
																													338.056	-0.0111	327.658	0.03155	434.278	0.00195	844.792	0.50204	844.792	0.61139
																													338.333	0.00182	327.901	0.05446	434.605	-0.01366	845.486	0.44006	845.486	0.57127
																													338.583	-0.01497	328.17	0.01221	434.968	-0.01056	846.111	0.40373	846.111	0.54127
																													338.861	-0.01663	328.413	0.01758	435.295	0.0125	846.806	0.47301	846.806	0.60917
																													339.111	-0.00436	328.682	0.01828	435.658	0.02379	847.431	0.4809	847.431	0.61338
																													339.389	-0.00726	328.925	0.04073	435.985	-0.002	848.125	0.45847	848.125	0.57915
																													339.639	-0.01202	329.194	0.03644	436.348	0.02019	848.75	0.47911	848.75	0.57277
																													339.917	-0.00869	329.437	0.02486	436.675	-0.01068	849.444	0.50132	849.444	0.54602
																													340.167	0.01004	329.706	0.03069	437.038	0.00599	850.069	0.48028	850.069	0.56461
																													340.444	-0.02511	329.949	0.02274	437.364	0.02946	850.764	0.49884	850.764	0.62568
																													340.694	-0.01979	330.218	0.00621	437.728	-0.00378	851.389	0.48525	851.389	0.57019
																													340.972	-0.00245	330.461	0.01734	438.091	-0.01019	852.083	0.48705	852.083	0.54883
																													341.222	-0.0071	330.73	0.00482	438.418	0.000168013	852.708	0.49366	852.708	0.60058
																													341.5	-0.01235	330.973	0.0324	438.781	-0.00354	853.403	0.5219	853.403	0.57772
																													341.75	-0.00765	331.242	0.03598	439.108	-0.02007	854.028	0.49996	854.028	0.61124
																													342.028	-0.01065	331.404	0.01651	439.471	0.000311109	854.722	0.52186	854.722	0.63067
																													342.278	-0.01375	331.674	0.02828	439.798	0.006	855.347	0.50625	855.347	0.61962
																													342.556	0.00468	331.916	0.02843	440.161	0.0104	856.042	0.51348	856.042	0.65108
																													342.833	-0.01009	332.186	0.0212	440.487	-0.00471	856.667	0.54021	856.667	0.60809
																													343.083	-0.01053	332.428	0.006	440.851	-0.00427	857.361	0.55091	857.361	0.6248
																													343.361	0.0061	332.698	0.02038	441.177	0.00545	857.986	0.49179	857.986	0.68123
																													343.611	-0.00924	332.94	0.0597	441.541	-0.01313	858.681	0.46436	858.681	0.6064
																													343.889	-0.00263	333.21	0.01671	441.867	0.0159	859.375	0.56121	859.306	0.64918
																													344.139	-0.01307	333.452	0.0087	442.231	-0.01136	860	0.5191	860	0.65228
																													344.333	-0.02887	333.722	0.03384	442.557	0.01163	860.694	0.52091	860.694	0.67002
																													344.583	-0.01434	333.964	0.03867	442.921	-0.01615	861.319	0.5419	861.319	0.72107
																													344.861	-0.00658	334.234	0.01014	443.247	-0.00308	862.014	0.51298	862.014	0.64678
																													345.111	0.0137	334.476	0.03511	443.61	0.00502	862.639	0.53061	862.639	0.65807
																													345.389	0.00793	334.746	0.03885	443.937	0.00238	863.333	0.50206	863.333	0.65769
																													345.639	-0.01642	334.988	0.04239	444.3	-0.01864	863.958	0.50225	863.958	0.67553
																													345.917	-0.02026	335.258	0.00393	444.627	0.00382	864.653	0.57082	864.653	0.64931
																													346.167	-0.00493	335.527	0.04708	444.99	-0.00426	865.278	0.56908	865.278	0.68837
																													346.444	-0.00608	335.77	0.04076	445.317	0.00156	865.972	0.52069	865.972	0.66214
																													346.694	-0.000649089	336.04	-0.00409	445.68	-0.00225	866.597	0.54762	866.597	0.69553
																													346.972	-0.00305	336.282	0.01157	446.043	-0.02862	867.292	0.54968	867.292	0.67032
																													347.222	-0.01386	336.552	0.03841	446.37	-0.000706225	867.917	0.51353	867.917	0.64267
																													347.5	-0.00901	336.794	0.02769	446.733	0.00814	868.611	0.49575	868.611	0.62096
																													347.75	0.00573	337.064	0.05299	447.06	0.01127	869.236	0.51032	869.236	0.69883
																													348.028	-0.0209	337.306	0.0343	447.423	0.0037	869.931	0.53749	869.931	0.668
																													348.278	-0.00241	337.576	0.01429	447.75	0.00243	870.556	0.56346	870.556	0.6833
																													348.556	-0.01589	337.818	0.03706	448.113	-0.01681	871.25	0.56949	871.25	0.6852
																													348.806	-0.00814	338.088	0.03022	448.44	-0.01609	871.875	0.57568	871.875	0.69908
																													349.083	-0.00906	338.33	0.0389	448.803	0.01826	872.569	0.55131	872.569	0.74821
																													349.333	-0.01662	338.6	0.01325	449.13	-0.00797	873.194	0.57374	873.194	0.68532
																													349.611	-0.00522	338.842	0.03592	449.493	0.00216	873.889	0.57322	873.889	0.73032
																													349.861	-0.0212	339.112	0.0251	449.82	0.00945	874.583	0.60741	874.514	0.70457
																													350.139	-0.00783	339.354	0.0359	450.183	-0.01373	875.208	0.57327	875.208	0.71889
																													350.417	-0.01033	339.624	0.04005	450.51	0.01853	875.903	0.58079	875.903	0.7418
																													350.667	-0.00603	339.866	0.06013	450.873	-0.00637	876.528	0.58835	876.528	0.72097
																													350.944	-0.02111	340.136	0.04019	451.2	0.01651	877.222	0.5502	877.222	0.70872
																													351.194	0.000984721	340.378	0.04084	451.563	-0.000652119	877.847	0.55857	877.847	0.76764
																													351.472	-0.0094	340.648	0.04066	451.89	-0.000578791	878.542	0.54653	878.542	0.72164
																													351.722	0.00571	340.891	0.02954	452.253	-0.02439	879.167	0.58167	879.167	0.74223
																													352	-0.00701	341.16	0.00201	452.58	0.01235	879.861	0.57177	879.861	0.72232
																													352.25	-0.000336252	341.43	0.00718	452.943	-0.00179	880.486	0.57728	880.486	0.70758
																													352.528	0.00727	341.591	9.26088e-05	453.27	-0.000978179	881.181	0.602	881.181	0.73803
																													352.778	-0.00673	341.834	0.03582	453.633	-0.02683	881.806	0.60655	881.806	0.80362
																													353.056	-0.00495	342.103	0.00787	453.851	0.00782	882.5	0.58404	882.5	0.7523
																													353.306	-0.01291	342.346	0.02851	454.214	-0.00913	883.125	0.59465	883.125	0.71084
																													353.583	0.0111	342.615	0.0271	454.541	9.18377e-05	883.819	0.56765	883.819	0.71021
																													353.833	-0.00824	342.885	0.03059	454.904	0.00311	884.444	0.60284	884.444	0.70889
																													354.111	-0.00881	343.127	0.05412	455.231	0.00993	885.139	0.59751	885.139	0.70877
																													354.361	-0.0131	343.397	0.03579	455.594	0.02296	885.764	0.63934	885.764	0.80881
																													354.639	-0.01918	343.639	0.05468	455.957	0.00676	886.458	0.59829	886.458	0.77169
																													354.889	-0.00149	343.909	0.02271	456.284	0.02161	887.083	0.58424	887.083	0.76234
																													355.167	-0.01628	344.151	0.06844	456.647	0.01283	887.778	0.57972	887.778	0.7625
																													355.417	-0.00348	344.421	-0.00591	456.974	0.00183	888.403	0.59393	888.403	0.78537
																													355.694	0.00619	344.664	0.03309	457.337	0.00961	889.097	0.61384	889.097	0.7506
																													355.944	-0.01155	344.933	-0.00425	457.664	0.00685	889.792	0.61437	889.722	0.76674
																													356.222	-0.00111	345.176	0.03255	458.027	0.0038	890.417	0.6564	890.417	0.77561
																													356.472	-0.00241	345.445	0.03786	458.354	-0.00543	891.111	0.62068	891.111	0.81046
																													356.75	-0.01009	345.688	0.03843	458.717	0.00815	891.528	0.63052	891.736	0.81644
																													357.028	-0.02861	345.957	0.01616	459.044	0.000921934	892.153	0.62063	892.431	0.78832
																													357.278	0.0032	346.2	0.01749	459.407	0.01604	892.847	0.63863	893.056	0.7848
																													357.556	0.000649862	346.469	0.01694	459.734	0.01038	893.472	0.64267	893.75	0.84428
																													357.722	-0.0018	346.712	0.02564	460.097	0.00343	894.167	0.66332	894.375	0.76655
																													357.972	-0.01811	346.981	0.0576	460.424	0.00729	894.861	0.68671	895.069	0.82686
																													358.25	-0.0035	347.224	0.05756	460.787	0.00523	895.486	0.66215	895.694	0.79157
																													358.528	-0.01834	347.493	0.03281	461.114	-0.00942	896.181	0.69057	896.389	0.82375
																													358.778	-0.00539	347.736	0.03558	461.477	0.00841	896.806	0.71045	897.014	0.82993
																													359.056	-0.000807057	348.005	-0.01145	461.804	0.00964	897.5	0.66095	897.708	0.85874
																													359.306	-0.01457	348.248	0.03545	462.167	0.00702	898.125	0.63565	898.333	0.84645
																													359.583	0.000677746	348.517	0.03056	462.494	-0.00043356	898.819	0.5985	899.028	0.84135
																													359.833	-0.00787	348.787	0.02271	462.857	0.00428	899.444	0.70769	899.653	0.84823
																													360.111	-0.02445	349.029	0.04709	463.184	-0.01345	900.139	0.66115	900.347	0.86642
																													360.361	-0.00371	349.299	0.0328	463.547	0.01678	900.764	0.68278	900.972	0.83344
																													360.639	-0.02211	349.541	0.00608	463.91	0.01632	901.458	0.71873	901.667	0.83821
																													360.889	0.00511	349.811	0.046	464.237	0.00749	902.083	0.70844	902.292	0.87656
																													361.167	-0.00329	350.054	0.03235	464.6	0.000718325	902.778	0.62015	902.986	0.86981
																													361.417	-0.02111	350.323	0.06173	464.927	0.01039	903.403	0.69694	903.611	0.90312
																													361.694	-0.0183	350.566	0.02142	465.29	-0.000546755	904.097	0.69117	904.306	0.85504
																													361.944	-0.00808	350.835	0.0278	465.617	0.01663	904.722	0.66961	904.931	0.85599
																													362.222	-0.01275	351.078	0.03739	465.98	0.0041	905.417	0.71018	905.625	0.80666
																													362.472	-0.00502	351.347	0.05435	466.307	0.01096	906.042	0.68768	906.319	0.82046
																													362.75	-0.03012	351.59	0.02153	466.67	-0.03948	906.736	0.68656	906.944	0.90187
																													363	-0.00411	351.859	0.01449	466.997	-0.01145	907.153	0.68489	907.639	0.89698
																													363.278	-0.0119	352.102	0.04662	467.36	-0.00201	907.847	0.73644	908.264	0.86565
																													363.528	-0.01042	352.371	0.03596	467.687	-0.02249	908.472	0.74655	908.958	0.88866
																													363.806	-0.01191	352.614	0.03618	468.05	0.01706	909.167	0.70752	909.583	0.89236
																													364.056	-0.02772	352.883	0.01901	468.377	-0.00993	909.792	0.76066	910.278	0.93284
																													364.333	-0.01779	353.126	0.0263	468.74	0.0076	910.486	0.72077	910.903	0.94601
																													364.611	-0.0023	353.395	0.02988	469.067	0.01176	911.111	0.74182	911.597	0.87006
																													364.861	-0.00999	353.638	0.03756	469.43	0.00773	911.806	0.71181	912.222	0.94019
																													365.139	-0.0055	353.907	0.02226	469.756	0.01	912.431	0.72647	912.917	0.89711
																													365.389	-0.000178285	354.15	0.01832	470.12	0.0078	913.125	0.78351	913.542	0.93137
																													365.667	-0.01397	354.419	0.06134	470.446	0.000799483	913.819	0.71716	914.236	0.88952
																													365.917	-0.02948	354.689	0.05249	470.81	0.00386	914.444	0.73559	914.861	0.93048
																													366.194	-0.00379	354.932	0.03664	471.136	0.01563	915.139	0.7472	915.556	0.9416
																													366.444	-0.01128	355.201	0.02963	471.5	-0.00597	915.764	0.73407	916.181	0.93666
																													366.722	-0.01594	355.444	0.02524	471.863	-0.02618	916.458	0.6907	916.875	0.96234
																													366.972	-0.01696	355.713	0.02022	472.19	0.00643	917.083	0.76165	917.5	0.96482
																													367.25	-0.00759	355.956	0.02643	472.553	-0.00772	917.778	0.72949	918.194	0.90344
																													367.5	-0.00171	356.225	0.01445	472.879	0.01337	918.403	0.74207	918.819	0.90477
																													367.778	-0.01101	356.468	0.0431	473.243	0.000882781	919.097	0.79647	919.514	0.94767
																													368.028	-0.02803	356.737	0.04566	473.569	0.00819	919.722	0.76075	920.139	0.94938
																													368.306	-0.01041	356.98	0.02248	473.933	-0.01967	920.417	0.7807	920.833	0.90629
																													368.556	-0.0144	357.249	0.03904	474.259	-0.00322	921.042	0.70494	921.528	0.96674
																													368.833	-0.01468	357.492	0.01085	474.623	0.00438	921.736	0.74614	922.153	0.95795
																													369.083	-0.01249	357.761	0.01543	474.949	0.00451	922.361	0.75946	922.847	0.95286
																													369.361	-0.01515	358.004	0.03599	475.312	0.01381	923.056	0.78436	923.472	0.96007
																													369.611	-0.01485	358.273	0.03077	475.639	-0.01985	923.681	0.77852	924.167	0.98554
																													369.889	-0.02957	358.516	0.03169	476.002	0.00676	924.375	0.83521	924.792	0.97731
																													370.139	-0.00864	358.785	0.03227	476.329	-0.00469	925	0.80877	925.486	0.97948
																													370.417	-0.01476	359.028	0.03878	476.692	0.00517	925.694	0.85643	926.111	1.00521
																													370.694	-0.00966	359.297	0.03375	477.019	0.00294	926.319	0.81479	926.806	0.97609
																													370.944	-0.000115274	359.54	0.04099	477.382	-0.000105364	927.014	0.84209	927.431	1.0293
																													371.222	0.00121	359.809	0.01108	477.709	-0.02127	927.639	0.77302	928.125	0.9888
																													371.472	-0.01787	360.052	0.03499	478.072	0.000870675	928.333	0.77284	928.75	0.97755
																													371.75	-0.00524	360.322	0.03063	478.399	-0.01798	929.028	0.81449	929.444	1.01489
																													372	-0.0152	360.591	0.0336	478.762	0.00393	929.653	0.83362	930.069	1.00623
																													372.278	-0.01092	360.834	0.00685	479.089	0.00319	930.347	0.84883	930.764	1.02244
																													372.528	-0.00726	361.103	0.02108	479.452	-0.01354	930.972	0.85384	931.389	1.03163
																													372.806	-0.00447	361.346	0.02179	479.815	0.00892	931.667	0.84218	932.083	1.02611
																													373.056	-0.01299	361.615	0.01801	480.142	0.02624	932.292	0.8129	932.708	1.01122
																													373.333	0.00188	361.858	0.03358	480.505	0.04363	932.986	0.85517	933.403	0.99732
																													373.583	-0.00969	362.127	0.02997	480.832	-0.01675	933.611	0.8574	934.028	1.04383
																													373.861	0.000959056	362.37	0.02539	481.195	-0.000441391	934.306	0.86877	934.722	1.01488
																													374.111	-0.00227	362.639	0.04398	481.522	-0.01813	934.931	0.81645	935.347	1.05504
																													374.389	-8.64684e-05	362.882	0.01528	481.885	-0.00293	935.625	0.84813	936.042	1.04596
																													374.639	-0.00385	363.151	0.04421	482.212	-0.02716	936.25	0.85174	936.736	1.01417
																													374.917	-0.00182	363.394	0.04829	482.575	-0.01797	936.944	0.82459	937.361	1.05908
																													375.167	-0.00734	363.663	0.03488	482.902	0.00462	937.569	0.80302	938.056	1.02879
																													375.444	-0.0155	363.906	0.04859	483.265	0.00705	938.264	0.87724	938.681	1.04524
																													375.694	-0.01302	364.175	0.03598	483.592	-0.00408	938.889	0.91595	939.375	1.03649
																													375.972	0.00318	364.418	0.01284	483.955	0.02831	939.583	0.87587	940	1.01402
																													376.222	-0.01327	364.687	0.02396	484.282	-0.02141	940.208	0.81391	940.694	1.01007
																													376.5	-0.0141	364.93	0.04667	484.645	0.01891	940.903	0.88902	941.319	1.02409
																													376.778	-0.00825	365.199	0.04154	484.972	-0.01142	941.528	0.8965	942.014	1.09233
																													377.028	-0.01601	365.442	0.04774	485.335	0.00656	942.222	0.91254	942.639	1.0566
																													377.306	-0.00504	365.712	0.01761	485.662	0.00723	942.847	0.90239	943.333	1.04117
																													377.556	-0.000369579	365.954	0.02475	486.025	0.000919801	943.542	0.85671	943.958	1.06612
																													377.833	-0.00939	366.224	-0.00419	486.352	0.00122	944.236	0.87179	944.653	1.04538
																													378.083	-0.00624	366.493	0.03799	486.715	0.01753	944.861	0.91152	945.278	1.0698
																													378.361	-0.00212	366.736	0.02265	487.042	0.00265	945.556	0.87472	945.972	1.03879
																													378.611	-0.00679	367.005	0.04406	487.405	0.00901	946.181	0.85397	946.597	1.06263
																													378.889	-0.01597	367.248	0.03535	487.768	0.00239	946.875	0.88042	947.292	1.07778
																													379.139	-0.01589	367.517	0.05929	488.095	0.00146	947.5	0.91038	947.917	1.08922
																													379.417	-0.01414	367.76	0.03879	488.458	-0.01645	948.194	0.91938	948.403	1.56705
																													379.667	-0.00853	368.029	0.0134	488.785	-0.00688	948.819	0.92831	948.819	1.73609
																													379.944	0.00341	368.272	0.03873	489.148	0.01717	949.514	0.89513	949.236	1.59853
																													380.194	-0.00922	368.541	0.0256	489.475	0.00915	950.139	0.92928	949.653	1.60145
																													380.472	-0.0341	368.784	0.02157	489.838	-0.000571672	950.833	0.93229	950.069	1.45284
																													380.722	-0.01507	369.053	0.02242	490.165	-0.00329	951.458	0.89186	950.417	1.72543
																													381	-0.01522	369.296	0.00282	490.528	-0.00823	952.153	0.93896	950.833	1.59964
																													381.25	-0.00732	369.565	0.03795	490.855	0.01187	952.778	0.91947	951.25	1.66052
																													381.528	0.00074934	369.808	0.05125	491.218	0.00665	953.472	0.90107	951.667	1.60531
																													381.778	-0.00921	370.077	0.02536	491.545	-0.01704	954.097	0.91931	952.014	1.63953
																													382.056	0.00377	370.32	0.00835	491.908	-0.02096	954.792	0.93558	952.431	1.72311
																													382.306	-0.00455	370.589	0.02761	492.235	0.02407	955.417	0.931	952.847	1.55434
																													382.583	-0.00707	370.832	0.01954	492.598	-0.00337	956.111	0.9344	953.264	1.64665
																													382.861	-0.01904	371.101	0.03683	492.925	0.02648	956.736	0.95905	953.611	1.75979
																													383.111	-0.00315	371.344	0.0386	493.288	-0.01029	957.431	0.94567	954.028	1.66171
																													383.389	-0.01877	371.614	0.03528	493.615	0.01396	958.056	0.95319	954.444	1.65449
																													383.639	-0.01504	371.856	0.03392	493.978	-0.00452	958.75	0.96647	954.861	1.71188
																													383.917	-0.0153	372.126	0.00881	494.305	-0.01511	959.444	0.97653	955.278	1.85087
																													384.167	-0.01602	372.395	0.04417	494.668	0.00361	960.069	0.96047	955.625	1.66624
																													384.444	-0.00908	372.638	0.02968	494.886	-0.01569	960.764	0.95911	956.042	1.78991
																													384.694	-0.01905	372.907	0.00884	495.249	0.03224	961.389	0.96608	956.458	1.73751
																													384.972	-0.02549	373.15	0.02218	495.576	-0.00501	962.083	0.94837	956.875	1.79331
																													385.222	-0.00573	373.419	0.01881	495.939	0.0021	962.708	0.9846	957.222	1.58863
																													385.5	-0.00863	373.662	0.03088	496.266	-0.00885	963.403	0.98498	957.639	1.78713
																													385.75	-0.01015	373.931	0.01941	496.629	0.01231	964.028	0.93843	958.056	1.66209
																													386.028	-0.00883	374.174	0.04418	496.956	-0.01806	964.722	0.96641	958.472	1.80441
																													386.278	-0.02292	374.443	0.02907	497.319	-0.0038	965.347	0.96177	958.819	1.8017
																													386.556	-0.00631	374.686	0.03893	497.646	0.02888	966.042	0.95328	959.236	1.84703
																													386.806	-0.02214	374.955	0.025	498.009	0.00166	966.667	0.985	959.514	1.73668
																													387.083	-0.00303	375.198	0.02315	498.372	-0.00798	967.153	1.53025	959.931	1.74219
																													387.333	-0.0142	375.467	0.0285	498.699	0.00625	967.569	1.49568	960.347	1.81517
																													387.611	0.00993	375.71	0.03551	499.062	-0.0011	967.986	1.41689	960.694	1.64908
																													387.861	-0.02475	375.979	0.00948	499.389	0.0044	968.403	1.53334	961.111	1.85935
																													388.139	-0.01957	376.222	0.04203	499.752	0.00741	968.75	1.5626	961.528	1.60027
																													388.389	-0.01027	376.491	0.03452	500.079	-0.02005	969.167	1.45859	961.944	1.9226
																													388.667	-0.03018	376.734	0.02314	500.442	-0.0145	969.583	1.51479	962.361	1.83095
																													388.944	-0.0019	377.004	0.04511	500.66	-0.00127	970	1.47815	962.708	1.78915
																													389.194	0.00561	377.246	0.01007	501.023	0.01061	970.347	1.51012	963.125	1.92852
																													389.472	-0.01196	377.516	0.02492	501.35	-0.00783	970.764	1.52333	963.542	1.79433
																													389.722	0.00924	377.758	-0.00192	501.713	-0.00144	971.181	1.35861	963.958	1.78026
																													390	0.00526	378.028	0.01907	502.04	-0.0107	971.597	1.54833	964.306	1.76745
																													390.25	-0.01081	378.297	0.02863	502.403	-0.01313	972.014	1.39752	964.722	1.96133
																													390.528	-0.0196	378.54	0.00256	502.729	-0.00454	972.361	1.46004	965.139	1.72299
																													390.778	-0.02603	378.809	0.00713	503.093	-0.01954	972.778	1.53738	965.556	1.90854
																													391.056	-0.00983	379.052	0.05228	503.419	-0.01059	973.194	1.54839	965.903	1.94416
																													391.306	-0.000417267	379.321	0.01245	503.783	0.01928	973.611	1.49546	966.319	1.97265
																													391.583	-0.00923	379.564	0.02166	504.109	3.5596e-06	973.958	1.59988	966.736	1.89848
																													391.833	-0.00544	379.833	0.02907	504.473	0.02504	974.375	1.57589	967.153	1.87954
																													392.111	-0.01531	380.076	0.02243	504.799	0.00469	974.792	1.63597	967.569	1.77959
																													392.361	-0.00731	380.345	0.02744	505.163	0.01049	975.208	1.5394	967.917	1.76907
																													392.639	-0.01507	380.588	0.02292	505.489	0.00757	975.556	1.53919	968.333	2.09493
																													392.889	-0.01824	380.857	0.03923	505.852	0.00232	975.972	1.57739	968.75	1.94861
																													393.167	-0.03117	381.1	0.01411	506.179	0.00973	976.389	1.5529	969.167	2.01204
																													393.417	-0.01062	381.369	0.01949	506.542	0.0054	976.806	1.58032	969.514	1.83188
																													393.694	-0.01851	381.612	0.00276	506.869	-0.00628	977.222	1.56609	969.931	1.87773
																													393.944	-0.01122	381.882	0.03625	507.232	0.02273	977.569	1.55221	970.347	1.98829
																													394.222	-0.00718	382.124	0.02203	507.559	-0.00404	977.986	1.62136	970.764	2.02136
																													394.472	0.00401	382.394	0.00756	507.922	-0.01309	978.403	1.61509	971.181	1.91141
																													394.75	-0.01165	382.636	0.02049	508.286	0.00959	978.819	1.50406	971.528	1.88959
																													395.028	-0.00341	382.906	0.03497	508.612	0.0089	979.167	1.55615	971.944	1.87666
																													395.278	-0.01095	383.148	0.03985	508.975	-0.00772	979.583	1.6886	972.361	1.96455
																													395.556	-0.01028	383.418	0.02659	509.302	0.00589	980	1.61572	972.778	2.11709
																													395.806	-0.02362	383.66	0.03305	509.665	0.01192	980.417	1.55057	973.125	2.05422
																													396.083	0.00298	383.93	0.03297	509.992	0.00986	980.833	1.687	973.542	2.00446
																													396.333	-0.00588	384.199	0.02516	510.355	-0.00136	981.181	1.74801	973.958	1.95834
																													396.611	-0.00816	384.442	0.03212	510.682	0.00074894	981.597	1.53165	974.375	2.01833
																													396.861	-0.00351	384.711	0.03329	511.045	0.00854	982.014	1.57806	974.722	2.19436
																													397.139	-0.00626	384.954	0.03242	511.372	-0.01327	982.431	1.69017	975.139	1.96999
																													397.389	-0.00156	385.223	0.01753	511.735	0.02346	982.778	1.59929	975.556	1.9498
																													397.667	0.00169	385.466	0.01063	512.062	-0.02774	983.194	1.58012	975.972	1.93458
																													397.917	-0.0281	385.735	0.02285	512.425	-0.02277	983.611	1.63442	976.389	2.04386
																													398.194	0.00979	385.978	0.00984	512.752	-0.01164	984.028	1.81306	976.736	1.93924
																													398.444	0.00211	386.247	0.01496	513.115	0.00251	984.375	1.69331	977.153	2.05011
																													398.722	-0.01953	386.49	0.02681	513.442	0.01877	984.792	1.66622	977.569	1.99957
																													398.972	-0.0057	386.759	0.02723	513.805	-0.02082	985.069	1.69917	977.986	1.97266
																													399.25	-0.00343	387.002	0.04586	514.132	0.01532	985.486	1.82301	978.333	2.16868
																													399.5	-0.00259	387.272	0.0289	514.495	0.01567	985.903	1.64581	978.75	2.08078
																													399.778	-0.01133	387.514	0.03257	514.822	0.01053	986.25	1.76221	979.167	2.04492
																													400.028	-0.00734	387.784	0.02798	515.185	0.00975	986.667	1.72867	979.583	2.21487
																													400.306	-0.0162	388.026	0.02312	515.512	-0.00292	987.083	1.76456	979.931	2.4026
																													400.556	0.01498	388.296	0.0415	515.875	-0.00111	987.5	1.72177	980.347	2.17373
																													400.833	-0.01105	388.538	0.02538	516.238	0.0094	987.847	1.80833	980.764	2.0755
																													401.111	-0.0128	388.808	0.03393	516.565	-0.00764	988.264	1.67087	981.181	2.11027
																													401.361	0.000700732	389.05	0.02354	516.928	-0.00803	988.681	1.72756	981.597	2.07559
																													401.639	-0.00979	389.32	0.0399	517.255	0.03035	989.097	1.6113	981.944	2.22534
																													401.889	-0.01971	389.562	-0.0019	517.618	-0.01933	989.514	1.75305	982.361	2.20427
																													402.167	-0.01505	389.832	0.00456	517.945	0.00189	989.861	1.69817	982.778	2.02103
																													402.417	-0.00541	390.101	0.02876	518.308	0.01014	990.278	1.8527	983.194	2.1853
																													402.694	-0.00544	390.344	0.03395	518.635	0.02245	990.694	1.83662	983.542	2.28617
																													402.944	-0.02479	390.613	0.01826	518.998	-0.00436	991.111	1.78683	983.958	2.23355
																													403.222	-0.0016	390.856	0.01592	519.325	-0.01709	991.458	1.76148	984.375	2.2681
																													403.472	-0.01165	391.125	0.03083	519.688	0.01313	991.875	1.76858	984.792	2.25833
																													403.75	-0.01576	391.368	0.01219	520.015	-0.01891	992.292	1.82656	985.208	2.2701
																													404	-0.00648	391.637	0.0371	520.378	0.00929	992.708	1.93666	985.556	2.32831
																													404.278	-0.01838	391.88	0.01799	520.705	-0.0237	993.125	1.77877	985.972	2.07579
																													404.528	-0.01092	392.149	0.03557	521.068	-0.01021	993.472	1.82199	986.389	2.37994
																													404.806	-0.0183	392.392	0.03169	521.395	0.01356	993.889	1.86301	986.806	2.38087
																													405.056	-0.01196	392.661	0.01411	521.758	0.01482	994.306	1.96909	987.153	2.35762
																													405.333	-0.02115	392.904	0.04325	522.085	-0.00172	994.722	1.86328	987.569	2.32537
																													405.583	-0.02108	393.174	0.01107	522.448	0.01225	995.069	1.85082	987.986	2.17619
																													405.861	-0.01384	393.416	0.04083	522.775	0.00672	995.486	1.90184	988.403	2.24763
																													406.111	-0.00958	393.686	0.03674	523.138	-0.00598	995.903	1.71466	988.75	2.27562
																													406.389	-0.00912	393.928	0.03303	523.465	0.01355	996.319	1.93775	989.167	2.26031
																													406.639	-0.01169	394.198	0.04333	523.828	-0.00292	996.667	1.85871	989.583	2.19077
																													406.917	-0.01881	394.44	0.03646	524.191	-0.00245	997.083	1.90627	990	2.20941
																													407.194	-0.000478938	394.71	0.05827	524.518	0.00279	997.5	1.9618	990.417	2.42123
																													407.444	-0.01382	394.952	0.01997	524.881	-0.00115	997.917	1.9734	990.764	2.33911
																													407.722	-0.01412	395.222	0.02928	525.208	0.01664	998.333	2.04491	991.181	2.3956
																													407.972	0.00741	395.464	-0.00927	525.571	0.00295	998.681	1.89433	991.597	2.38923
																													408.25	-0.01142	395.734	0.03306	525.898	0.00443	999.097	1.70462	992.014	2.28265
																													408.5	0.00428	396.003	0.04263	526.261	-0.00948	999.514	1.89113	992.361	2.50773
																													408.778	-0.02482	396.246	0.03709	526.588	0.00978	999.931	1.91124	992.778	2.4135
																													409.028	-0.01195	396.515	0.02967	526.951	0.01046	1000.28	1.902	993.194	2.43852
																													409.306	-0.00848	396.758	0.02585	527.278	-0.02472	1000.69	1.87197	993.611	2.45556
																													409.556	0.01524	397.027	0.02568	527.641	0.01746	1001.11	1.98871	993.958	2.45523
																													409.833	-0.02348	397.27	0.02481	527.968	0.00897	1001.53	1.83276	994.375	2.43701
																													410.083	-0.01981	397.539	0.02209	528.331	-0.0061	1001.94	2.05215	994.792	2.49805
																													410.361	-0.00642	397.782	0.03532	528.658	0.00746	1002.29	1.82641	995.208	2.46334
																													410.611	5.6636e-05	398.051	0.01232	529.021	0.00982	1002.71	1.96985	995.625	2.31816
																													410.889	0.00504	398.294	0.01962	529.348	0.0013	1003.12	1.82327	995.972	2.45266
																													411.139	-0.03198	398.564	0.04294	529.711	-0.000447798	1003.54	2.04505	996.389	2.34998
																													411.417	-0.02448	398.806	0.03975	530.038	0.00664	1003.89	2.05446	996.806	2.59603
																													411.667	0.00164	399.076	0.028	530.401	-0.01543	1004.31	2.06255	997.222	2.55749
																													411.944	-0.01004	399.318	0.03404	530.727	0.01222	1004.72	2.17595	997.569	2.42026
																													412.194	-0.01673	399.588	0.02623	531.091	0.00806	1005.14	2.08104	997.986	2.41686
																													412.472	-0.00105	399.83	0.05096	531.417	0.00216	1005.49	1.9391	998.403	2.37615
																													412.722	-0.01811	400.1	0.01556	531.781	-0.00867	1005.9	2.04393	998.819	2.38679
																													413	-0.01712	400.342	0.01735	532.144	0.00162	1006.32	1.98199	999.236	2.5107
																													413.278	-0.00157	400.612	0.02453	532.471	0.03583	1006.74	2.08093	999.583	2.50018
																													413.528	-0.03012	400.854	0.02179	532.834	0.01383	1007.15	2.12926	1000	2.34218
																													413.806	-0.02223	401.124	0.02574	533.161	0.01564	1007.5	2.15083	1000.42	2.58527
																													414.056	-0.02197	401.366	0.04336	533.524	-0.00819	1007.92	2.04041	1000.83	2.61023
																													414.333	-0.0239	401.636	0.01668	533.85	0.000158758	1008.33	2.143	1001.18	2.52648
																													414.583	-0.00455	401.905	0.04776	534.214	-0.01783	1008.75	2.22496	1001.6	2.5543
																													414.861	-0.01661	402.148	0.04248	534.54	0.000944007	1009.1	1.95387	1002.01	2.52114
																													415.111	-0.02659	402.417	0.03611	534.904	0.00893	1009.51	2.18555	1002.43	2.68912
																													415.389	-0.01745	402.66	0.0328	535.23	0.01953	1009.93	2.2428	1002.78	2.57962
																													415.639	-0.01939	402.822	0.02423	535.594	0.02133	1010.35	2.30183	1003.19	2.5534
																													415.917	0.01438	403.091	0.02805	535.92	0.03914	1010.69	1.96816	1003.61	2.55191
																													416.167	-0.00948	403.334	0.04311	536.284	-0.00394	1011.11	2.10323	1004.03	2.61172
																													416.361	-0.00547	403.603	0.00269	536.61	-0.02145	1011.53	2.12972	1004.44	2.54509
																													416.611	-0.03396	403.873	0.0013	536.973	0.00758	1011.94	2.3149	1004.79	2.52654
																													416.889	-0.00736	404.115	0.02004	537.3	0.00836	1012.36	2.17282	1005.21	2.58106
																													417.139	0.00527	404.385	0.02634	537.663	0.00265	1012.71	2.01161	1005.62	2.79602
																													417.417	-0.01105	404.627	0.03379	537.99	0.00832	1013.12	2.20848	1006.04	2.69939
																													417.667	0.00937	404.897	0.04506	538.353	0.0107	1013.54	2.1694	1006.39	2.62114
																													417.944	0.00387	405.139	0.01129	538.68	0.000416474	1013.96	2.21133	1006.81	2.62351
																													418.194	0.0042	405.409	0.03828	539.043	0.00709	1014.31	2.17527	1007.22	2.62687
																													418.472	0.000622857	405.651	0.02577	539.37	-0.01763	1014.72	2.33695	1007.64	2.63767
																													418.722	-0.00398	405.921	0.02177	539.733	0.01213	1015.14	2.27882	1008.06	2.66079
																													419	-0.00723	406.163	0.02097	540.096	0.00452	1015.56	2.22831	1008.4	2.53462
																													419.25	0.00479	406.433	0.03038	540.423	0.0062	1015.97	2.21014	1008.82	2.62369
																													419.528	-0.01406	406.675	0.00706	540.786	0.0179	1016.32	2.26432	1009.24	2.55321
																													419.778	-0.00553	406.945	0.01705	541.113	-0.00276	1016.74	2.25533	1009.65	2.72699
																													420.056	-0.02042	407.188	0.02193	541.476	0.01255	1017.15	2.31017	1010	2.76497
																													420.306	-9.00691e-05	407.457	0.03516	541.803	-0.0034	1017.57	2.39839	1010.42	2.50177
																													420.583	-0.01038	407.7	0.0515	542.166	0.01353	1017.92	2.19391	1010.83	2.65054
																													420.833	-0.01879	407.969	0.0423	542.493	0.01374	1018.33	2.31225	1011.25	2.66869
																													421.111	-0.01621	408.212	0.04112	542.856	0.02029	1018.75	2.21515	1011.6	2.71852
																													421.389	-0.02358	408.481	0.03324	543.183	0.00818	1019.17	2.25116	1012.01	2.83842
																													421.639	-0.01563	408.724	0.03275	543.546	0.01171	1019.51	2.30017	1012.43	2.75515
																													421.917	-0.01121	408.993	0.01381	543.873	-0.00654	1019.93	2.4247	1012.85	2.68404
																													422.167	-0.01591	409.236	0.03789	544.236	0.00338	1020.35	2.24875	1013.26	2.84551
																													422.444	-0.01384	409.505	0.05397	544.563	-0.0079	1020.76	2.32847	1013.61	2.65295
																													422.694	-0.0073	409.775	0.03189	544.926	-0.00523	1021.18	2.27027	1014.03	2.62579
																													422.972	-0.00111	410.017	0.04377	545.253	0.03357	1021.53	2.51964	1014.44	2.9163
																													423.222	-0.01821	410.287	0.03038	545.616	0.00112	1021.94	2.36333	1014.86	3.03345
																													423.5	-0.01313	410.529	0.03593	545.943	0.01323	1022.36	2.32729	1015.21	2.79082
																													423.75	-0.0137	410.799	0.013	546.306	-0.00215	1022.78	2.2749	1015.62	2.76023
																													424.028	-0.00449	411.041	0.03979	546.633	0.00938	1023.12	2.40044	1016.04	3.09586
																													424.278	-0.02173	411.311	0.01385	546.887	0.00234	1023.54	2.47058	1016.46	2.80035
																													424.556	-0.00499	411.553	0.03127	547.214	-0.0271	1023.96	2.41409	1016.81	2.96413
																													424.806	0.01537	411.742	0.01131	547.577	0.02736	1024.38	2.34543	1017.22	2.99182
																													425.083	0.0027	411.985	0.02306	547.904	-0.01566	1024.72	2.36163	1017.64	2.84307
																													425.333	-0.01341	412.254	0.03808	548.267	0.00115	1025.14	2.30428	1018.06	2.9342
																													425.611	-0.01837	412.497	0.03816	548.594	0.00581	1025.56	2.38094	1018.47	2.85721
																													425.861	-0.00955	412.766	0.03108	548.957	-0.00487	1025.97	2.54262	1018.68	2.95546
																													426.139	-0.01729	413.009	0.01569	549.175	-0.00398	1026.39	2.47148	1019.1	2.95918
																													426.389	-0.00539	413.278	0.04707	549.538	-0.00404	1026.74	2.38659	1019.51	3.03128
																													426.667	-0.01255	413.521	0.01639	549.865	0.00581	1027.15	2.51074	1019.93	2.76143
																													426.917	-0.01823	413.79	0.01103	550.228	-0.02438	1027.57	2.5399	1020.35	2.97064
																													427.194	-0.02984	414.033	0.03159	550.555	0.00834	1027.99	2.36659	1020.69	2.99569
																													427.472	0.00158	414.302	0.02045	550.918	-0.00935	1028.33	2.49786	1021.11	2.91931
																													427.722	-0.03027	414.545	0.03532	551.245	0.01213	1028.75	2.67269	1021.53	3.14895
																													428	-0.00335	414.814	0.02669	551.608	-0.00187	1029.17	2.65981	1021.94	2.91976
																													428.25	-0.01346	415.057	-0.00295	551.935	0.00425	1029.58	2.54072	1022.29	3.0453
																													428.528	0.0085	415.326	0.02045	552.298	0.01818	1030	2.45063	1022.71	2.93383
																													428.778	-0.00971	415.569	0.03061	552.661	0.01694	1030.35	2.50069	1023.12	3.06548
																													429.056	0.00136	415.839	0.00902	552.988	0.01419	1030.76	2.4458	1023.54	2.96661
																													429.306	-0.01876	416.081	0.03616	553.351	0.02501	1031.18	2.48874	1023.89	3.10816
																													429.583	0.00722	416.351	0.02154	553.678	-0.00994	1031.6	2.51864	1024.31	3.21072
																													429.833	-0.01041	416.593	0.03949	554.041	-0.01545	1031.94	2.4582	1024.72	2.98887
																													430.111	-0.00356	416.782	0.03855	554.368	0.0063	1032.36	2.67187	1025.14	3.04692
																													430.361	-0.0113	417.024	0.02352	554.731	-0.00266	1032.78	2.51469	1025.56	3.35166
																													430.639	-0.00503	417.294	0.03985	555.058	0.00515	1033.19	2.74588	1025.9	2.95792
																													430.889	-0.01629	417.536	0.02795	555.421	-0.00534	1033.54	2.50875	1026.32	3.04824
																													431.167	0.00428	417.806	0.02326	555.748	0.01981	1033.96	2.67645	1026.74	3.20457
																													431.417	-0.01165	418.048	0.01511	556.111	0.02597	1034.38	2.59466	1027.15	3.18379
																													431.694	-0.01124	418.318	0.03183	556.438	-0.00862	1034.79	2.65294	1027.5	3.16284
																													431.944	-0.01845	418.56	0.0272	556.801	0.00348	1035.21	2.60959	1027.92	3.05237
																													432.222	-0.00615	418.83	0.02431	557.128	0.00128	1035.56	2.56728	1028.33	2.99543
																													432.472	-0.00965	419.099	0.000318385	557.491	-0.0199	1035.97	2.75994	1028.75	3.01861
																													432.75	-0.01438	419.342	0.01037	557.818	-0.00635	1036.39	2.64282	1029.17	3.18476
																													433	0.00137	419.611	0.01494	558.181	-0.02594	1036.81	2.69883	1029.51	3.10069
																													433.278	-0.02572	419.854	0.04067	558.508	0.00386	1037.15	2.64133	1029.93	3.17824
																													433.556	-0.01291	420.124	0.03447	558.871	-0.0029	1037.57	2.70432	1030.35	3.24167
																													433.806	-0.01189	420.366	0.03233	559.198	0.02172	1037.99	2.75805	1030.76	3.22779
																													434.083	-0.00318	420.636	0.03105	559.561	-0.00123	1038.4	2.84775	1031.11	3.24548
																													434.333	-0.01031	420.878	0.02735	559.888	0.02329	1038.75	2.72806	1031.53	3.05499
																													434.611	0.0018	421.148	0.0319	560.251	0.01893	1039.17	2.72306	1031.94	3.1404
																													434.861	-0.01884	421.39	0.04058	560.469	-0.01136	1039.58	2.73567	1032.36	3.1116
																													435.139	-0.01031	421.66	0.02967	560.832	0.000647136	1040	2.63687	1032.71	3.46559
																													435.389	0.00474	421.902	0.02669	561.159	-0.000323924	1040.42	2.78875	1033.12	3.26544
																													435.667	-0.01311	422.172	0.02021	561.522	0.01813	1040.76	2.71665	1033.54	3.12138
																													435.917	-0.00153	422.414	0.01982	561.848	0.01187	1041.18	2.76384	1033.96	3.21485
																													436.194	0.00612	422.684	0.03563	562.212	-0.00839	1041.6	2.86142	1034.38	3.39943
																													436.444	-0.02209	422.926	0.03635	562.575	-0.00514	1042.01	2.89692	1034.72	3.25123
																													436.722	-0.00873	423.196	0.03504	562.902	0.00569	1042.36	2.72154	1035.14	3.17061
																													436.972	-0.016	423.438	0.03029	563.265	0.01267	1042.78	2.69585	1035.56	3.28456
																													437.25	-0.01032	423.708	0.02312	563.592	0.0343	1043.19	2.72573	1035.97	3.10014
																													437.5	-0.01264	423.95	0.02087	563.955	-0.00379	1043.61	2.81676	1036.32	3.2493
																													437.778	-0.00222	424.22	0.02132	564.282	0.00352	1044.03	2.77101	1036.74	3.43744
																													438.028	-0.01963	424.462	0.02373	564.645	-0.00739	1044.38	2.9042	1037.15	3.29439
																													438.306	-0.00735	424.732	-0.00843	564.971	0.01034	1044.79	2.86455	1037.57	3.18392
																													438.556	-0.02207	425.002	0.01539	565.335	0.0053	1045.21	2.79344	1037.92	3.25709
																													438.833	-0.00434	425.244	0.03291	565.661	0.00151	1045.62	2.9417	1038.33	3.37439
																													439.083	-0.00876	425.514	0.01562	566.025	0.02546	1045.97	2.99748	1038.75	3.38101
																													439.361	-0.0107	425.756	0.06423	566.351	-0.00538	1046.39	2.98622	1039.17	3.35985
																													439.639	-0.00574	426.026	0.03474	566.715	0.01415	1046.81	3.01585	1039.58	3.41553
																													439.889	-0.00589	426.268	0.02553	567.041	0.01073	1047.22	2.92455	1039.93	3.36152
																													440.167	-0.00411	426.538	0.02785	567.405	0.000993126	1047.57	2.94167	1040.35	3.28199
																													440.417	-0.02205	426.78	0.03828	567.731	0.01058	1047.99	2.78152	1040.76	3.28602
																													440.694	-0.01452	427.05	0.044	568.094	-0.01365	1048.4	2.9481	1041.18	3.42236
																													440.944	-0.00216	427.292	0.03483	568.421	0.00508	1048.82	3.12542	1041.53	3.37616
																													441.222	-0.00736	427.562	0.04539	568.784	-0.01875	1049.24	3.07154	1041.94	3.25839
																													441.472	0.000538703	427.804	0.03727	569.111	0.00534	1049.58	3.01887	1042.36	3.50492
																													441.75	-0.02497	428.074	0.04439	569.474	-0.00902	1050	2.86658	1042.78	3.73707
																													442	-0.01973	428.316	0.0355	569.801	-0.00288	1050.42	3.16204	1043.19	3.25586
																													442.278	-0.02494	428.586	0.00116	570.164	0.01655	1050.83	2.76005	1043.54	3.40045
																													442.528	0.00917	428.828	0.0603	570.528	-0.00555	1051.18	3.07421	1043.96	3.71487
																													442.806	-0.01148	429.098	0.0273	570.854	-0.01831	1051.6	2.88632	1044.38	3.52067
																													443.056	-0.0044	429.34	0.0331	571.217	-0.03342	1052.01	2.99401	1044.79	3.42128
																													443.333	-0.01676	429.529	0.03034	571.544	0.01399	1052.43	2.94958	1045.14	3.67229
																													443.583	-0.00939	429.772	0.02094	571.907	-0.000146656	1052.85	2.92731	1045.56	3.60832
																													443.861	-0.01554	430.041	0.02389	572.234	0.01041	1053.19	3.1754	1045.97	3.60203
																													444.111	-0.02199	430.284	0.02964	572.597	-0.00075606	1053.61	3.00301	1046.39	3.48208
																													444.389	0.00309	430.553	0.04417	572.924	-0.02788	1054.03	3.10376	1046.74	3.66859
																													444.639	-0.03616	430.796	0.02662	573.287	0.01517	1054.44	3.07403	1047.15	3.64433
																													444.917	-0.01118	431.065	0.03805	573.614	0.0185	1054.79	3.10248	1047.57	3.82445
																													445.167	-0.00662	431.308	0.0308	573.977	0.01259	1055.21	3.14706	1047.99	3.75914
																													445.444	0.000895166	431.577	0.07402	574.304	0.02168	1055.62	3.21442	1048.4	3.72333
																													445.722	-0.0019	431.82	0.03583	574.667	0.00347	1056.04	3.16058	1048.75	3.62406
																													445.972	-0.01655	432.089	0.02617	574.994	-0.01691	1056.39	3.04714	1049.17	3.55447
																													446.25	0.00335	432.359	0.02326	575.357	0.02234	1056.81	3.13271	1049.58	3.64761
																													446.5	-0.00522	432.601	0.02717	575.684	-0.00948	1057.22	3.13854	1050	3.48199
																													446.778	-0.000979887	432.871	0.02841	576.047	-0.00401	1057.64	3.29014	1050.35	3.76195
																													447.028	-0.01394	433.113	0.02309	576.374	-0.0118	1058.06	3.12168	1050.76	3.71456
																													447.306	-0.00789	433.383	0.04217	576.737	0.02445	1058.4	3.08065	1051.18	3.63413
																													447.556	-0.0181	433.625	0.01953	577.064	0.01919	1058.82	3.12603	1051.6	3.84316
																													447.833	-0.01279	433.895	0.05304	577.427	-0.01702	1059.24	3.18092	1051.94	3.67351
																													448.083	-0.02792	434.138	0.01859	577.754	-0.00429	1059.65	3.20158	1052.36	3.55447
																													448.361	0.00719	434.407	0.0236	578.117	0.02437	1060	3.12034	1052.78	3.67361
																													448.611	-0.0073	434.65	0.0164	578.48	0.00525	1060.42	3.17883	1053.19	3.98251
																													448.889	-0.01016	434.919	0.01038	578.807	4.27152e-06	1060.83	3.1846	1053.61	3.81949
																													449.139	-0.00691	435.162	0.03491	579.17	-0.00188	1061.25	3.36849	1053.96	3.61165
																													449.417	-0.01031	435.431	0.02698	579.497	-0.01323	1061.6	3.39233	1054.38	3.90607
																													449.667	-0.00956	435.674	0.019	579.86	-0.01286	1062.01	3.39857	1054.79	3.8125
																													449.944	-0.00295	435.943	0.02232	580.078	-0.02046	1062.43	3.28887	1055.21	3.93272
																													450.194	0.00916	436.186	0.02281	580.405	0.02053	1062.85	3.13776	1055.56	3.78684
																													450.472	-0.01253	436.455	0.02706	580.768	-0.02054	1063.26	3.36811	1055.97	3.55217
																													450.722	-0.01463	436.698	0.03426	581.131	0.00569	1063.61	3.20171	1056.39	3.70772
																													451	-0.0181	436.967	0.04451	581.458	-0.00519	1064.03	3.17491	1056.81	3.8063
																													451.25	-0.00771	437.21	0.02424	581.821	0.01249	1064.44	3.50709	1057.22	4.0799
																													451.528	-0.0058	437.479	0.00318	582.148	0.0165	1064.86	3.41146	1057.57	4.00688
																													451.806	-0.02514	437.722	0.03945	582.511	0.02061	1065.21	3.40415	1057.99	3.83192
																													452.056	-0.0053	437.991	0.0096	582.838	-0.01236	1065.62	3.4073	1058.4	3.85377
																													452.333	-0.01145	438.261	0.02641	583.201	-0.00141	1066.04	3.38851	1058.82	3.86699
																													452.583	-0.01492	438.503	0.00576	583.528	0.02015	1066.46	3.24582	1059.17	3.94699
																													452.861	0.00222	438.773	0.02363	583.891	-0.00119	1066.88	3.30761	1059.58	3.89945
																													453.111	-0.01563	439.015	0.03467	584.218	-0.03688	1067.22	3.56105	1060	4.00488
																													453.389	-0.01333	439.285	0.04568	584.581	0.00521	1067.64	3.5909	1060.42	3.77005
																													453.639	-0.01864	439.528	0.01626	584.908	0.00683	1068.06	3.39651	1060.76	4.06965
																													453.917	-0.00325	439.797	0.01494	585.271	0.00154	1068.47	3.47552	1061.18	4.04877
																													454.167	0.000287537	440.04	0.02753	585.598	-0.01129	1068.82	3.38532	1061.6	3.87549
																													454.444	-0.01688	440.309	0.03948	585.961	0.00203	1069.24	3.52149	1062.01	4.09306
																													454.694	-0.00942	440.552	0.02018	586.288	-0.00994	1069.65	3.58785	1062.43	3.87828
																													454.972	-0.00945	440.821	0.03934	586.542	0.01568	1070.07	3.31773	1062.78	4.0421
																													455.222	-0.01017	441.064	0.0343	586.869	-0.00396	1070.42	3.56671	1063.19	3.8989
																													455.5	-0.00502	441.333	0.02306	587.232	-0.00652	1070.83	3.31728	1063.61	4.09543
																													455.75	-0.02308	441.576	0.03917	587.559	0.02032	1071.25	3.31154	1064.03	4.07309
																													456.028	-0.01628	441.845	0.0247	587.922	-0.00861	1071.67	3.42269	1064.38	3.91177
																													456.278	-0.00692	442.088	0.02469	588.249	0.02193	1072.08	3.51796	1064.79	4.05203
																													456.556	-0.01996	442.357	0.02202	588.612	-0.01605	1072.43	3.67702	1065.21	4.0567
																													456.806	-0.01504	442.6	0.04095	588.939	0.00244	1072.85	3.51122	1065.62	4.03698
																													457.083	-0.01237	442.869	0.03763	589.302	-0.00664	1073.26	3.7433	1065.97	4.15665
																													457.333	-0.01114	443.112	0.0122	589.629	0.00426	1073.68	3.57688	1066.39	4.05676
																													457.611	-0.00399	443.381	0.02357	589.992	-0.00318	1074.03	3.49646	1066.81	4.30953
																													457.889	-0.01505	443.624	0.03308	590.319	0.00135	1074.44	3.49395	1067.22	4.15442
																													458.139	-0.01074	443.893	0.01153	590.682	0.0132	1074.86	3.3683	1067.64	3.86217
																													458.417	0.00986	444.163	0.01501	591.045	0.00578	1075.28	3.45357	1067.99	4.1214
																													458.667	-0.01019	444.406	0.01546	591.372	0.01083	1075.62	3.60096	1068.4	4.05174
																													458.944	-0.01335	444.675	0.01532	591.735	-0.02024	1076.04	3.6542	1068.82	3.92783
																													459.194	-0.01874	444.918	0.03999	592.062	0.00435	1076.46	3.62498	1069.24	3.99694
																													459.472	-0.00934	445.187	0.03132	592.425	-0.00804	1076.88	3.68545	1069.58	4.11547
																													459.722	0.0086	445.43	0.03461	592.752	0.00741	1077.29	3.48832	1070	4.19663
																													460	-0.00937	445.699	0.0291	593.115	-0.00986	1077.64	3.77216	1070.42	4.17985
																													460.25	-0.00401	445.942	0.03219	593.442	-0.00867	1078.06	3.64575	1070.83	4.11754
																													460.528	-0.01852	446.211	0.0125	593.805	-0.00493	1078.47	3.54124	1071.25	4.05939
																													460.778	-0.0143	446.454	0.04094	594.132	-0.01524	1078.89	3.72516	1071.6	4.1289
																													461.056	-0.03422	446.723	0.03436	594.495	-0.000880642	1079.24	3.67638	1072.01	4.19291
																													461.306	-0.02983	446.966	-0.00132	594.822	0.00102	1079.65	3.63589	1072.43	4.23608
																													461.583	-0.01764	447.235	0.02655	595.185	-0.00892	1080.07	3.66595	1072.85	4.31052
																													461.833	-0.00431	447.478	0.0314	595.511	0.00139	1080.49	3.8275	1073.19	4.31032
																													462.111	-0.01443	447.747	0.04137	595.875	-0.01085	1080.9	3.71796	1073.61	4.32253
																													462.361	0.00193	447.99	0.04238	596.201	0.01145	1081.25	3.75243	1074.03	4.21559
																													462.639	-0.02551	448.259	0.01226	596.565	0.01343	1081.67	3.58444	1074.44	4.29635
																													462.889	-0.02694	448.502	0.05467	596.891	-0.00924	1082.08	3.7408	1074.79	4.31036
																													463.167	-0.00373	448.771	0.03225	597.255	0.01318	1082.5	3.85287	1075.21	4.37848
																													463.417	-0.01026	449.014	0.04059	597.581	-0.00326	1082.85	3.54786	1075.62	4.22328
																													463.694	0.00115	449.283	0.02738	597.944	-0.00762	1083.26	3.77119	1076.04	4.27604
																													463.972	-0.02297	449.526	0.02457	598.271	-0.000358096	1083.68	3.66538	1076.46	4.01188
																													464.222	-0.00716	449.796	0.00778	598.634	0.01033	1084.1	3.84016	1076.81	4.24909
																													464.5	-0.02213	450.065	0.04564	598.998	0.02576	1084.44	3.78973	1077.22	4.30047
																													464.75	-0.01266	450.308	0.02681	599.324	-0.00409	1084.86	3.91868	1077.64	4.34209
																													465.028	-0.01345	450.577	0.01415	599.688	-0.01466	1085.28	3.67975	1078.06	4.38468
																													465.278	-0.01578	450.82	0.01904	600.014	-0.01814	1085.69	4.01392	1078.4	4.35303
																													465.556	-0.00856	451.089	0.02575	600.378	-0.02662	1086.11	4.02248	1078.82	4.38463
																													465.806	-0.00883	451.332	0.04516	600.704	-0.000585199	1086.46	3.74857	1079.24	4.43009
																													466.083	-8.28678e-05	451.601	0.0094	601.067	-0.01776	1086.88	4.01231	1079.65	4.59386
																													466.333	-0.000468136	451.844	0.04834	601.394	-0.00705	1087.29	3.881	1080.07	4.60655
																													466.611	-0.00723	452.113	0.03017	601.757	-0.00818	1087.71	3.86466	1080.42	4.36984
																													466.861	-0.00723	452.356	0.04134	602.084	0.01956	1088.06	4.02834	1080.83	4.49948
																													467.139	-0.01105	452.625	0.02814	602.447	-0.02135	1088.47	4.08757	1081.25	4.81546
																													467.389	-0.00589	452.868	0.00441	602.774	-0.00129	1088.89	3.94365	1081.67	4.28512
																													467.667	-0.00814	453.137	0.01498	603.137	-0.0125	1089.31	3.93925	1082.01	4.49028
																													467.917	-0.0237	453.38	0.04298	603.464	0.00797	1089.72	3.82884	1082.43	4.42272
																													468.194	-0.01652	453.649	0.02691	603.827	0.01166	1089.93	3.88217	1082.85	4.37401
																													468.444	0.00825	453.892	0.02315	604.154	0.01967	1090.35	3.89324	1083.26	4.59442
																													468.722	-0.00394	454.161	0.03928	604.517	-0.00232	1090.76	3.81973	1083.61	4.27712
																													468.972	-0.01289	454.404	0.02183	604.844	-0.00174	1091.18	3.95335	1084.03	4.55757
																													469.25	-0.00944	454.673	0.02623	605.207	0.00223	1091.53	3.78072	1084.44	4.60314
																													469.5	0.00218	454.916	0.02676	605.534	-0.00484	1091.94	4.04796	1084.86	4.67409
																													469.778	-0.00281	455.185	0.01312	605.897	-0.00798	1092.36	3.9625	1085.28	4.80493
																													470.056	-0.0062	455.428	0.0413	606.224	0.00757	1092.78	3.97724	1085.62	4.50977
																													470.306	-0.01553	455.698	0.02435	606.587	-0.00254	1093.19	4.16362	1086.04	4.40327
																													470.583	-0.01339	455.967	0.04261	606.95	0.0237	1093.54	4.03575	1086.46	4.40621
																													470.833	0.00322	456.21	0.02599	607.277	0.02488	1093.96	4.04645	1086.88	4.48323
																													471.111	-0.01498	456.479	0.03131	607.64	0.000579503	1094.38	4.04788	1087.22	4.64118
																													471.361	-0.01521	456.722	0.03356	607.967	0.03841	1094.79	3.90954	1087.64	4.57596
																													471.639	-0.0175	456.991	0.0414	608.33	0.00597	1095.14	4.18199	1088.06	4.3329
																													471.889	-0.02097	457.234	0.0449	608.657	-0.01584	1095.56	4.06485	1088.47	4.56837
																													472.167	-0.01791	457.503	0.02909	609.02	0.00572	1095.97	4.37454	1088.82	4.5636
																													472.417	-0.0146	457.746	0.02982	609.347	0.00279	1096.39	4.19106	1089.24	4.70291
																													472.694	-0.00911	458.015	0.0106	609.71	-0.01422	1096.74	4.18489	1089.65	4.6386
																													472.944	-0.02666	458.258	0.03565	610.037	0.02731	1097.15	4.20151	1090.07	4.54093
																													473.222	-0.00326	458.527	0.03221	610.4	-0.00496	1097.57	4.14747	1090.49	4.51267
																													473.472	-0.0105	458.77	0.04599	610.727	0.00421	1097.99	4.00545	1090.83	4.66154
																													473.75	-0.00181	459.039	0.02962	611.09	-0.0092	1098.4	4.22823	1091.25	4.69587
																													474	0.000444626	459.282	0.04089	611.417	-0.00886	1098.75	4.24838	1091.67	4.65597
																													474.278	-0.01174	459.551	0.01603	611.78	-0.000343858	1099.17	4.39384	1092.08	4.66595
																													474.528	-0.01882	459.794	0.00682	612.107	0.00227	1099.58	4.29534	1092.43	4.8058
																													474.806	-0.0229	460.063	0.01819	612.47	0.00749	1100	4.13785	1092.85	4.62663
																													475.056	0.00109	460.306	0.0184	612.797	-0.01278	1100.35	4.30706	1093.26	4.27446
																													475.333	-0.013	460.575	0.02085	613.16	-0.00656	1100.76	4.28748	1093.68	4.61101
																													475.5	-0.01236	460.818	0.04972	613.487	-0.00566	1101.18	4.25102	1094.1	4.751
																													475.694	-0.02593	461.088	0.00539	613.85	0.00326	1101.6	4.24241	1094.44	4.77857
																													475.944	0.00963	461.33	0.03391	614.177	0.02084	1102.01	4.14679	1094.86	4.39291
																													476.222	-0.00584	461.6	0.02141	614.54	0.0282	1102.36	4.37371	1095.28	4.85723
																													476.472	-0.02253	461.869	0.02317	614.903	-0.00798	1102.78	4.50233	1095.69	4.52236
																													476.75	-0.00581	462.112	0.02148	615.23	0.03936	1103.19	4.46564	1096.04	5.03346
																													477	-0.02745	462.381	0.02091	615.593	-0.00116	1103.61	4.4567	1096.46	4.66377
																													477.278	0.00284	462.624	0.05362	615.92	0.00753	1103.96	4.33635	1096.88	4.7878
																													477.528	-0.00609	462.893	0.03891	616.283	-0.03814	1104.38	4.42363	1097.29	4.61307
																													477.806	0.00306	463.136	0.04736	616.61	-0.01274	1104.79	4.39621	1097.64	4.96086
																													478.056	0.01327	463.405	0.03335	616.973	-0.00885	1105.21	4.2759	1098.06	4.92898
																													478.333	-0.01949	463.648	0.02429	617.3	0.00564	1105.56	4.36882	1098.47	4.79092
																													478.583	-0.01096	463.917	0.02635	617.663	0.00172	1105.97	4.26727	1098.89	4.74443
																													478.861	-0.00239	464.16	0.03704	617.881	0.01159	1106.39	4.23101	1099.31	4.85464
																													479.111	-0.00605	464.429	0.05415	618.244	0.01441	1106.81	4.0939	1099.65	4.69842
																													479.306	-0.00991	464.672	0.04245	618.571	0.00279	1107.22	4.40369	1100.07	4.92351
																													479.556	0.00746	464.941	0.01673	618.934	0.00465	1107.57	4.45269	1100.49	4.88876
																													479.833	-0.02501	465.184	0.04653	619.261	0.00413	1107.99	4.55613	1100.9	4.98274
																													480.083	-0.01052	465.453	0.02003	619.624	0.00911	1108.4	4.40322	1101.25	5.02269
																													480.361	-0.01285	465.696	0.00983	619.951	0.00134	1108.82	4.5347	1101.67	4.84139
																													480.611	-0.0056	465.966	0.02479	620.314	0.000617235	1109.17	4.48775	1101.94	4.80053
																													480.889	-0.01774	466.208	0.01638	620.641	0.01965	1109.58	4.38861	1102.36	5.01655
																													481.167	-0.0163	466.478	0.0317	621.004	0.00612	1110	4.33975	1102.78	4.83265
																													481.417	-0.01001	466.72	0.01518	621.331	0.01328	1110.42	4.31472	1103.12	4.85203
																													481.694	-0.00953	466.99	0.00869	621.694	-0.01001	1110.76	4.41007	1103.54	5.08768
																													481.944	-0.0162	467.232	0.0174	622.021	-0.01736	1111.18	4.61098	1103.96	4.92593
																													482.222	-0.01424	467.502	0.02422	622.384	-0.000123162	1111.6	4.47773	1104.38	4.88116
																													482.472	-0.01253	467.771	0.00471	622.711	-0.01591	1112.01	4.42946	1104.72	5.02341
																													482.75	-0.02132	468.014	-0.0024	623.074	-0.01809	1112.43	4.23189	1105.14	4.76783
																													483	-0.00862	468.283	0.03085	623.401	0.01768	1112.78	4.80909	1105.56	5.00102
																													483.278	-0.00231	468.526	0.03179	623.764	-0.01981	1113.19	4.30673	1105.97	4.97383
																													483.528	-0.01069	468.795	0.01388	624.09	0.01783	1113.61	4.486	1106.39	5.04268
																													483.806	-0.00183	469.038	0.01653	624.454	-0.01097	1114.03	4.51103	1106.74	5.0408
																													484.056	-0.00065943	469.307	0.01396	624.78	0.02744	1114.38	4.55194	1107.15	5.09364
																													484.333	-0.00303	469.55	0.01848	625.144	0.00131	1114.79	4.42548	1107.57	5.139
																													484.583	-0.01105	469.819	0.0352	625.507	-0.00267	1115.21	4.54381	1107.99	5.04927
																													484.861	-0.01172	470.062	0.05366	625.834	0.0075	1115.62	4.28327	1108.33	5.05852
																													485.111	0.00721	470.331	0.03856	626.197	-0.00708	1116.04	4.67493	1108.75	4.7515
																													485.389	-0.00376	470.574	0.03779	626.524	0.01022	1116.39	4.66607	1109.17	5.20376
																													485.639	-0.01817	470.843	0.03023	626.887	-0.00802	1116.81	4.55173	1109.58	4.96822
																													485.917	-0.01046	471.086	0.03961	627.213	0.00705	1117.22	4.7196	1109.93	4.97195
																													486.167	0.00415	471.356	0.03721	627.577	-0.00319	1117.64	4.69572	1110.35	4.84152
																													486.444	-0.01727	471.598	0.04471	627.903	0.00247	1117.99	4.66578	1110.76	5.00752
																													486.694	-0.027	471.868	0.00557	628.267	0.01185	1118.4	4.6655	1111.18	5.02465
																													486.972	-0.01739	472.11	0.03279	628.593	0.00611	1118.82	4.45119	1111.6	5.17435
																													487.25	-0.00758	472.38	0.03476	628.957	0.00823	1119.24	4.72281	1111.94	5.02137
																													487.5	-0.01968	472.622	0.00411	629.283	0.01969	1119.58	4.62376	1112.36	5.03247
																													487.778	0.01329	472.892	0.02216	629.647	-0.02316	1120	4.78444	1112.78	5.26073
																													488.028	-0.00694	473.134	0.01157	629.973	-0.00456	1120.42	4.78657	1113.19	5.2626
																													488.306	-0.02914	473.404	0.04735	630.336	0.01021	1120.83	4.81618	1113.54	4.76102
																													488.556	0.00142	473.673	0.02107	630.663	-0.00201	1121.25	4.70352	1113.96	5.24636
																													488.833	-0.01989	473.916	0.05603	631.026	-0.00511	1121.6	4.68469	1114.38	5.28156
																													489.083	-0.01574	474.185	0.04534	631.353	-0.01368	1122.01	4.64733	1114.79	5.05285
																													489.361	-0.000583356	474.428	0.02975	631.716	-0.00549	1122.43	4.83042	1115.21	5.00195
																													489.611	-0.01055	474.697	0.04999	632.043	0.02455	1122.85	4.76628	1115.56	5.10693
																													489.889	-0.01058	474.94	0.01171	632.406	-0.01349	1123.19	4.79746	1115.97	5.17865
																													490.139	-0.02401	475.209	0.0229	632.733	0.01628	1123.61	4.66489	1116.39	5.10314
																													490.417	0.00441	475.452	0.05878	633.096	0.01465	1124.03	4.9753	1116.81	5.21693
																													490.667	-0.00541	475.641	0.01551	633.459	-0.0253	1124.44	4.86605	1117.15	5.3066
																													490.944	-0.01704	475.883	0.00966	633.786	-0.00484	1124.86	4.99427	1117.57	5.22555
																													491.194	-0.0088	476.153	0.03468	634.149	0.01949	1125.21	4.83719	1117.99	5.47524
																													491.472	-0.01501	476.395	0.04546	634.476	0.00985	1125.62	4.92296	1118.4	5.15294
																													491.722	-0.00377	476.665	0.02686	634.839	-0.00441	1126.04	5.20061	1118.75	4.98564
																													492	-0.01691	476.907	0.04091	635.166	0.02771	1126.46	5.09173	1119.17	5.15306
																													492.25	0.00418	477.177	0.01899	635.529	0.00251	1126.81	5.01251	1119.58	5.11361
																													492.528	0.00171	477.419	0.00178	635.856	0.01527	1127.22	4.95717	1120	5.23404
																													492.778	-0.01514	477.689	0.05587	636.219	0.02018	1127.64	5.02217	1120.42	5.07152
																													493.056	-0.00901	477.931	0.0297	636.546	-0.00602	1128.06	4.9702	1120.76	5.094
																													493.333	-0.00978	478.201	0.0404	636.909	0.00030399	1128.4	5.11554	1121.18	4.94457
																													493.583	-0.00187	478.443	0.00126	637.236	0.00421	1128.82	4.90179	1121.6	5.29461
																													493.861	-0.00354	478.713	0.02762	637.599	0.02342	1129.24	4.86377	1122.01	5.03355
																													494.111	0.00662	478.955	0.02472	637.926	-0.000585911	1129.65	4.90975	1122.36	5.18121
																													494.389	-0.00897	479.225	0.01891	638.289	0.00472	1130.07	4.97777	1122.78	5.29111
																													494.639	-0.00519	479.467	0.02639	638.616	0.0251	1130.42	5.16288	1123.19	4.9492
																													494.917	-0.000739105	479.737	0.01861	638.979	0.00783	1130.83	5.14358	1123.61	4.99886
																													495.167	-0.01174	479.979	0.0161	639.306	-0.00653	1131.25	4.83889	1123.96	5.02067
																													495.444	0.00174	480.249	0.03706	639.669	0.02003	1131.67	5.11069	1124.38	5.36093
																													495.694	-0.01472	480.492	0.04146	639.996	-0.0093	1132.01	4.89994	1124.79	5.3569
																													495.972	-0.000221492	480.761	0.03146	640.359	0.01359	1132.43	5.09504	1125.21	5.43109
																													496.222	-0.00759	481.004	0.02448	640.722	-0.01617	1132.85	5.14946	1125.62	5.30696
																													496.5	0.00344	481.273	0.00855	641.049	-0.00914	1133.26	5.1632	1125.97	5.3515
																													496.75	-0.0036	481.543	0.02556	641.412	-0.00593	1133.61	5.04977	1126.39	5.62756
																													497.028	-0.00885	481.785	0.01391	641.739	0.00977	1134.03	5.06879	1126.81	5.46959
																													497.278	0.00704	482.055	0.03754	642.102	-0.0186	1134.44	4.89845	1127.22	5.30845
																													497.556	-0.008	482.297	0.02415	642.429	0.01511	1134.86	5.11461	1127.57	5.35561
																													497.806	-0.01789	482.567	0.01918	642.792	-0.00322	1135.28	5.18853	1127.99	5.62909
																													498.083	-0.02648	482.809	0.03233	643.119	0.00125	1135.62	5.0189	1128.4	5.33846
																													498.333	-0.00184	483.079	0.01652	643.482	-0.000844338	1136.04	4.9472	1128.82	5.42817
																													498.611	-0.02234	483.321	0.03965	643.809	-0.00143	1136.46	5.15683	1129.24	5.43641
																													498.861	-0.01228	483.591	0.0095	644.172	0.01186	1136.88	5.15608	1129.58	5.36754
																													499.139	0.0069	483.833	0.03631	644.499	0.02276	1137.22	4.99659	1130	5.39796
																													499.417	-0.01877	484.103	0.04949	644.862	0.0084	1137.64	5.16172	1130.42	5.16593
																													499.667	0.00273	484.345	0.02224	645.189	0.01386	1138.06	4.9976	1130.83	5.56454
																													499.944	-0.00705	484.615	0.03664	645.552	-0.02159	1138.47	4.96352	1131.18	5.63303
																													500.194	-0.00865	484.857	0.04605	645.879	-0.00733	1138.89	5.09677	1131.6	5.80759
																													500.472	0.00345	485.127	0.02557	646.242	0.01366	1139.24	5.3111	1132.01	5.46852
																													500.722	-0.01859	485.37	0.03093	646.569	0.01079	1139.65	5.35715	1132.43	5.59853
																													501	-0.00367	485.639	0.03268	646.932	-0.01187	1140.07	5.40845	1132.78	5.54489
																													501.25	0.00101	485.882	0.01086	647.259	0.01569	1140.49	5.2136	1133.19	5.51176
																													501.528	0.000463508	486.151	0.01398	647.622	0.0064	1140.83	5.36336	1133.61	5.60978
																													501.778	-0.01635	486.394	0.02831	647.949	0.0033	1141.25	5.27838	1134.03	5.45064
																													502.056	-0.00212	486.663	0.04127	648.312	-0.02632	1141.67	5.16572	1134.44	5.569
																													502.306	0.00412	486.906	-0.00909	648.675	0.00631	1142.08	5.42368	1134.79	5.59869
																													502.583	-0.00334	487.175	0.03033	649.002	0.01729	1142.43	5.1806	1135.21	5.71254
																													502.833	-0.00497	487.445	0.04858	649.365	-0.000405083	1142.85	5.447	1135.62	5.67499
																													503.111	-0.02201	487.687	0.01519	649.692	0.02459	1143.26	5.3867	1136.04	5.52967
																													503.361	-0.00581	487.957	0.03019	650.055	-0.00689	1143.68	5.42772	1136.39	5.46269
																													503.639	-0.0186	488.199	0.00572	650.382	-0.03072	1144.1	5.37985	1136.81	5.61167
																													503.889	-0.01197	488.469	0.04238	650.745	0.00822	1144.44	5.62761	1137.22	5.66824
																													504.167	-0.0155	488.711	0.01055	651.072	-0.00931	1144.86	5.29446	1137.64	5.69403
																													504.417	-0.018	488.981	0.02376	651.435	-0.0146	1145.28	5.16853	1137.99	5.66328
																													504.694	-0.00101	489.223	0.03528	651.762	0.00136	1145.69	5.46743	1138.4	5.57292
																													504.944	0.00508	489.493	0.04809	652.125	0.01019	1146.04	5.34333	1138.82	5.85335
																													505.222	-0.02876	489.735	0.03892	652.452	-0.01418	1146.46	5.54163	1139.24	5.51414
																													505.5	-0.01661	490.005	0.04378	652.815	-0.0214	1146.88	5.67163	1139.65	5.61565
																													505.75	-0.02304	490.247	0.01706	653.142	-0.000281209	1147.29	5.52885	1140	5.78558
																													506.028	0.00347	490.517	0.00795	653.505	0.01553	1147.64	5.26055	1140.42	5.67453
																													506.278	-0.00935	490.76	0.00445	653.832	0.00504	1148.06	5.32965	1140.83	5.7184
																													506.556	0.00845	491.029	0.03425	654.195	0.01242	1148.47	5.36905	1141.25	5.82237
																													506.806	-0.02013	491.272	0.01969	654.522	-0.00131	1148.89	5.54693	1141.6	5.57303
																													507.083	0.00409	491.541	0.02544	654.885	0.01335	1149.31	5.48968	1142.01	5.86438
																													507.333	-0.02105	491.784	0.04071	655.212	0.0242	1149.65	5.32338	1142.43	5.50097
																													507.528	-0.01204	492.053	0.03654	655.575	-0.0136	1150.07	5.47968	1142.85	5.82126
																													507.778	-0.01039	492.296	0.0245	655.901	-0.00245	1150.49	5.51178	1143.26	5.90883
																													508.056	-0.00711	492.565	0.0161	656.265	0.000998113	1150.9	5.37192	1143.61	5.74861
																													508.222	-0.01455	492.808	0.02767	656.628	0.0147	1151.25	5.42998	1144.03	5.70077
																													508.472	-0.01634	493.077	0.04846	656.955	0.0132	1151.67	5.25731	1144.44	5.80778
																													508.75	-0.00114	493.347	0.01525	657.318	-0.02393	1152.08	5.74637	1144.86	5.61531
																													509.028	-0.00891	493.589	0.02791	657.645	4.4851e-05	1152.5	5.65777	1145.21	5.71212
																													509.278	-0.01331	493.859	-0.00795	658.008	-0.00347	1152.92	5.54506	1145.62	5.80103
																													509.556	-0.02531	494.101	0.02123	658.334	-0.03147	1153.26	5.65351	1146.04	5.9935
																													509.806	-0.00963	494.371	0.02089	658.698	0.00579	1153.68	5.569	1146.46	5.94582
																													510.083	-0.00481	494.613	0.02295	659.024	0.0273	1154.1	5.53816	1146.81	5.68508
																													510.333	-0.01298	494.883	0.03495	659.388	0.01433	1154.51	5.49099	1147.22	6.00994
																													510.611	-0.01578	495.125	0.03261	659.714	0.000160894	1154.86	5.59892	1147.64	5.79985
																													510.861	-0.00342	495.395	0.03273	660.078	-0.02425	1155.28	5.57677	1148.06	5.93315
																													511.139	-0.00581	495.637	0.01972	660.404	-0.02592	1155.69	5.57374	1148.47	6.09432
																													511.389	0.00589	495.907	0.02243	660.768	-0.00137	1156.11	5.6127	1148.82	5.74739
																													511.667	0.00396	496.149	0.000219016	661.094	0.02274	1156.46	5.6105	1149.24	5.79272
																													511.917	-0.0314	496.419	0.06207	661.457	-0.0012	1156.88	5.32591	1149.65	5.87373
																													512.194	-0.00336	496.581	0.03501	661.784	0.02642	1157.29	5.39801	1150.07	5.81278
																													512.444	-0.00472	496.85	0.04586	662.147	-0.007	1157.71	5.5819	1150.42	6.13726
																													512.722	-0.01371	497.093	0.01789	662.474	-0.00123	1158.12	5.676	1150.83	5.88207
																													512.972	-0.01073	497.362	0.0355	662.837	0.01502	1158.47	5.44192	1151.25	5.8916
																													513.25	-0.00504	497.605	0.01939	663.055	0.01784	1158.89	5.85846	1151.67	5.83137
																													513.5	-0.0069	497.874	0.02065	663.418	-0.00626	1159.31	5.67679	1152.08	6.12604
																													513.778	-0.02014	498.117	0.02723	663.745	0.00826	1159.72	5.58817	1152.43	5.94621
																													514.028	-0.01419	498.386	0.03028	664.108	0.00101	1160.07	5.64297	1152.85	5.85452
																													514.306	-0.0087	498.629	0.01518	664.435	-0.0013	1160.49	5.65523	1153.26	5.92289
																													514.556	-0.01049	498.898	0.02772	664.798	-0.02107	1160.9	5.52027	1153.68	5.8328
																													514.833	-0.00875	499.141	0.0354	665.125	-0.00748	1161.32	5.73921	1154.03	5.80308
																													515.111	-0.02254	499.41	0.00515	665.488	0.01686	1161.74	5.89973	1154.44	5.80691
																													515.361	-0.000195827	499.572	0.03604	665.815	-0.02763	1162.08	5.62463	1154.86	5.73908
																													515.639	-0.01392	499.842	0.00692	666.178	0.00124	1162.5	5.64434	1155.28	5.78855
																													515.889	0.00041356	500.003	-0.0041	666.505	0.01792	1162.92	5.89078	1155.62	5.88163
																													516.167	-0.00348	500.273	0.01324	666.868	0.01256	1163.33	5.3473	1156.04	5.66514
																													516.417	-0.00117	500.515	0.01405	667.231	0.01549	1163.68	5.73138	1156.46	5.88703
																													516.694	-0.01978	500.785	0.02677	667.558	0.01385	1164.1	5.69254	1156.88	5.60529
																													516.944	-0.00962	501.027	0.0219	667.921	0.03142	1164.51	5.71841	1157.29	5.8181
																													517.222	-0.00593	501.297	0.0163	668.248	0.000910543	1164.93	5.7326	1157.64	5.7474
																													517.472	-0.01519	501.539	0.01948	668.611	0.00565	1165.28	5.84582	1158.06	5.64161
																													517.75	-0.01312	501.809	0.02504	668.938	0.02342	1165.69	5.81977	1158.47	5.8945
																													518	-0.00819	502.052	0.03118	669.301	-0.00324	1166.11	5.81411	1158.89	5.84828
																													518.278	-0.007	502.321	0.02332	669.628	-0.00272	1166.53	5.76442	1159.24	5.78291
																													518.528	-0.02406	502.564	0.02892	669.991	0.02502	1166.94	5.85617	1159.65	5.813
																													518.806	-0.00971	502.833	0.02396	670.318	0.00183	1167.29	5.71992	1160.07	5.89931
																													519.056	-0.00788	503.076	0.02547	670.681	0.01642	1167.71	5.72774	1160.49	5.64293
																													519.333	-0.01074	503.345	0.00875	671.008	0.00596	1168.12	5.65254	1160.83	5.76537
																													519.583	-0.02183	503.588	0.01425	671.371	-0.00696	1168.54	5.75785	1161.25	5.97838
																													519.861	-0.02882	503.857	0.01473	671.698	-0.01306	1168.89	5.7945	1161.67	5.83554
																													520.111	-0.01834	504.127	0.05115	672.061	-0.00297	1169.31	5.85714	1162.08	5.81433
																													520.389	-0.00794	504.369	0.02369	672.388	-0.02567	1169.72	5.68472	1162.5	5.73392
																													520.639	-0.03334	504.639	0.01756	672.751	-0.00473	1170.14	6.06711	1162.85	5.92119
																													520.917	-0.01932	504.881	0.0323	673.078	0.01926	1170.49	5.83854	1163.26	5.70885
																													521.194	-0.00152	505.151	0.01775	673.441	-0.00817	1170.9	5.83203	1163.68	5.83887
																													521.444	-0.02563	505.393	0.01481	673.768	0.0032	1171.32	5.87767	1164.1	6.05406
																													521.722	-0.0114	505.663	0.02694	674.131	0.01215	1171.74	5.72938	1164.44	5.88272
																													521.972	-0.01258	505.905	0.05216	674.458	-0.01544	1172.15	5.83599	1164.86	6.09707
																													522.25	-0.000110794	506.175	0.01838	674.821	-0.00347	1172.5	6.00461	1165.28	5.80895
																													522.5	0.00106	506.417	0.03876	675.184	0.01796	1172.92	5.78092	1165.69	5.63042
																													522.778	0.000998203	506.687	0.02165	675.511	0.000443526	1173.33	5.96665	1166.11	5.80943
																													523.028	-0.01223	506.93	0.01616	675.874	0.01463	1173.75	5.97656	1166.46	5.88804
																													523.306	-0.02149	507.199	0.02813	676.201	-0.00971	1174.1	5.91806	1166.88	5.56604
																													523.556	-0.01019	507.442	0.03091	676.564	-4.98344e-05	1174.51	6.05018	1167.29	5.77662
																													523.833	-0.01093	507.711	0.03263	676.891	-0.00474	1174.93	5.88999	1167.71	5.81954
																													524.083	-0.01383	507.954	0.01555	677.254	0.02094	1175.35	5.96571	1168.06	5.76557
																													524.361	-0.00979	508.223	0.00856	677.581	-0.00711	1175.76	5.96636	1168.47	5.89766
																													524.611	-0.00313	508.466	0.03826	677.944	-0.02128	1176.11	5.95647	1168.89	5.89089
																													524.889	-0.00522	508.735	0.01917	678.271	0.00458	1176.53	6.0654	1169.31	5.82293
																													525.139	-0.01367	508.978	0.05496	678.634	-0.01202	1176.94	5.88178	1169.65	6.15144
																													525.417	-0.01448	509.247	0.03238	678.961	0.00238	1177.36	6.08485	1170.07	6.027
																													525.667	-0.01203	509.49	0.04277	679.324	0.01345	1177.71	6.09638	1170.49	5.96773
																													525.944	-0.00217	509.759	0.02222	679.651	-0.03222	1178.12	5.87944	1170.9	6.04955
																													526.194	-0.0152	510.029	0.02305	680.014	0.02698	1178.54	5.99117	1171.32	5.97541
																													526.472	-0.01265	510.271	0.0439	680.341	-0.02216	1178.96	6.17706	1171.67	6.11492
																													526.722	-0.02362	510.541	0.01362	680.704	-0.00647	1179.31	6.15625	1172.08	5.92597
																													527	-0.00563	510.783	0.0432	681.031	-0.01808	1179.72	6.22234	1172.5	5.98481
																													527.278	-0.01155	511.053	0.03686	681.394	-0.00474	1180.14	6.04047	1172.92	5.91635
																													527.528	-0.02355	511.295	0.00219	681.721	0.0157	1180.56	6.20298	1173.26	6.14973
																													527.806	-0.01331	511.565	0.03598	682.084	0.01205	1180.97	5.84287	1173.68	6.10578
																													528.056	-0.01231	511.807	0.02973	682.411	0.00306	1181.32	5.95894	1174.1	5.98063
																													528.333	-0.00485	512.077	0.03185	682.774	0.0018	1181.74	6.08656	1174.51	5.94364
																													528.583	-0.0356	512.319	0.00547	683.137	0.01858	1182.15	6.25026	1174.86	6.05599
																													528.861	-0.00921	512.589	0.0277	683.464	0.01221	1182.57	6.1189	1175.28	6.07405
																													529.111	-0.0162	512.832	0.0274	683.827	-0.00433	1182.92	6.25695	1175.69	5.93685
																													529.389	-0.01468	513.02	0.01521	684.154	0.01244	1183.33	6.12813	1176.11	6.2653
																													529.639	0.01071	513.263	0.04634	684.517	0.02439	1183.75	6.08668	1176.53	5.71366
																													529.917	0.00767	513.532	0.03088	684.844	0.02793	1184.17	6.12914	1176.88	6.03804
																													530.167	0.00476	513.775	0.03568	685.207	-0.000985298	1184.51	6.18625	1177.29	6.0701
																													530.444	0.0032	514.044	0.03937	685.534	-0.00767	1184.93	6.08789	1177.71	5.89948
																													530.694	-0.00929	514.287	0.04987	685.897	0.00022995	1185.35	6.08215	1178.12	6.0873
																													530.972	-0.02173	514.556	0.01688	686.224	-0.00132	1185.76	6.34431	1178.47	6.17716
																													531.222	-0.01583	514.799	0.04546	686.587	0.00602	1186.18	6.29992	1178.89	5.97931
																													531.5	0.000391956	515.068	0.01066	686.914	-0.01825	1186.53	6.42254	1179.31	5.77977
																													531.75	-0.00615	515.311	0.00589	687.277	-0.00617	1186.94	6.30495	1179.72	6.28769
																													532.028	-0.01456	515.58	0.02406	687.603	0.02119	1187.36	6.12838	1180.14	6.14362
																													532.278	-0.01245	515.823	0.04142	687.967	-0.00975	1187.78	6.23251	1180.49	6.0872
																													532.556	-0.00303	516.092	0.04151	688.293	-0.01058	1188.12	6.08403	1180.9	6.19451
																													532.806	0.01275	516.335	0.03174	688.657	-0.000930477	1188.54	6.51089	1181.32	5.98598
																													533.083	-0.00679	516.605	0.03409	688.983	-0.01231	1188.96	6.34164	1181.74	6.10882
																													533.361	-0.01525	516.847	0.0349	689.347	0.01758	1189.38	6.47909	1182.08	6.01358
																													533.611	-0.01452	517.117	0.05686	689.673	0.0084	1189.79	6.40118	1182.5	6.05653
																													533.889	-0.00629	517.359	0.0211	690.037	0.003	1190.14	6.2192	1182.92	6.06378
																													534.139	-0.01382	517.629	0.03818	690.363	0.01287	1190.56	6.2662	1183.33	5.96932
																													534.417	-0.01527	517.898	0.04153	690.726	0.00894	1190.97	6.52973	1183.68	6.21304
																													534.667	-0.01823	518.141	0.02758	691.09	0.01537	1191.39	6.27368	1184.1	6.38641
																													534.944	-0.00417	518.41	0.01651	691.416	0.01387	1191.74	6.31696	1184.51	6.08595
																													535.194	-0.00155	518.653	0.00547	691.78	0.03604	1192.15	6.27929	1184.93	6.13632
																													535.472	-0.01201	518.922	0.0289	692.106	0.00167	1192.57	6.19812	1185.35	6.3251
																													535.722	-0.00459	519.165	0.03652	692.47	-0.01181	1192.99	6.47444	1185.69	6.13992
																													536	-0.01452	519.434	0.00567	692.796	0.00123	1193.33	6.57621	1186.11	6.46362
																													536.25	-0.009	519.677	0.05429	693.16	0.02765	1193.75	6.2934	1186.53	6.11819
																													536.528	-0.00971	519.946	0.03287	693.486	0.01219	1194.17	6.43947	1186.94	6.38702
																													536.694	0.00129	520.189	0.04425	693.849	0.01916	1194.58	6.59111	1187.29	5.9934
																													536.972	-0.01554	520.458	0.01554	694.176	0.0075	1195	6.42921	1187.71	6.26074
																													537.222	-0.00889	520.701	0.03282	694.539	0.01792	1195.35	6.36914	1188.12	6.05196
																													537.5	-0.0209	520.97	0.00782	694.866	0.01941	1195.76	6.2371	1188.54	6.33134
																													537.75	-0.00447	521.213	0.02479	695.229	0.02361	1196.18	6.52286	1188.89	6.45957
																													538.028	-0.0158	521.482	0.04473	695.556	0.00575	1196.6	6.38698	1189.31	6.1739
																													538.278	-0.02122	521.725	0.01904	695.919	-0.00318	1196.94	6.35571	1189.72	6.45086
																													538.556	-0.000960084	521.995	0.01112	696.246	0.00285	1197.36	6.40741	1190.14	6.39024
																													538.806	0.000103905	522.237	0.03471	696.609	-0.00674	1197.78	6.53825	1190.56	6.27751
																													539.083	-0.01926	522.507	0.02635	696.936	0.01497	1198.19	6.14863	1190.9	6.37197
																													539.333	-0.01034	522.749	0.04213	697.299	-0.000329619	1198.54	6.31455	1191.32	6.39647
																													539.611	-0.012	523.019	0.02027	697.626	0.01197	1198.96	6.21746	1191.74	6.16851
																													539.861	0.000523379	523.261	0.01152	697.989	-0.00323	1199.38	6.32285	1192.15	6.54876
																													540.139	-0.00758	523.531	0.02557	698.316	0.00593	1199.79	6.29078	1192.5	6.42073
																													540.389	-0.00816	523.8	0.04996	698.679	-2.56291e-05	1200.21	6.57942	1192.92	6.58405
																													540.667	-0.01273	524.043	0.0351	699.042	-0.0315	1200.56	6.27079	1193.33	6.40121
[truncated: 46,230 more rows]
