# Supplementary material for: Trace removal of benzene vapour using double-walled metal–dipyrazolate frameworks
Source: Nat Mater. 2022 Apr 28;21(6):689–95. doi: 10.1038/s41563-022-01237-x (PMC9156410; doi:10.1038/s41563-022-01237-x)
Supplement: Source Data Fig. 4 — Source data for Fig. 4. [file 41563_2022_1237_MOESM3_ESM.xlsx]

## Sheet: Sheet1
Figure 4
Bragg position		Calculated BUT-55		0 kPa		0.006 kPa		0.008 kPa		0.013 kPa		0.12 kPa		0.44 kPa		0.88 kPa		2.08 kPa		3.06 kPa		6.40 kPa		8.53 kPa		Desorption at 120 oC		Bragg position		Calculated C6H6@BUT-55
2 Theta / O	Intensity	2 Theta / O	Intensity	2 Theta / O	Intensity	2 Theta / O	Intensity	2 Theta / O	Intensity	2 Theta / O	Intensity	2 Theta / O	Intensity	2 Theta / O	Intensity	2 Theta / O	Intensity	2 Theta / O	Intensity	2 Theta / O	Intensity	2 Theta / O	Intensity	2 Theta / O	Intensity	2 Theta / O	Intensity	2 Theta / O	Intensity	2 Theta / O	Intensity
7.63553	1	3	0	3	2490.35	3	2565.49	3	2492.14	3	2501.37	3	2526.54	3	2527.12	3	2551.24	3	2649.36	3	2664.44	3	2797.04	3	2955.58	3	2507.66	7.60457	1	3	0
7.65453	1	3.02	0	3.01	2472.21	3.01	2536.54	3.01	2461.36	3.01	2474.84	3.01	2485.87	3.01	2477.24	3.01	2484.78	3.01	2569.92	3.01	2623.58	3.01	2746.01	3.01	2910.96	3.01	2438.17	7.62349	1	3.02	0
8.93784	1	3.04	0	3.02	2450.5	3.02	2503.25	3.02	2430.68	3.02	2451.3	3.02	2444.57	3.02	2430.98	3.02	2425.86	3.02	2497.76	3.02	2584.57	3.02	2698.05	3.02	2867.85	3.02	2373.24	8.96348	1	3.04	0
8.96009	1	3.06	0	3.03	2392.78	3.03	2426.07	3.03	2400.87	3.03	2457.84	3.03	2396.81	3.03	2421.21	3.03	2443.08	3.03	2499.06	3.03	2564.15	3.03	2680.94	3.03	2839.9	3.03	2354.37	8.9858	1	3.06	0
10.8063	1	3.08	0	3.04	2354.22	3.04	2361.46	3.04	2374.06	3.04	2453.96	3.04	2358.32	3.04	2407.51	3.04	2447.12	3.04	2490.59	3.04	2544.87	3.04	2664.84	3.04	2811.94	3.04	2336.4	10.7624	1	3.08	0
10.8332	1	3.1	0	3.05	2402.83	3.05	2354.05	3.05	2360.88	3.05	2402.71	3.05	2362.01	3.05	2375.93	3.05	2391.29	3.05	2437.7	3.05	2530.78	3.05	2653.29	3.05	2783.92	3.05	2322.53	10.7892	1	3.1	0
14.0406	1	3.12	0	3.06	2418.54	3.06	2353.65	3.06	2345.99	3.06	2357.4	3.06	2363.01	3.06	2341.97	3.06	2343.58	3.06	2396.64	3.06	2507.61	3.06	2632.7	3.06	2747.76	3.06	2306.82	14.0232	1	3.12	0
14.0756	1	3.14	0	3.07	2345.51	3.07	2372.19	3.07	2326.46	3.07	2328.11	3.07	2356.77	3.07	2301.55	3.07	2317.82	3.07	2387.51	3.07	2459.97	3.07	2587.73	3.07	2689.67	3.07	2286.14	14.0582	1	3.14	0
15.3052	1	3.16	0	3.08	2296.73	3.08	2371.52	3.08	2299.66	3.08	2305.25	3.08	2345.58	3.08	2280.79	3.08	2294.94	3.08	2368.94	3.08	2425.46	3.08	2553.97	3.08	2648.42	3.08	2265.24	15.2429	1	3.16	0
15.3435	1	3.18	0	3.09	2290.97	3.09	2336.77	3.09	2259.94	3.09	2293.8	3.09	2325.62	3.09	2294.88	3.09	2277.16	3.09	2333.64	3.09	2414.22	3.09	2540.12	3.09	2637.04	3.09	2243.98	15.281	1	3.18	0
16.1994	1	3.2	0	3.1	2268.29	3.1	2292.28	3.1	2256.82	3.1	2279.37	3.1	2275.82	3.1	2279.23	3.1	2275.65	3.1	2305.43	3.1	2412.65	3.1	2527.1	3.1	2613.07	3.1	2224.44	16.2712	1	3.2	0
16.2399	1	3.22	0	3.11	2224.98	3.11	2235.93	3.11	2298.31	3.11	2261.29	3.11	2189.67	3.11	2227.35	3.11	2293.95	3.11	2285.86	3.11	2422.88	3.11	2515.12	3.11	2573.77	3.11	2207.03	16.3119	1	3.22	0
17.1246	1	3.24	0	3.12	2221.81	3.12	2218.17	3.12	2271.38	3.12	2245.54	3.12	2171.74	3.12	2194.51	3.12	2275.44	3.12	2287.01	3.12	2394.5	3.12	2512.95	3.12	2565.48	3.12	2185.44	17.0547	1	3.24	0
17.1675	1	3.26	0	3.13	2252.7	3.13	2233.17	3.13	2186.35	3.13	2231.77	3.13	2211.74	3.13	2177.85	3.13	2225.69	3.13	2305.76	3.13	2333.35	3.13	2519.12	3.13	2583.52	3.13	2160.33	17.0974	1	3.26	0
17.7509	1	3.28	0	3.14	2234.23	3.14	2242.34	3.14	2173.73	3.14	2210.7	3.14	2221.72	3.14	2179.21	3.14	2194.65	3.14	2282.1	3.14	2311.51	3.14	2484.77	3.14	2550.19	3.14	2120.14	17.7101	1	3.28	0
17.7954	1	3.3	0	3.15	2186.89	3.15	2248.11	3.15	2203.46	3.15	2185.36	3.15	2214.16	3.15	2191.11	3.15	2174.56	3.15	2233.64	3.15	2312.68	3.15	2426.73	3.15	2486.8	3.15	2071.14	17.7545	1	3.3	0
17.9306	1	3.32	0	3.16	2156.82	3.16	2223.24	3.16	2210.24	3.16	2151.98	3.16	2195.37	3.16	2176.2	3.16	2174.36	3.16	2215.34	3.16	2291.96	3.16	2440.07	3.16	2492.42	3.16	2071.02	17.9824	1	3.32	0
17.9756	1	3.34	0	3.17	2133.43	3.17	2186.52	3.17	2208.15	3.17	2115.5	3.17	2172.24	3.17	2150.94	3.17	2181.84	3.17	2208.7	3.17	2262.78	3.17	2481.01	3.17	2524.74	3.17	2089.82	18.0275	1	3.34	0
20.8271	1	3.36	0	3.18	2112.12	3.18	2165.64	3.18	2173.44	3.18	2124.01	3.18	2151.61	3.18	2162.23	3.18	2184.99	3.18	2204.49	3.18	2260.63	3.18	2482.34	3.18	2522.05	3.18	2088.13	20.769	1	3.36	0
20.8794	1	3.38	0	3.19	2091.3	3.19	2148.46	3.19	2131.14	3.19	2142.99	3.19	2131.55	3.19	2182.04	3.19	2187.13	3.19	2200.85	3.19	2264.78	3.19	2474.45	3.19	2511.21	3.19	2081.68	20.8212	1	3.38	0
20.9814	1	3.4	0	3.2	2094.77	3.2	2154.06	3.2	2126.72	3.2	2132.96	3.2	2080.73	3.2	2115.02	3.2	2158.68	3.2	2197.03	3.2	2271.04	3.2	2448.66	3.2	2481.34	3.2	2068.11	21.0031	1	3.4	0
21.0341	1	3.42	0	3.21	2100.9	3.21	2162.15	3.21	2126.43	3.21	2119.75	3.21	2026.54	3.21	2038.5	3.21	2126.88	3.21	2193.19	3.21	2277.52	3.21	2420.92	3.21	2449.39	3.21	2053.75	21.0558	1	3.42	0
21.7102	1	3.44	0	3.22	2107.28	3.22	2109.56	3.22	2152	3.22	2110.52	3.22	2045.77	3.22	2088.72	3.22	2117.19	3.22	2141.22	3.22	2240.41	3.22	2399.83	3.22	2432.46	3.22	2048.97	21.6212	1	3.44	0
21.7648	1	3.46	0	3.23	2112.39	3.23	2062.91	3.23	2172.78	3.23	2100.99	3.23	2063.11	3.23	2133.83	3.23	2108.14	3.23	2095.63	3.23	2206.16	3.23	2378.33	3.23	2415.71	3.23	2045.13	21.6756	1	3.46	0
22.1524	1	3.48	0	3.24	2103.16	3.24	2088.88	3.24	2137.17	3.24	2087.68	3.24	2052.07	3.24	2109.33	3.24	2104.15	3.24	2126.28	3.24	2208.22	3.24	2351.57	3.24	2399.62	3.24	2051.01	22.2908	1	3.48	0
22.2082	1	3.5	0	3.25	2092.07	3.25	2108.38	3.25	2099.35	3.25	2074.34	3.25	2044.29	3.25	2084.85	3.25	2099.86	3.25	2149.8	3.25	2211.41	3.25	2327.83	3.25	2391.59	3.25	2044.67	22.3469	1	3.5	0
22.3573	1	3.52	0	3.26	2072.04	3.26	2096.65	3.26	2050.8	3.26	2060.91	3.26	2052.21	3.26	2060.41	3.26	2094.14	3.26	2138.97	3.26	2219.95	3.26	2318.61	3.26	2422.42	3.26	1979.36	22.3668	1	3.52	0
22.4136	1	3.54	0	3.27	2046.56	3.27	2081.93	3.27	2013.2	3.27	2042.2	3.27	2052.44	3.27	2042.77	3.27	2086.51	3.27	2125.28	3.27	2223.09	3.27	2314.47	3.27	2443.19	3.27	1938.49	22.4231	1	3.54	0
23.0447	1	3.56	0	3.28	2005.7	3.28	2058.77	3.28	2006.4	3.28	2008.65	3.28	2031	3.28	2044.24	3.28	2073.49	3.28	2103.55	3.28	2211.02	3.28	2324.68	3.28	2435.64	3.28	1966.49	22.9501	1	3.56	0
23.1027	1	3.58	0	3.29	1991.11	3.29	2033.93	3.29	1999.95	3.29	1991.27	3.29	2012.59	3.29	2033.18	3.29	2065.52	3.29	2100.75	3.29	2192.93	3.29	2317.52	3.29	2413.84	3.29	1976.97	23.0079	1	3.58	0
23.5195	1	3.6	0	3.3	2024.85	3.3	2005.98	3.3	1994.14	3.3	2003.67	3.3	1999.76	3.3	1999.06	3.3	2066.85	3.3	2132.78	3.3	2163.79	3.3	2278.44	3.3	2365.84	3.3	1955.21	23.4471	1	3.6	0
23.5788	1	3.62	0	3.31	2038.81	3.31	2013.52	3.31	2001.31	3.31	1995.7	3.31	1975.39	3.31	1974.79	3.31	2047.92	3.31	2149.44	3.31	2144.68	3.31	2265.51	3.31	2341.39	3.31	1932.38	23.5062	1	3.62	0
24.3097	1	3.64	0	3.32	2027.82	3.32	2065.84	3.32	2024.86	3.32	1962.06	3.32	1936.47	3.32	1962.94	3.32	2003.47	3.32	2146.72	3.32	2138.23	3.32	2285.55	3.32	2346.66	3.32	1908.19	24.2098	1	3.64	0
24.3711	1	3.66	0	3.33	2009.1	3.33	2069.41	3.33	2006.09	3.33	1942.83	3.33	1942.4	3.33	1968.91	3.33	1977.36	3.33	2123.14	3.33	2126.38	3.33	2289.12	3.33	2360.28	3.33	1897.46	24.2709	1	3.66	0
24.7079	1	3.68	0	3.34	1983.59	3.34	2030.17	3.34	1950.13	3.34	1936.24	3.34	1987.71	3.34	1990.52	3.34	1967.38	3.34	2081.22	3.34	2109.79	3.34	2278.24	3.34	2381.25	3.34	1898.55	24.8132	1	3.68	0
24.7703	1	3.7	0	3.35	1982.05	3.35	2028.29	3.35	1933.48	3.35	1958.46	3.35	1988.06	3.35	1980.77	3.35	1966.73	3.35	2060.59	3.35	2104.92	3.35	2278.28	3.35	2385.1	3.35	1910.23	24.8759	1	3.7	0
26.0736	1	3.72	0	3.36	1995.04	3.36	2049.09	3.36	1940.65	3.36	1998.13	3.36	1961.15	3.36	1952.01	3.36	1971.75	3.36	2052.88	3.36	2107.16	3.36	2284.93	3.36	2378.57	3.36	1928.32	26.0539	1	3.72	0
26.1396	1	3.74	0	3.37	1980.34	3.37	2035.45	3.37	1949.41	3.37	1988.84	3.37	1940.72	3.37	1948.63	3.37	1976.15	3.37	2058.52	3.37	2094.59	3.37	2266.89	3.37	2362.84	3.37	1900.69	26.1198	1	3.74	0
27.0365	1	3.76	0	3.38	1954.46	3.38	2007.94	3.38	1958.79	3.38	1959.82	3.38	1922.9	3.38	1955.48	3.38	1980.29	3.38	2069.56	3.38	2076.05	3.38	2238.88	3.38	2343.39	3.38	1854.62	27.1154	1	3.76	0
27.1049	1	3.78	0	3.39	1945.06	3.39	1998.04	3.39	1949.94	3.39	1967.26	3.39	1939.57	3.39	1930.51	3.39	1950.66	3.39	2041.02	3.39	2072.52	3.39	2226.67	3.39	2328.59	3.39	1845.3	27.1787	1	3.78	0
27.2066	1	3.8	0	3.4	1939.71	3.4	1992.48	3.4	1936.6	3.4	1983.65	3.4	1964.71	3.4	1897.73	3.4	1912.74	3.4	2002.75	3.4	2072.67	3.4	2218.34	3.4	2314.93	3.4	1845	27.184	1	3.8	0
27.2756	1	3.82	0	3.41	1937.17	3.41	1961.51	3.41	1949	3.41	1963.71	3.41	1933.91	3.41	1911.41	3.41	1935.76	3.41	1985.67	3.41	2060.02	3.41	2215.81	3.41	2325.52	3.41	1873.19	27.2475	1	3.82	0
27.7813	1	3.84	0	3.42	1934.98	3.42	1927.49	3.42	1964.5	3.42	1939.41	3.42	1896.41	3.42	1930.66	3.42	1966.1	3.42	1971.13	3.42	2045.84	3.42	2213.98	3.42	2339.02	3.42	1904.79	27.6666	1	3.84	0
27.8517	1	3.86	0	3.43	1903.77	3.43	1929.96	3.43	1959.79	3.43	1911.39	3.43	1913.92	3.43	1927.25	3.43	1950.93	3.43	1990.44	3.43	2045.74	3.43	2224.32	3.43	2316	3.43	1884.91	27.7367	1	3.86	0
28.1813	1	3.88	0	3.44	1877.07	3.44	1932.86	3.44	1955.72	3.44	1888.08	3.44	1931.81	3.44	1924.97	3.44	1933.92	3.44	2011.39	3.44	2046.23	3.44	2234.2	3.44	2293.78	3.44	1863.48	28.0853	1	3.88	0
28.1813	1	3.9	0	3.45	1913.65	3.45	1933.46	3.45	1964.18	3.45	1925.07	3.45	1942.36	3.45	1941.99	3.45	1903.49	3.45	2045.72	3.45	2051.19	3.45	2235.65	3.45	2289.8	3.45	1833.77	28.0853	1	3.9	0
28.2528	1	3.92	0	3.46	1938.67	3.46	1936.02	3.46	1971.99	3.46	1949.11	3.46	1946.17	3.46	1955.63	3.46	1876.17	3.46	2066.3	3.46	2054.68	3.46	2232.29	3.46	2285.94	3.46	1817.05	28.1565	1	3.92	0
28.2528	1	3.94	0	3.47	1904.5	3.47	1948.65	3.47	1976.47	3.47	1906.83	3.47	1915.42	3.47	1951.94	3.47	1864.78	3.47	2016.43	3.47	2050.6	3.47	2204.27	3.47	2282.76	3.47	1866.86	28.1565	1	3.94	0
28.2977	1	3.96	0	3.48	1887.51	3.48	1959.92	3.48	1976.91	3.48	1872.47	3.48	1895.16	3.48	1950.45	3.48	1863.48	3.48	1981.78	3.48	2044.08	3.48	2172.96	3.48	2280.89	3.48	1895.45	28.262	1	3.96	0
28.3695	1	3.98	0	3.49	1921.11	3.49	1967.17	3.49	1965.46	3.49	1861.44	3.49	1905.8	3.49	1955.45	3.49	1891.86	3.49	1991.91	3.49	2030.39	3.49	2131.99	3.49	2282.89	3.49	1861.54	28.3337	1	3.98	0
28.7588	1	4	0	3.5	1930.22	3.5	1968.89	3.5	1944.15	3.5	1859.52	3.5	1913.72	3.5	1941.47	3.5	1918.44	3.5	1991.77	3.5	2028.8	3.5	2122.61	3.5	2289.97	3.5	1843.08	28.9591	1	4	0
28.8318	1	4.02	0	3.51	1892.58	3.51	1960.02	3.51	1903.97	3.51	1874.99	3.51	1916.43	3.51	1891.22	3.51	1941.6	3.51	1972.01	3.51	2050.34	3.51	2173.57	3.51	2306.76	3.51	1854.12	29.0326	1	4.02	0
29.1927	1	4.04	0	3.52	1881	3.52	1956.53	3.52	1887.2	3.52	1893.39	3.52	1906.53	3.52	1860.48	3.52	1956.68	3.52	1965.81	3.52	2061.12	3.52	2204.28	3.52	2304.16	3.52	1858.55	29.2495	1	4.04	0
29.2669	1	4.06	0	3.53	1903.45	3.53	1960.03	3.53	1900.96	3.53	1915.62	3.53	1880.17	3.53	1855.21	3.53	1961.23	3.53	1977.32	3.53	2057.84	3.53	2208.55	3.53	2276.25	3.53	1854.34	29.3238	1	4.06	0
29.7976	1	4.08	0	3.54	1902.52	3.54	1959.75	3.54	1903.92	3.54	1900.57	3.54	1869.3	3.54	1862.86	3.54	1946.37	3.54	1984.74	3.54	2055.54	3.54	2209.72	3.54	2257.03	3.54	1855.75	29.9834	1	4.08	0
29.8734	1	4.1	0	3.55	1880.35	3.55	1956.03	3.55	1897.06	3.55	1851.66	3.55	1872.5	3.55	1882.25	3.55	1913.87	3.55	1988.44	3.55	2054.11	3.55	2208.07	3.55	2245.73	3.55	1862.27	30.0596	1	4.1	0
30.2627	1	4.12	0	3.56	1884.33	3.56	1943.14	3.56	1885.1	3.56	1851.16	3.56	1886.37	3.56	1879.85	3.56	1883.3	3.56	1978.04	3.56	2047.18	3.56	2205.45	3.56	2241.69	3.56	1851.29	30.1564	1	4.12	0
30.3396	1	4.14	0	3.57	1904.73	3.57	1924.48	3.57	1869.92	3.57	1881.09	3.57	1906.94	3.57	1863.76	3.57	1853.95	3.57	1958.78	3.57	2036.81	3.57	2202.22	3.57	2242.23	3.57	1829.3	30.2331	1	4.14	0
30.8045	1	4.16	0	3.58	1901.81	3.58	1919.82	3.58	1868.69	3.58	1886.52	3.58	1895.48	3.58	1865.8	3.58	1849.74	3.58	1936.87	3.58	2038.86	3.58	2196.29	3.58	2244.57	3.58	1808.69	30.7642	1	4.16	0
30.883	1	4.18	0	3.59	1889.09	3.59	1921.03	3.59	1873.31	3.59	1881.65	3.59	1870.56	3.59	1875.46	3.59	1856.09	3.59	1913.86	3.59	2046.12	3.59	2189.23	3.59	2247.67	3.59	1788.65	30.8425	1	4.18	0
30.8924	1	4.2	0	3.6	1886.89	3.6	1933.11	3.6	1872.08	3.6	1896.83	3.6	1875.43	3.6	1875.63	3.6	1861.7	3.6	1914.59	3.6	2042.77	3.6	2173.44	3.6	2286.42	3.6	1784.42	30.9768	1	4.2	0
30.971	1	4.22	0	3.61	1887.41	3.61	1948	3.61	1869.33	3.61	1917.21	3.61	1888.01	3.61	1873.34	3.61	1867.11	3.61	1921.48	3.61	2036.67	3.61	2155.4	3.61	2334.41	3.61	1784.3	31.0557	1	4.22	0
31.2126	1	4.24	0	3.62	1883.86	3.62	1966.91	3.62	1864.12	3.62	1896.42	3.62	1894.35	3.62	1871.58	3.62	1879.54	3.62	1942.94	3.62	2034.11	3.62	2164.87	3.62	2269.39	3.62	1791.45	31.2502	1	4.24	0
31.2921	1	4.26	0	3.63	1879.78	3.63	1986.35	3.63	1858.59	3.63	1870.26	3.63	1899.87	3.63	1869.89	3.63	1892.88	3.63	1966.31	3.63	2032.01	3.63	2177.93	3.63	2189.61	3.63	1799.54	31.3058	1	4.26	0
31.3619	1	4.28	0	3.64	1896.89	3.64	1949.19	3.64	1872.64	3.64	1865.68	3.64	1906.51	3.64	1894.58	3.64	1878.02	3.64	1938.62	3.64	2030.09	3.64	2153.85	3.64	2199.59	3.64	1813.64	31.3298	1	4.28	0
31.4419	1	4.3	0	3.65	1911.96	3.65	1912.99	3.65	1885.12	3.65	1862.61	3.65	1909.93	3.65	1917.36	3.65	1863.78	3.65	1913.71	3.65	2027.48	3.65	2133.3	3.65	2211.94	3.65	1827.42	31.3856	1	4.3	0
31.868	1	4.32	0	3.66	1889.79	3.66	1912.05	3.66	1867.46	3.66	1872.99	3.66	1866.32	3.66	1902.48	3.66	1869.37	3.66	1948.25	3.66	2015	3.66	2177.75	3.66	2224.87	3.66	1834.24	31.7356	1	4.32	0
31.9493	1	4.34	0	3.67	1871.21	3.67	1912.49	3.67	1852.73	3.67	1881.3	3.67	1830.24	3.67	1889.8	3.67	1870.45	3.67	1974.49	3.67	2005.81	3.67	2210.3	3.67	2237.41	3.67	1837.4	31.8165	1	4.34	0
32.7344	1	4.36	0	3.68	1872.18	3.68	1920.47	3.68	1854.02	3.68	1878.29	3.68	1835.19	3.68	1889.11	3.68	1847.02	3.68	1955.4	3.68	2014.55	3.68	2177.92	3.68	2247.92	3.68	1820.57	32.681	1	4.36	0
32.8176	1	4.38	0	3.69	1872.37	3.69	1914.95	3.69	1858.92	3.69	1871.2	3.69	1844.68	3.69	1880.41	3.69	1823.75	3.69	1939.29	3.69	2019.54	3.69	2151.84	3.69	2250.07	3.69	1806.43	32.7645	1	4.38	0
32.818	1	4.4	0	3.7	1870.18	3.7	1867.87	3.7	1874.96	3.7	1851.52	3.7	1868.18	3.7	1847.05	3.7	1800.98	3.7	1932.34	3.7	2012.96	3.7	2145.13	3.7	2226.51	3.7	1800.6	32.8825	1	4.4	0
32.9015	1	4.42	0	3.71	1866.89	3.71	1841.65	3.71	1872.63	3.71	1836.12	3.71	1886.15	3.71	1825.33	3.71	1799.17	3.71	1929.24	3.71	2005.3	3.71	2130.89	3.71	2215.36	3.71	1794.54	32.9666	1	4.42	0
33.6622	1	4.44	0	3.72	1861.39	3.72	1856.81	3.72	1833.84	3.72	1829.19	3.72	1893.15	3.72	1826.7	3.72	1838.9	3.72	1933.79	3.72	1995.51	3.72	2101.73	3.72	2228.85	3.72	1788	33.7994	1	4.44	0
33.7484	1	4.46	0	3.73	1850.86	3.73	1867.96	3.73	1831.16	3.73	1828.72	3.73	1877.04	3.73	1820.29	3.73	1849.79	3.73	1913.5	3.73	1979.64	3.73	2089.61	3.73	2231.61	3.73	1781.74	33.8859	1	4.46	0
34.0798	1	4.48	0	3.74	1833.52	3.74	1873.71	3.74	1877.28	3.74	1836.98	3.74	1829.7	3.74	1803.38	3.74	1821.7	3.74	1859.65	3.74	1955.57	3.74	2100.52	3.74	2219.86	3.74	1775.84	33.9549	1	4.48	0
34.1671	1	4.5	0	3.75	1829.68	3.75	1882.7	3.75	1889.92	3.75	1843.37	3.75	1826.35	3.75	1801.35	3.75	1841.22	3.75	1861.2	3.75	1964.55	3.75	2111.43	3.75	2220.87	3.75	1780.12	34.0418	1	4.5	0
34.178	1	4.52	0	3.76	1838.53	3.76	1894.72	3.76	1871.07	3.76	1847.99	3.76	1864.34	3.76	1813.31	3.76	1905.49	3.76	1914.82	3.76	2004.59	3.76	2122.35	3.76	2233.88	3.76	1793.96	34.104	1	4.52	0
34.2655	1	4.54	0	3.77	1840.05	3.77	1887.23	3.77	1855.4	3.77	1858.64	3.77	1874.56	3.77	1809.6	3.77	1913.81	3.77	1917.62	3.77	1994.38	3.77	2104.58	3.77	2222.07	3.77	1787.33	34.1913	1	4.54	0
34.6474	1	4.56	0	3.78	1836.81	3.78	1867.02	3.78	1841.8	3.78	1873.21	3.78	1866.69	3.78	1795.69	3.78	1885.67	3.78	1887.32	3.78	1951.45	3.78	2068.14	3.78	2194.1	3.78	1767.37	34.5027	1	4.56	0
34.7362	1	4.58	0	3.79	1832.59	3.79	1861.19	3.79	1821.28	3.79	1859.52	3.79	1836.67	3.79	1812.47	3.79	1887.49	3.79	1885.4	3.79	1962.92	3.79	2077.81	3.79	2201.02	3.79	1758.92	34.5911	1	4.58	0
34.9368	1	4.6	0	3.8	1827.94	3.8	1861.65	3.8	1797.73	3.8	1833.47	3.8	1796.97	3.8	1842.67	3.8	1902.42	3.8	1895.89	3.8	1998.19	3.8	2107.64	3.8	2223.21	3.8	1755.51	34.9422	1	4.6	0
34.9368	1	4.62	0	3.81	1831.37	3.81	1867.53	3.81	1815.91	3.81	1828.33	3.81	1823.35	3.81	1860.4	3.81	1880.39	3.81	1900.81	3.81	2004.06	3.81	2097.03	3.81	2217.53	3.81	1785.56	34.9422	1	4.62	0
35.0264	1	4.64	0	3.82	1837	3.82	1874.89	3.82	1845.46	3.82	1828.88	3.82	1867.74	3.82	1874.73	3.82	1848.28	3.82	1904.22	3.82	2001.91	3.82	2075.39	3.82	2204.25	3.82	1824.73	34.9926	1	4.64	0
35.0264	1	4.66	0	3.83	1839.26	3.83	1884.16	3.83	1836.85	3.83	1807.44	3.83	1857.06	3.83	1857.35	3.83	1840.44	3.83	1945.68	3.83	1974.97	3.83	2080.48	3.83	2203.71	3.83	1801.67	35.0318	1	4.66	0
35.0721	1	4.68	0	3.84	1841.04	3.84	1893.71	3.84	1822.83	3.84	1782.88	3.84	1838.59	3.84	1835.49	3.84	1836.03	3.84	1992.52	3.84	1944.51	3.84	2089.34	3.84	2204.96	3.84	1769.8	35.0318	1	4.68	0
35.162	1	4.7	0	3.85	1848.09	3.85	1885.15	3.85	1827.72	3.85	1816.2	3.85	1821.57	3.85	1842.07	3.85	1854.91	3.85	1940.44	3.85	1979.96	3.85	2100.34	3.85	2194.28	3.85	1774.44	35.0824	1	4.7	0
35.8528	1	4.72	0	3.86	1855.28	3.86	1876.39	3.86	1833.77	3.86	1847.89	3.86	1806.02	3.86	1847.85	3.86	1873.39	3.86	1889.43	3.86	2015.31	3.86	2109.27	3.86	2183.43	3.86	1781.19	35.7192	1	4.72	0
35.9449	1	4.74	0	3.87	1861.89	3.87	1874.63	3.87	1848.38	3.87	1818.39	3.87	1814.3	3.87	1823.51	3.87	1871.29	3.87	1914.49	3.87	2010.31	3.87	2082.22	3.87	2176.97	3.87	1801.77	35.811	1	4.74	0
35.9467	1	4.76	0	3.88	1868.43	3.88	1874.03	3.88	1860.85	3.88	1796.31	3.88	1820.44	3.88	1810.96	3.88	1870.14	3.88	1933.81	3.88	2003.56	3.88	2059.31	3.88	2173.16	3.88	1815.77	35.8619	1	4.76	0
36.0391	1	4.78	0	3.89	1874.57	3.89	1880.21	3.89	1860.85	3.89	1817.48	3.89	1814.09	3.89	1867.07	3.89	1874.54	3.89	1919.73	3.89	1986.59	3.89	2060.45	3.89	2184.85	3.89	1791.44	35.9541	1	4.78	0
36.3202	1	4.8	0	3.9	1874.71	3.9	1880.02	3.9	1858.09	3.9	1831.59	3.9	1810.95	3.9	1901.43	3.9	1871.75	3.9	1912.97	3.9	1972.91	3.9	2057.93	3.9	2193.8	3.9	1775.12	36.4278	1	4.8	0
36.4136	1	4.82	0	3.91	1855.54	3.91	1859.33	3.91	1846.4	3.91	1822.93	3.91	1818.13	3.91	1865.64	3.91	1845.77	3.91	1929.84	3.91	1969.82	3.91	2043.55	3.91	2193.95	3.91	1784.68	36.5215	1	4.82	0
36.5981	1	4.84	0	3.92	1837.82	3.92	1857.63	3.92	1835.47	3.92	1817.08	3.92	1821.31	3.92	1837.33	3.92	1826.69	3.92	1929.49	3.92	1975.17	3.92	2036.13	3.92	2201.87	3.92	1779.57	36.665	1	4.84	0
36.6736	1	4.86	0	3.93	1823.12	3.93	1895.06	3.93	1826.11	3.93	1817	3.93	1816.23	3.93	1824.47	3.93	1821.83	3.93	1893.69	3.93	1997.96	3.93	2043.03	3.93	2225.81	3.93	1744.24	36.7594	1	4.86	0
36.6923	1	4.88	0	3.94	1806.21	3.94	1896.91	3.94	1827.92	3.94	1822.22	3.94	1822.65	3.94	1827.96	3.94	1813.74	3.94	1874.82	3.94	2004.88	3.94	2057.02	3.94	2234.56	3.94	1740.45	36.8473	1	4.88	0
36.768	1	4.9	0	3.95	1786.22	3.95	1849	3.95	1845.33	3.95	1834.87	3.95	1845.15	3.95	1854.31	3.95	1801.1	3.95	1879.62	3.95	1989.59	3.95	2080.94	3.95	2222.07	3.95	1780.76	36.9422	1	4.9	0
37.1694	1	4.92	0	3.96	1782.87	3.96	1831.98	3.96	1835.98	3.96	1845.16	3.96	1846.43	3.96	1850.86	3.96	1800.73	3.96	1875.9	3.96	1971.73	3.96	2103.67	3.96	2211.96	3.96	1794.4	37.2681	1	4.92	0
37.2651	1	4.94	0	3.97	1795.69	3.97	1844.99	3.97	1800.61	3.97	1853.16	3.97	1827.09	3.97	1818.44	3.97	1812.26	3.97	1863.87	3.97	1951.36	3.97	2125.25	3.97	2204.15	3.97	1782.09	37.3642	1	4.94	0
37.5529	1	4.96	0	3.98	1810.53	3.98	1849.85	3.98	1782.05	3.98	1855.45	3.98	1831.17	3.98	1817.62	3.98	1830.06	3.98	1883.96	3.98	1948.32	3.98	2120.68	3.98	2212.35	3.98	1768.17	37.411	1	4.96	0
37.6431	1	4.98	0	3.99	1826.72	3.99	1849.22	3.99	1774.83	3.99	1853.9	3.99	1851.07	3.99	1838.1	3.99	1852.09	3.99	1925.71	3.99	1956.98	3.99	2098.45	3.99	2231.36	3.99	1753.17	37.5075	1	4.98	0
37.6497	1	5	0	4	1826.36	4	1859.46	4	1779.57	4	1849.59	4	1856.31	4	1819.14	4	1847.55	4	1911.18	4	1958.77	4	2095.33	4	2249.21	4	1766.61	37.5482	1	5	0
37.7402	1	5.02	0	4.01	1818.47	4.01	1874.63	4.01	1789.74	4.01	1844.03	4.01	1854.89	4.01	1782.23	4.01	1830.93	4.01	1871.05	4.01	1957.44	4.01	2100.89	4.01	2266.52	4.01	1792.98	37.645	1	5.02	0
38.0023	1	5.04	0	4.02	1809.85	4.02	1847.2	4.02	1781.69	4.02	1811.78	4.02	1845.71	4.02	1799.36	4.02	1832.1	4.02	1878.3	4.02	1950.88	4.02	2140.51	4.02	2237.59	4.02	1800.1	38.0925	1	5.04	0
38.1003	1	5.06	0	4.03	1801.03	4.03	1807.55	4.03	1768.42	4.03	1771.88	4.03	1834.3	4.03	1831.97	4.03	1838.36	4.03	1899.12	4.03	1942.81	4.03	2189.89	4.03	2195.42	4.03	1801.7	38.1908	1	5.06	0
38.2697	1	5.08	0	4.04	1821.95	4.04	1828.58	4.04	1784.4	4.04	1779.03	4.04	1828.34	4.04	1845.2	4.04	1826.88	4.04	1882.9	4.04	1959.91	4.04	2184.83	4.04	2205.18	4.04	1803.23	38.4965	1	5.08	0
38.3685	1	5.1	0	4.05	1847.4	4.05	1858.86	4.05	1804.85	4.05	1793.37	4.05	1823.2	4.05	1855.48	4.05	1812.69	4.05	1861.02	4.05	1980.85	4.05	2171.46	4.05	2222.86	4.05	1804.74	38.5959	1	5.1	0
38.8918	1	5.12	0	4.06	1841.17	4.06	1874.93	4.06	1820.89	4.06	1804.65	4.06	1812.98	4.06	1841.38	4.06	1824.36	4.06	1903.28	4.06	1956.81	4.06	2129.2	4.06	2178.09	4.06	1762.91	38.728	1	5.12	0
38.8918	1	5.14	0	4.07	1833.93	4.07	1889.37	4.07	1836.91	4.07	1814.65	4.07	1803.36	4.07	1826.98	4.07	1834.55	4.07	1944.48	4.07	1933.56	4.07	2089.58	4.07	2135.75	4.07	1721.41	38.728	1	5.14	0
38.9923	1	5.16	0	4.08	1834.28	4.08	1883.65	4.08	1856.23	4.08	1801.57	4.08	1810.05	4.08	1827.88	4.08	1792.63	4.08	1908.36	4.08	1965.44	4.08	2127.93	4.08	2196.39	4.08	1724.59	38.8281	1	5.16	0
38.9923	1	5.18	0	4.09	1830.3	4.09	1875.67	4.09	1873.06	4.09	1790.64	4.09	1817.12	4.09	1830.17	4.09	1761.15	4.09	1880.6	4.09	1988.33	4.09	2157.61	4.09	2245.5	4.09	1728.52	38.8281	1	5.18	0
39.1897	1	5.2	0	4.1	1799.36	4.1	1853.55	4.1	1874.25	4.1	1793.15	4.1	1826.51	4.1	1841.15	4.1	1794.95	4.1	1905.02	4.1	1954.98	4.1	2133.14	4.1	2222.52	4.1	1737.1	39.0399	1	5.2	0
39.2911	1	5.22	0	4.11	1781.29	4.11	1837.72	4.11	1872.27	4.11	1799.8	4.11	1836.2	4.11	1849.64	4.11	1823.61	4.11	1923.31	4.11	1933.33	4.11	2114.05	4.11	2209.16	4.11	1745.5	39.1409	1	5.22	0
39.694	1	5.24	0	4.12	1806.79	4.12	1843.21	4.12	1859.55	4.12	1820.46	4.12	1846.89	4.12	1849.67	4.12	1834.89	4.12	1920.83	4.12	1951.25	4.12	2113.23	4.12	2228.35	4.12	1753.33	39.5266	1	5.24	0
39.7968	1	5.26	0	4.13	1824.44	4.13	1856.01	4.13	1846.54	4.13	1834.8	4.13	1846.38	4.13	1847.35	4.13	1847.06	4.13	1922.78	4.13	1972.51	4.13	2110.86	4.13	2236.53	4.13	1757.46	39.6289	1	5.26	0
39.8817	1	5.28	0	4.14	1825.27	4.14	1884.45	4.14	1832.92	4.14	1835.58	4.14	1821.9	4.14	1840.02	4.14	1861.11	4.14	1934.23	4.14	2000.9	4.14	2105.21	4.14	2221.1	4.14	1753.7	39.9183	1	5.28	0
39.9519	1	5.3	0	4.15	1832.85	4.15	1892.3	4.15	1834.39	4.15	1830.99	4.15	1814.42	4.15	1841.04	4.15	1860.93	4.15	1941.3	4.15	2001.19	4.15	2096.38	4.15	2216.4	4.15	1749.14	40.0217	1	5.3	0
39.985	1	5.32	0	4.16	1850.19	4.16	1870.3	4.16	1857.72	4.16	1818.62	4.16	1831.59	4.16	1854.15	4.16	1840.14	4.16	1942.04	4.16	1960.78	4.16	2082.95	4.16	2227.2	4.16	1743.43			5.32	0
40.0554	1	5.34	0	4.17	1845.92	4.17	1857.14	4.17	1851.5	4.17	1816.95	4.17	1825.97	4.17	1850.96	4.17	1824.81	4.17	1938.48	4.17	1950.42	4.17	2076.81	4.17	2234.19	4.17	1768.24			5.34	0
--	--	5.36	0	4.18	1819.92	4.18	1852.86	4.18	1815.55	4.18	1826.06	4.18	1797.44	4.18	1831.38	4.18	1814.98	4.18	1930.62	4.18	1970.28	4.18	2078	4.18	2237.34	4.18	1823.75			5.36	0
--	--	5.38	0	4.19	1817.38	4.19	1860.33	4.19	1819.46	4.19	1842.63	4.19	1802.16	4.19	1841.15	4.19	1811.45	4.19	1922.32	4.19	1980.12	4.19	2084.58	4.19	2242.64	4.19	1829.4			5.38	0
--	--	5.4	0	4.2	1831.21	4.2	1876.03	4.2	1851.2	4.2	1864.42	4.2	1830.11	4.2	1871.44	4.2	1812.31	4.2	1913.72	4.2	1982.98	4.2	2094.92	4.2	2249.46	4.2	1800.22			5.4	0
--	--	5.42	0	4.21	1836.25	4.21	1874.83	4.21	1849.38	4.21	1868.19	4.21	1836.68	4.21	1875.48	4.21	1841.7	4.21	1917.77	4.21	2012.43	4.21	2129.61	4.21	2247.66	4.21	1785.68			5.42	0
--	--	5.44	0	4.22	1837.12	4.22	1865.64	4.22	1831.69	4.22	1863.45	4.22	1833.14	4.22	1867.09	4.22	1884.6	4.22	1927.81	4.22	2054.45	4.22	2175.81	4.22	2241.78	4.22	1778.06			5.44	0
--	--	5.46	0	4.23	1828.38	4.23	1891.22	4.23	1841.34	4.23	1859.84	4.23	1836.63	4.23	1856.04	4.23	1860.16	4.23	1949.19	4.23	2060.08	4.23	2176.48	4.23	2246.08	4.23	1800.28			5.46	0
--	--	5.48	0	4.24	1816.77	4.24	1927.26	4.24	1859.21	4.24	1856.58	4.24	1842.24	4.24	1844.19	4.24	1815.49	4.24	1973.98	4.24	2054.78	4.24	2163.46	4.24	2253.43	4.24	1831.47			5.48	0
--	--	5.5	0	4.25	1802.81	4.25	1935.21	4.25	1887.13	4.25	1878.67	4.25	1885.91	4.25	1849.25	4.25	1853.6	4.25	1980.56	4.25	2028.28	4.25	2144	4.25	2243.5	4.25	1830.38			5.5	0
--	--	5.52	0	4.26	1788.46	4.26	1938.57	4.26	1916.69	4.26	1904.91	4.26	1935.82	4.26	1857.07	4.26	1905.28	4.26	1984.15	4.26	1998.31	4.26	2123.49	4.26	2230.74	4.26	1823.99			5.52	0
--	--	5.54	0	4.27	1837.68	4.27	1896.01	4.27	1880.85	4.27	1913.75	4.27	1924.86	4.27	1856.51	4.27	1904.74	4.27	1963.68	4.27	2025.28	4.27	2164.89	4.27	2254.58	4.27	1803.49			5.54	0
--	--	5.56	0	4.28	1888.26	4.28	1854.19	4.28	1843.06	4.28	1920.51	4.28	1909.61	4.28	1856.32	4.28	1902.74	4.28	1943.37	4.28	2052.86	4.28	2206.6	4.28	2278.02	4.28	1784.07			5.56	0
--	--	5.58	0	4.29	1889.37	4.29	1890.5	4.29	1842.69	4.29	1899.31	4.29	1869.06	4.29	1876.39	4.29	1933.68	4.29	1958.42	4.29	2021.33	4.29	2175.11	4.29	2243.92	4.29	1809.21			5.58	0
--	--	5.6	0	4.3	1890.53	4.3	1922.04	4.3	1847.37	4.3	1883.29	4.3	1838.41	4.3	1895.83	4.3	1956.24	4.3	1964.08	4.3	1991.84	4.3	2146.55	4.3	2218.51	4.3	1833.24			5.6	0
--	--	5.62	0	4.31	1892.03	4.31	1921.52	4.31	1885.95	4.31	1902.14	4.31	1874.39	4.31	1911.1	4.31	1922.54	4.31	1906.57	4.31	1976.05	4.31	2137.56	4.31	2251.45	4.31	1849.77			5.62	0
--	--	5.64	0	4.32	1893.24	4.32	1926.52	4.32	1914.91	4.32	1912.07	4.32	1903.98	4.32	1921.69	4.32	1901.25	4.32	1872.35	4.32	1973.34	4.32	2130.65	4.32	2275.68	4.32	1858.58			5.64	0
--	--	5.66	0	4.33	1893.42	4.33	1951.16	4.33	1909.69	4.33	1890.39	4.33	1910.85	4.33	1915.65	4.33	1924.03	4.33	1920.83	4.33	2017.08	4.33	2131.17	4.33	2268.93	4.33	1839.98			5.66	0
--	--	5.68	0	4.34	1896.08	4.34	1968.99	4.34	1907.99	4.34	1875.32	4.34	1913.51	4.34	1908.8	4.34	1945.48	4.34	1957.91	4.34	2050.92	4.34	2145.38	4.34	2256.5	4.34	1837			5.68	0
--	--	5.7	0	4.35	1904.23	4.35	1971.6	4.35	1914.14	4.35	1874.98	4.35	1906.79	4.35	1900.14	4.35	1963.96	4.35	1969.55	4.35	2062.71	4.35	2190.11	4.35	2231.43	4.35	1868.81			5.7	0
--	--	5.72	0	4.36	1914.81	4.36	1977.93	4.36	1919.59	4.36	1890.07	4.36	1919.82	4.36	1905.88	4.36	1971.59	4.36	1975.78	4.36	2065.39	4.36	2206.11	4.36	2221.12	4.36	1873.62			5.72	0
--	--	5.74	0	4.37	1929.04	4.37	1989.82	4.37	1923.98	4.37	1928.29	4.37	1962.47	4.37	1933.22	4.37	1962.93	4.37	1973.89	4.37	2054.39	4.37	2178.98	4.37	2232.96	4.37	1837.92			5.74	0
--	--	5.76	0	4.38	1944.62	4.38	2012.62	4.38	1935.62	4.38	1947.59	4.38	1977.03	4.38	1964.36	4.38	1963.64	4.38	1983.89	4.38	2038.37	4.38	2190.61	4.38	2266.49	4.38	1820.88			5.76	0
--	--	5.78	0	4.39	1961.61	4.39	2046.75	4.39	1954.79	4.39	1947.21	4.39	1962.35	4.39	1999.45	4.39	1974.08	4.39	2006.27	4.39	2017.13	4.39	2242.57	4.39	2322.59	4.39	1823.25			5.78	0
--	--	5.8	0	4.4	1969	4.4	2039.85	4.4	1943.34	4.4	1947.76	4.4	1956.48	4.4	1980.68	4.4	1983.49	4.4	2009	4.4	2041.66	4.4	2259.45	4.4	2335.03	4.4	1854.64			5.8	0
--	--	5.82	0	4.41	1969.44	4.41	2003.25	4.41	1909.73	4.41	1948.99	4.41	1956.97	4.41	1922.94	4.41	1992.15	4.41	1997.5	4.41	2099.29	4.41	2250.96	4.41	2315.89	4.41	1907.01			5.82	0
--	--	5.84	0	4.42	1968.68	4.42	2002.15	4.42	1942.4	4.42	1956.74	4.42	1971.59	4.42	1929.77	4.42	2005.44	4.42	2001.3	4.42	2118.77	4.42	2214.86	4.42	2319.35	4.42	1903.3			5.84	0
--	--	5.86	0	4.43	1967.34	4.43	2018.5	4.43	2007.66	4.43	1967.7	4.43	1993.15	4.43	1968.36	4.43	2021.01	4.43	2012.63	4.43	2119.5	4.43	2165.17	4.43	2333.92	4.43	1872.02			5.86	0
--	--	5.88	0	4.44	1977.11	4.44	2018.61	4.44	2006.7	4.44	1969.79	4.44	1959.66	4.44	1986.74	4.44	2011.16	4.44	2033.2	4.44	2120.69	4.44	2198.18	4.44	2345.71	4.44	1889.65			5.88	0
--	--	5.9	0	4.45	1990.38	4.45	2013.6	4.45	1984.89	4.45	1969.1	4.45	1908.83	4.45	1998.75	4.45	1993.31	4.45	2056.67	4.45	2122.03	4.45	2257.23	4.45	2356.62	4.45	1922.69			5.9	0
--	--	5.92	0	4.46	1955.53	4.46	2035.01	4.46	1991.64	4.46	1960.69	4.46	1935.18	4.46	1999.85	4.46	1999.73	4.46	2070.28	4.46	2130.79	4.46	2255.22	4.46	2368.74	4.46	1932.27			5.92	0
--	--	5.94	0	4.47	1912.22	4.47	2061.07	4.47	2003.41	4.47	1950.92	4.47	1975.09	4.47	1999.05	4.47	2010.4	4.47	2082.16	4.47	2140.85	4.47	2242.51	4.47	2381.08	4.47	1937.74			5.94	0
--	--	5.96	0	4.48	1956.14	4.48	2052.07	4.48	2006.05	4.48	2020.35	4.48	1977.4	4.48	2012.2	4.48	1989.51	4.48	2084.84	4.48	2128.66	4.48	2249.6	4.48	2379.43	4.48	1986.07			5.96	0
--	--	5.98	0	4.49	2003.94	4.49	2041.58	4.49	2008.46	4.49	2091.82	4.49	1977.85	4.49	2025.68	4.49	1968.82	4.49	2087.46	4.49	2117.2	4.49	2258.3	4.49	2377.06	4.49	2034.13			5.98	0
--	--	6	0	4.5	2001.58	4.5	2053.57	4.5	2021.18	4.5	2071.34	4.5	1994.13	4.5	2022.17	4.5	2016.9	4.5	2106.21	4.5	2172.27	4.5	2277.94	4.5	2379.42	4.5	1989.29			6	0
--	--	6.02	0	4.51	2003.06	4.51	2067.16	4.51	2029.41	4.51	2054.51	4.51	2010.83	4.51	2018.51	4.51	2059.86	4.51	2119.88	4.51	2217.75	4.51	2297.38	4.51	2381.61	4.51	1951.32			6.02	0
--	--	6.04	0	4.52	2032.43	4.52	2092.39	4.52	2005.01	4.52	2064.17	4.52	2030.56	4.52	2013.85	4.52	2065.72	4.52	2096.68	4.52	2193.66	4.52	2315.29	4.52	2382.58	4.52	1963.32			6.04	0
--	--	6.06	0	4.53	2051.37	4.53	2110.7	4.53	1991.35	4.53	2065	4.53	2046.74	4.53	2011.93	4.53	2076.34	4.53	2083.11	4.53	2178.69	4.53	2330.93	4.53	2383.93	4.53	1974.88			6.06	0
--	--	6.08	0	4.54	2031.38	4.54	2103.18	4.54	2017.83	4.54	2032.84	4.54	2049.69	4.54	2020.31	4.54	2104.72	4.54	2105.52	4.54	2197.76	4.54	2338.06	4.54	2386.68	4.54	1984.79			6.08	0
--	--	6.1	0	4.55	2020.01	4.55	2101.13	4.55	2050.05	4.55	2021.2	4.55	2051.19	4.55	2032.28	4.55	2105.73	4.55	2123.03	4.55	2203.77	4.55	2341.62	4.55	2391.12	4.55	1993.16			6.1	0
--	--	6.12	0	4.56	2028.64	4.56	2111.75	4.56	2095.59	4.56	2057.11	4.56	2049.35	4.56	2052.59	4.56	2043.28	4.56	2129.15	4.56	2179.51	4.56	2336.9	4.56	2399.5	4.56	1997.96			6.12	0
--	--	6.14	0	4.57	2044.45	4.57	2121.12	4.57	2110.85	4.57	2085.42	4.57	2057.23	4.57	2070.03	4.57	2020.53	4.57	2142.47	4.57	2189.56	4.57	2349.44	4.57	2405.4	4.57	2002.03			6.14	0
--	--	6.16	0	4.58	2071.43	4.58	2128.54	4.58	2079.03	4.58	2101.92	4.58	2080.24	4.58	2083.01	4.58	2059.52	4.58	2166.97	4.58	2252.96	4.58	2388.85	4.58	2407.45	4.58	2004.96			6.16	9.96046
--	--	6.18	9.80734	4.59	2078.28	4.59	2131.59	4.59	2067.3	4.59	2105.11	4.59	2095.24	4.59	2098.42	4.59	2085	4.59	2169.1	4.59	2269.92	4.59	2398.92	4.59	2413.72	4.59	2017.77			6.18	10.2418
--	--	6.2	10.0822	4.6	2063.44	4.6	2129.94	4.6	2077.18	4.6	2093.97	4.6	2101.62	4.6	2116.45	4.6	2095.95	4.6	2147.14	4.6	2236.89	4.6	2377.4	4.6	2424.54	4.6	2041.22			6.2	10.5351
--	--	6.22	10.3688	4.61	2074.21	4.61	2122.97	4.61	2100.82	4.61	2088.07	4.61	2117.95	4.61	2114.36	4.61	2120.22	4.61	2151.44	4.61	2241.28	4.61	2364.14	4.61	2455.71	4.61	2052.21			6.22	10.8413
--	--	6.24	10.6677	4.62	2104.17	4.62	2112	4.62	2134.77	4.62	2086.11	4.62	2141.73	4.62	2097.19	4.62	2154.48	4.62	2175.41	4.62	2273.69	4.62	2357.06	4.62	2502.13	4.62	2053.87			6.24	11.161
--	--	6.26	10.9798	4.63	2134.13	4.63	2130.07	4.63	2125.45	4.63	2098.38	4.63	2151.56	4.63	2115.86	4.63	2164.89	4.63	2192.23	4.63	2290.39	4.63	2366.48	4.63	2503.48	4.63	2061.72			6.26	11.495
--	--	6.28	11.3057	4.64	2164.09	4.64	2162.98	4.64	2094.03	4.64	2117.94	4.64	2154.25	4.64	2152.82	4.64	2163.13	4.64	2205.41	4.64	2299.07	4.64	2384.32	4.64	2481.81	4.64	2072.73			6.28	11.8443
--	--	6.3	11.6464	4.65	2164.02	4.65	2187.8	4.65	2119	4.65	2159.73	4.65	2172.79	4.65	2155.94	4.65	2162.07	4.65	2235.61	4.65	2289.99	4.65	2414.88	4.65	2508.23	4.65	2065.52			6.3	12.2097
--	--	6.32	12.0027	4.66	2154.06	4.66	2209.96	4.66	2162.56	4.66	2208.86	4.66	2196.55	4.66	2147.9	4.66	2161.24	4.66	2271.41	4.66	2275.06	4.66	2449.62	4.66	2550.49	4.66	2052.3			6.32	12.5923
--	--	6.34	12.3756	4.67	2155.59	4.67	2201.24	4.67	2171.03	4.67	2212.1	4.67	2196.26	4.67	2166.35	4.67	2131.79	4.67	2249.16	4.67	2304.95	4.67	2445.93	4.67	2524.11	4.67	2087			6.34	12.9931
--	--	6.36	12.7661	4.68	2159.28	4.68	2186.74	4.68	2172.92	4.68	2206.73	4.68	2191.47	4.68	2189.76	4.68	2096.98	4.68	2216.02	4.68	2343.23	4.68	2435.04	4.68	2484.86	4.68	2130.69			6.36	13.4134
--	--	6.38	13.1754	4.69	2179.92	4.69	2172.94	4.69	2181.42	4.69	2191.91	4.69	2194.45	4.69	2188.81	4.69	2137.93	4.69	2255.56	4.69	2343.12	4.69	2459.7	4.69	2535.56	4.69	2124.35			6.38	13.8544
--	--	6.4	13.6047	4.7	2200.48	4.7	2160.38	4.7	2190.44	4.7	2176.95	4.7	2198.49	4.7	2186.37	4.7	2182.77	4.7	2299.51	4.7	2340.04	4.7	2485.78	4.7	2591.74	4.7	2114.34			6.4	14.3175
--	--	6.42	14.0554	4.71	2164.2	4.71	2199.91	4.71	2200.96	4.71	2186.22	4.71	2223.92	4.71	2195.79	4.71	2157.01	4.71	2305.4	4.71	2328.85	4.71	2461.26	4.71	2602.57	4.71	2102.43			6.42	14.8041
--	--	6.44	14.5287	4.72	2135.35	4.72	2236.44	4.72	2212.19	4.72	2195.88	4.72	2242.95	4.72	2204.95	4.72	2139.11	4.72	2308.57	4.72	2320.64	4.72	2442.76	4.72	2605.88	4.72	2093.44			6.44	15.3161
--	--	6.46	15.0264	4.73	2165.13	4.73	2249.31	4.73	2229.05	4.73	2208.68	4.73	2211.65	4.73	2212.05	4.73	2183.14	4.73	2290.33	4.73	2335.91	4.73	2471.74	4.73	2550.05	4.73	2107.58			6.46	15.855
--	--	6.48	15.5501	4.74	2197.17	4.74	2259.88	4.74	2242.91	4.74	2221.34	4.74	2186.64	4.74	2219.35	4.74	2217.29	4.74	2276.48	4.74	2345.59	4.74	2493.61	4.74	2514.08	4.74	2129.91			6.48	16.4228
--	--	6.5	16.1016	4.75	2238.12	4.75	2261.41	4.75	2244.96	4.75	2233.47	4.75	2186.34	4.75	2227.45	4.75	2212.54	4.75	2279.88	4.75	2333.28	4.75	2487.57	4.75	2556.17	4.75	2184.49			6.5	17.0217
--	--	6.52	16.683	4.76	2263.93	4.76	2258.32	4.76	2246.31	4.76	2238.89	4.76	2190.01	4.76	2234.6	4.76	2218.18	4.76	2281.03	4.76	2327.32	4.76	2479.24	4.76	2574.07	4.76	2208.56			6.52	17.6539
--	--	6.54	17.2964	4.77	2253.17	4.77	2244.04	4.77	2245.99	4.77	2228.1	4.77	2203.26	4.77	2239.42	4.77	2248.91	4.77	2276.74	4.77	2336.66	4.77	2465.41	4.77	2533.56	4.77	2158.95			6.54	18.322
--	--	6.56	17.9443	4.78	2238.99	4.78	2235.49	4.78	2236.62	4.78	2225.7	4.78	2206.44	4.78	2250.34	4.78	2272.53	4.78	2279.93	4.78	2357.85	4.78	2467.4	4.78	2536.53	4.78	2134.45			6.56	19.0287
--	--	6.58	18.6292	4.79	2219.31	4.79	2236.19	4.79	2212.66	4.79	2236.81	4.79	2193.39	4.79	2271.07	4.79	2284.69	4.79	2295.18	4.79	2398.11	4.79	2494.89	4.79	2609.54	4.79	2150.39			6.58	19.7771
--	--	6.6	19.3541	4.8	2209.97	4.8	2237.83	4.8	2206.35	4.8	2234.6	4.8	2209.2	4.8	2270.68	4.8	2281.25	4.8	2316.46	4.8	2404.68	4.8	2489.26	4.8	2635.89	4.8	2163.74			6.6	20.5705
--	--	6.62	20.1221	4.81	2212.16	4.81	2240.5	4.81	2219.7	4.81	2217.57	4.81	2257.15	4.81	2246.77	4.81	2260.42	4.81	2344.47	4.81	2373.73	4.81	2446.75	4.81	2610.3	4.81	2174.22			6.62	21.4125
--	--	6.64	20.9366	4.82	2211.93	4.82	2267.52	4.82	2240.21	4.82	2201.44	4.82	2260.77	4.82	2234.55	4.82	2263.39	4.82	2343.49	4.82	2380	4.82	2459.44	4.82	2577.32	4.82	2174.29			6.64	22.3073
--	--	6.66	21.8016	4.83	2209.81	4.83	2313.4	4.83	2266.27	4.83	2186.03	4.83	2230.04	4.83	2231.37	4.83	2284.81	4.83	2320.04	4.83	2415.12	4.83	2514.93	4.83	2538.61	4.83	2166.31			6.66	23.2593
--	--	6.68	22.7213	4.84	2220.03	4.84	2281.72	4.84	2262.56	4.84	2185.08	4.84	2227.41	4.84	2230.72	4.84	2268.86	4.84	2304.66	4.84	2406.22	4.84	2547.18	4.84	2541.15	4.84	2162.16			6.68	24.2735
--	--	6.7	23.7004	4.85	2236.78	4.85	2208.9	4.85	2243.06	4.85	2191.81	4.85	2239.68	4.85	2231.41	4.85	2233.09	4.85	2293.56	4.85	2373.99	4.85	2567.12	4.85	2565.59	4.85	2160.05			6.7	25.3554
--	--	6.72	24.7441	4.86	2267.23	4.86	2211.41	4.86	2230.73	4.86	2212.51	4.86	2246.77	4.86	2221.09	4.86	2255.92	4.86	2289.28	4.86	2354.57	4.86	2537.28	4.86	2574.48	4.86	2160.73			6.72	26.5112
--	--	6.74	25.8582	4.87	2302.4	4.87	2239.91	4.87	2220.87	4.87	2238.03	4.87	2252.07	4.87	2206.97	4.87	2298.94	4.87	2287.34	4.87	2339.57	4.87	2490.28	4.87	2578.01	4.87	2162.37			6.74	27.7479
--	--	6.76	27.0492	4.88	2275.94	4.88	2270.48	4.88	2230.37	4.88	2221.11	4.88	2266.07	4.88	2213.46	4.88	2297.05	4.88	2343.38	4.88	2359.88	4.88	2490.29	4.88	2581.79	4.88	2166.63			6.76	29.073
--	--	6.78	28.3244	4.89	2237.2	4.89	2301.48	4.89	2243.74	4.89	2195.73	4.89	2281.81	4.89	2224.05	4.89	2286.21	4.89	2410.97	4.89	2387.23	4.89	2499.68	4.89	2585.6	4.89	2171.41			6.78	30.4952
--	--	6.8	29.6917	4.9	2245.58	4.9	2291.58	4.9	2274.98	4.9	2182.38	4.9	2222.53	4.9	2243.46	4.9	2269.64	4.9	2351.75	4.9	2363.93	4.9	2491.45	4.9	2571.99	4.9	2170.37			6.8	32.0243
--	--	6.82	31.1604	4.91	2257.16	4.91	2278.65	4.91	2307.05	4.91	2170.61	4.91	2158.35	4.91	2263.19	4.91	2253.05	4.91	2282.88	4.91	2337.21	4.91	2481.79	4.91	2556.86	4.91	2168.82			6.82	33.6711
--	--	6.84	32.7406	4.92	2219.75	4.92	2289.66	4.92	2293.72	4.92	2200.32	4.92	2183.81	4.92	2253.79	4.92	2268.12	4.92	2270.42	4.92	2363.17	4.92	2474.02	4.92	2536.94	4.92	2165.23			6.84	35.4481
--	--	6.86	34.444	4.93	2189.4	4.93	2297.66	4.93	2278.05	4.93	2222.48	4.93	2205.58	4.93	2239.73	4.93	2278.8	4.93	2257.02	4.93	2381.22	4.93	2466.87	4.93	2522.36	4.93	2161.24			6.86	37.3694
--	--	6.88	36.2837	4.94	2219.73	4.94	2279.78	4.94	2242.23	4.94	2179.68	4.94	2195.67	4.94	2185.48	4.94	2251.67	4.94	2235.51	4.94	2331.13	4.94	2465.02	4.94	2553.76	4.94	2153.82			6.88	39.451
--	--	6.9	38.2746	4.95	2234.6	4.95	2262.03	4.95	2211.63	4.95	2155.28	4.95	2188.61	4.95	2144.26	4.95	2226.82	4.95	2219.97	4.95	2296.32	4.95	2464.06	4.95	2577.56	4.95	2148.04			6.9	41.7111
--	--	6.92	40.4336	4.96	2185.32	4.96	2244.84	4.96	2202.65	4.96	2207.22	4.96	2193.31	4.96	2157.13	4.96	2211.4	4.96	2229.27	4.96	2324.86	4.96	2466.8	4.96	2569.89	4.96	2149.08			6.92	44.1709
--	--	6.94	42.7803	4.97	2161.73	4.97	2231.25	4.97	2195.54	4.97	2234.81	4.97	2193.86	4.97	2162.67	4.97	2198.21	4.97	2237.44	4.97	2340.48	4.97	2461.35	4.97	2557.83	4.97	2146.09			6.94	46.8543
--	--	6.96	45.337	4.98	2202.79	4.98	2226.73	4.98	2193.1	4.98	2201.14	4.98	2183.97	4.98	2149.8	4.98	2190.6	4.98	2242.81	4.98	2323.58	4.98	2435.28	4.98	2534.74	4.98	2132.99			6.96	49.7895
--	--	6.98	48.1295	4.99	2209.11	4.99	2224.47	4.99	2201.01	4.99	2171.97	4.99	2168.24	4.99	2138.51	4.99	2186.88	4.99	2243.22	4.99	2308.34	4.99	2412.94	4.99	2522.37	4.99	2116.91			6.98	53.0087
--	--	7	51.1875	5	2157.42	5	2225.97	5	2226.18	5	2150.3	5	2142.75	5	2129.87	5	2189.67	5	2235.37	5	2295.88	5	2396.81	5	2527.91	5	2095.85			7	56.5497
--	--	7.02	54.5459	5.01	2143.33	5.01	2222.79	5.01	2218.98	5.01	2144.11	5.01	2125.89	5.01	2134.68	5.01	2184.44	5.01	2241.75	5.01	2276.58	5.01	2415.34	5.01	2519.57	5.01	2076.22			7.02	60.4569
--	--	7.04	58.2451	5.02	2172.55	5.02	2214.21	5.02	2174.49	5.02	2155.73	5.02	2118.97	5.02	2155.01	5.02	2169.97	5.02	2264.54	5.02	2249.43	5.02	2473.82	5.02	2495.26	5.02	2058.24			7.04	64.7823
--	--	7.06	62.3328	5.03	2175.15	5.03	2187.45	5.03	2167.08	5.03	2157.21	5.03	2117.26	5.03	2147.32	5.03	2171.45	5.03	2241.56	5.03	2250.47	5.03	2458.69	5.03	2463.54	5.03	2048.31			7.06	69.5876
--	--	7.08	66.8651	5.04	2156.37	5.04	2146.09	5.04	2189.44	5.04	2150.57	5.04	2119.74	5.04	2117.15	5.04	2185.73	5.04	2181.84	5.04	2274.12	5.04	2384.5	5.04	2425.87	5.04	2044.86			7.08	74.9464
--	--	7.1	71.9088	5.05	2138.95	5.05	2127.48	5.05	2190.47	5.05	2125.78	5.05	2115.06	5.05	2096.45	5.05	2171.47	5.05	2154.55	5.05	2275.5	5.05	2344.68	5.05	2406.2	5.05	2033.69			7.1	80.9468
--	--	7.12	77.5436	5.06	2122.29	5.06	2121.39	5.06	2179.75	5.06	2091.01	5.06	2106.45	5.06	2080.96	5.06	2141.49	5.06	2145.12	5.06	2264.61	5.06	2323.78	5.06	2396.44	5.06	2018.29			7.12	87.6949
--	--	7.14	83.8652	5.07	2098.59	5.07	2101.48	5.07	2133.26	5.07	2093.44	5.07	2071.34	5.07	2090.18	5.07	2118.61	5.07	2160.74	5.07	2272.03	5.07	2326.93	5.07	2410.71	5.07	2020.39			7.14	95.3199
--	--	7.16	90.9894	5.08	2072.37	5.08	2076.58	5.08	2073.86	5.08	2109.28	5.08	2026.68	5.08	2108.29	5.08	2098.29	5.08	2185.4	5.08	2286.04	5.08	2338.74	5.08	2433.64	5.08	2028.8			7.16	103.98
--	--	7.18	99.0576	5.09	2067.56	5.09	2098.03	5.09	2054.26	5.09	2127.27	5.09	2044.14	5.09	2097.66	5.09	2080.73	5.09	2172.09	5.09	2246.11	5.09	2332.78	5.09	2415.42	5.09	2011.85			7.18	113.87
--	--	7.2	108.243	5.1	2067.29	5.1	2129.29	5.1	2043.09	5.1	2145.73	5.1	2074.74	5.1	2080.93	5.1	2063.76	5.1	2150.75	5.1	2194.76	5.1	2323.05	5.1	2388.49	5.1	1989.54			7.2	125.233
--	--	7.22	118.762	5.11	2045.77	5.11	2111.85	5.11	2050.62	5.11	2103.62	5.11	2055.36	5.11	2090.97	5.11	2065.32	5.11	2141.21	5.11	2181.2	5.11	2333.98	5.11	2414.49	5.11	2024.05			7.22	138.376
--	--	7.24	130.883	5.12	2022.37	5.12	2090.03	5.12	2059.77	5.12	2056.12	5.12	2031.45	5.12	2103.18	5.12	2068.72	5.12	2132.55	5.12	2171.34	5.12	2346.67	5.12	2444.92	5.12	2063.32			7.24	153.687
--	--	7.26	144.946	5.13	2012.27	5.13	2089.95	5.13	2048.42	5.13	2046.04	5.13	2022.64	5.13	2060.79	5.13	2092.69	5.13	2085.15	5.13	2198.92	5.13	2333.64	5.13	2391.48	5.13	2015.09			7.26	171.668
--	--	7.28	161.388	5.14	2001.08	5.14	2091.86	5.14	2037.3	5.14	2035.91	5.14	2014.71	5.14	2023.85	5.14	2111.39	5.14	2045.19	5.14	2221.73	5.14	2320.09	5.14	2344.99	5.14	1970.6			7.28	192.971
--	--	7.3	180.772	5.15	1979.56	5.15	2112.57	5.15	2028.33	5.15	2025.28	5.15	2015.2	5.15	2038.35	5.15	2080.32	5.15	2075.63	5.15	2199.6	5.15	2301.69	5.15	2364.12	5.15	1961.46			7.3	218.46
--	--	7.32	203.836	5.16	1968.95	5.16	2121.95	5.16	2018.47	5.16	2013.98	5.16	2013.75	5.16	2042.1	5.16	2051.71	5.16	2094.93	5.16	2172.46	5.16	2283.49	5.16	2376.52	5.16	1954.64			7.32	249.295
--	--	7.34	231.567	5.17	2006.13	5.17	2081.75	5.17	2004.72	5.17	1999.72	5.17	2003.84	5.17	1998.73	5.17	2033.93	5.17	2065.46	5.17	2123.4	5.17	2266.12	5.17	2359.45	5.17	1958			7.34	287.063
--	--	7.36	265.295	5.18	2024.84	5.18	2047	5.18	2000.03	5.18	1980.57	5.18	1988.83	5.18	1975.29	5.18	2023.59	5.18	2039.94	5.18	2088.34	5.18	2248.05	5.18	2339.08	5.18	1957.61			7.36	333.974
--	--	7.38	306.86	5.19	1995.1	5.19	2026.6	5.19	2019.09	5.19	1948.58	5.19	1960.43	5.19	2004.14	5.19	2032.76	5.19	2024.81	5.19	2090.01	5.19	2228.15	5.19	2310.07	5.19	1947.36			7.38	393.178
--	--	7.4	358.847	5.2	1980.85	5.2	2009.28	5.2	2021.67	5.2	1937.88	5.2	1937.16	5.2	2007.67	5.2	2030.12	5.2	2021.39	5.2	2091.11	5.2	2210.73	5.2	2292.37	5.2	1932.09			7.4	469.287
--	--	7.42	424.984	5.21	1993.42	5.21	1997.26	5.21	1995.74	5.21	1964.05	5.21	1922.78	5.21	1967.33	5.21	2007.05	5.21	2038.24	5.21	2091.22	5.21	2197.6	5.21	2294.24	5.21	1908.13			7.42	569.295
--	--	7.44	510.805	5.22	1973.42	5.22	1984.45	5.22	1979.14	5.22	1982.88	5.22	1917.32	5.22	1946.27	5.22	1994.02	5.22	2040.08	5.22	2098.25	5.22	2177.55	5.22	2285.53	5.22	1896.4			7.44	704.468
--	--	7.46	624.902	5.23	1914.59	5.23	1970.68	5.23	1973.66	5.23	1992.96	5.23	1922.47	5.23	1948.17	5.23	1992.96	5.23	2024.03	5.23	2113.55	5.23	2149.27	5.23	2264.21	5.23	1899.25			7.46	894.736
--	--	7.48	781.659	5.24	1909.82	5.24	1970.03	5.24	1966.67	5.24	1987.14	5.24	1933.78	5.24	1952.1	5.24	1997.6	5.24	2001.63	5.24	2096.72	5.24	2161.8	5.24	2271.55	5.24	1898.95			7.48	1178.88
--	--	7.5	1008.87	5.25	1949.91	5.25	1980.26	5.25	1958.43	5.25	1968.12	5.25	1950.21	5.25	1957.72	5.25	2006.97	5.25	1973.95	5.25	2053.2	5.25	2208.21	5.25	2302.66	5.25	1896.03			7.5	1633.83
--	--	7.52	1357.42	5.26	1945.88	5.26	1970.86	5.26	1933	5.26	1931.99	5.26	1933.72	5.26	1949.39	5.26	1991.38	5.26	1974.54	5.26	2030.28	5.26	2213.02	5.26	2301.35	5.26	1865.89			7.52	2398.03
--	--	7.54	1930.6	5.27	1916.66	5.27	1950.24	5.27	1897.75	5.27	1886.09	5.27	1898.42	5.27	1933.08	5.27	1961.53	5.27	1991.27	5.27	2019.12	5.27	2194.07	5.27	2281.51	5.27	1820.2			7.54	3673.32
--	--	7.56	2898.02	5.28	1912.13	5.28	1944.65	5.28	1908.37	5.28	1872.69	5.28	1911.19	5.28	1919.9	5.28	1951.37	5.28	1984.29	5.28	2020.39	5.28	2195.73	5.28	2232.22	5.28	1836.29			7.56	5651.06
--	--	7.58	4474.05	5.29	1916.89	5.29	1944.7	5.29	1936.24	5.29	1871.51	5.29	1942.04	5.29	1907.89	5.29	1948.61	5.29	1968.39	5.29	2026.34	5.29	2205.14	5.29	2171.83	5.29	1875.62			7.58	8190.39
--	--	7.6	6767.91	5.3	1913.43	5.3	1938.8	5.3	1906.35	5.3	1878.06	5.3	1954.04	5.3	1890.17	5.3	1921.37	5.3	1965.4	5.3	2062.92	5.3	2193.44	5.3	2168.45	5.3	1872.01			7.6	10000
--	--	7.62	9231.84	5.31	1908.12	5.31	1931.58	5.31	1863.52	5.31	1886.34	5.31	1961.83	5.31	1871.17	5.31	1888.63	5.31	1965.3	5.31	2106.38	5.31	2177.02	5.31	2177.86	5.31	1858.76			7.62	9242.03
--	--	7.64	10000	5.32	1889.09	5.32	1931.93	5.32	1893.48	5.32	1874.84	5.32	1949.39	5.32	1852.25	5.32	1907.21	5.32	1961.85	5.32	2039.63	5.32	2173.08	5.32	2221.01	5.32	1822.52			7.64	6779.42
--	--	7.66	8198.36	5.33	1868.65	5.33	1933.06	5.33	1930.92	5.33	1861.31	5.33	1934.89	5.33	1833.34	5.33	1931.05	5.33	1958.05	5.33	1961.58	5.33	2170.41	5.33	2267.62	5.33	1783.93			7.66	4482.21
--	--	7.68	5659.38	5.34	1886.27	5.34	1917.63	5.34	1891.56	5.34	1870.74	5.34	1919.99	5.34	1856.61	5.34	1942.44	5.34	1952.86	5.34	1968.2	5.34	2164.53	5.34	2243.07	5.34	1806.13			7.68	2902.83
--	--	7.7	3679.59	5.35	1901.63	5.35	1904.85	5.35	1857.15	5.35	1880.3	5.35	1904.64	5.35	1878.75	5.35	1949.88	5.35	1948.31	5.35	1977.75	5.35	2156.86	5.35	2223.91	5.35	1825			7.7	1933.1
--	--	7.72	2402.43	5.36	1892.23	5.36	1920.29	5.36	1876.87	5.36	1890.64	5.36	1884.48	5.36	1887.68	5.36	1916.43	5.36	1950.58	5.36	2015.44	5.36	2130.63	5.36	2263.42	5.36	1807.2			7.72	1358.57
--	--	7.74	1637.06	5.37	1877.73	5.37	1932.82	5.37	1892.36	5.37	1899.06	5.37	1868.03	5.37	1890.36	5.37	1886.97	5.37	1952.65	5.37	2036.69	5.37	2109.78	5.37	2291.84	5.37	1787.48			7.74	1009.28
--	--	7.76	1181.45	5.38	1839.61	5.38	1931.9	5.38	1888.25	5.38	1898.66	5.38	1868.79	5.38	1864.03	5.38	1876.03	5.38	1953.83	5.38	1981.64	5.38	2113.89	5.38	2268.78	5.38	1758.92			7.76	782.74
--	--	7.78	896.992	5.39	1818.22	5.39	1925.68	5.39	1874.91	5.39	1895.99	5.39	1865.01	5.39	1850.96	5.39	1864.22	5.39	1956.76	5.39	1950.05	5.39	2118.59	5.39	2237.28	5.39	1751.4			7.78	625.714
--	--	7.8	706.586	5.4	1842.63	5.4	1904.93	5.4	1836.27	5.4	1887.09	5.4	1848.79	5.4	1874.19	5.4	1850.04	5.4	1964.48	5.4	1982.69	5.4	2124.88	5.4	2182.67	5.4	1801.52			7.8	511.439
--	--	7.82	571.363	5.41	1856.2	5.41	1887.73	5.41	1824.38	5.41	1880.76	5.41	1849.63	5.41	1882.2	5.41	1842.96	5.41	1966.54	5.41	2013.58	5.41	2112.96	5.41	2158.9	5.41	1829.97			7.82	425.495
--	--	7.84	471.352	5.42	1850.28	5.42	1876.89	5.42	1860.55	5.42	1879.03	5.42	1881.1	5.42	1862.9	5.42	1848.59	5.42	1958.42	5.42	2041.33	5.42	2068.33	5.42	2190.5	5.42	1819.5			7.84	359.268
--	--	7.86	395.267	5.43	1843.8	5.43	1876.52	5.43	1884.06	5.43	1877.78	5.43	1884.73	5.43	1849.81	5.43	1858.83	5.43	1959.54	5.43	2054.13	5.43	2053.1	5.43	2200.6	5.43	1815.45			7.86	307.215
--	--	7.88	336.106	5.44	1836.63	5.44	1889.06	5.44	1891.96	5.44	1877.1	5.44	1854.03	5.44	1844.38	5.44	1874.74	5.44	1972.07	5.44	2048.5	5.44	2074.13	5.44	2184.17	5.44	1819.31			7.88	265.601
--	--	7.9	289.253	5.45	1848.17	5.45	1905.91	5.45	1862.4	5.45	1860.76	5.45	1839.36	5.45	1844.43	5.45	1882.08	5.45	1965.86	5.45	2021.47	5.45	2089.85	5.45	2174.59	5.45	1830.14			7.9	231.835
--	--	7.92	251.554	5.46	1875.77	5.46	1926.45	5.46	1800.64	5.46	1830.96	5.46	1838.45	5.46	1849.19	5.46	1882.05	5.46	1943.56	5.46	1976.07	5.46	2101.02	5.46	2170.89	5.46	1846.97			7.92	204.075
--	--	7.94	220.797	5.47	1870.83	5.47	1916.65	5.47	1806.65	5.47	1833.12	5.47	1850.31	5.47	1857.34	5.47	1885.44	5.47	1925.31	5.47	1962.51	5.47	2128.34	5.47	2178.5	5.47	1846.38			7.94	180.987
--	--	7.96	195.395	5.48	1846.61	5.48	1888.87	5.48	1852.78	5.48	1854.21	5.48	1869.75	5.48	1867.5	5.48	1890.84	5.48	1909.46	5.48	1967.8	5.48	2165.23	5.48	2192.8	5.48	1835.5			7.96	161.586
--	--	7.98	174.187	5.49	1862.04	5.49	1897.04	5.49	1872.14	5.49	1855.07	5.49	1869	5.49	1877.09	5.49	1890.81	5.49	1933.58	5.49	1985.21	5.49	2127.05	5.49	2191.74	5.49	1829.96			7.98	145.13
--	--	8	156.31	5.5	1893.02	5.5	1919.31	5.5	1880.98	5.5	1848	5.5	1860.32	5.5	1886.46	5.5	1888.65	5.5	1973.4	5.5	2007.38	5.5	2059.42	5.5	2184.66	5.5	1826.53			8	131.055
--	--	8.02	141.111	5.51	1874.29	5.51	1908.25	5.51	1884.02	5.51	1866.1	5.51	1858.7	5.51	1870.5	5.51	1882.58	5.51	1966.43	5.51	1997.79	5.51	2082.05	5.51	2186.54	5.51	1805.72			8.02	118.925
--	--	8.04	128.089	5.52	1843.76	5.52	1889.28	5.52	1885.68	5.52	1890.18	5.52	1858.74	5.52	1848.53	5.52	1875.59	5.52	1948.37	5.52	1980.67	5.52	2126.08	5.52	2190.55	5.52	1780.78			8.04	108.4
--	--	8.06	116.855	5.53	1836.12	5.53	1878.32	5.53	1873.03	5.53	1864.69	5.53	1887.47	5.53	1839.4	5.53	1879	5.53	1943.46	5.53	2015.38	5.53	2145.77	5.53	2194.25	5.53	1781.4			8.06	99.209
--	--	8.08	107.104	5.54	1831.06	5.54	1868.27	5.54	1858.76	5.54	1833.59	5.54	1919.43	5.54	1831.71	5.54	1883.58	5.54	1940.02	5.54	2055.94	5.54	2162.71	5.54	2197.91	5.54	1784.9			8.08	91.1372
--	--	8.1	98.594	5.55	1862.19	5.55	1918.02	5.55	1877.85	5.55	1873.75	5.55	1870.46	5.55	1828.23	5.55	1889.6	5.55	1913.32	5.55	1993.6	5.55	2135.79	5.55	2197.71	5.55	1800.91			8.1	84.0105
--	--	8.12	91.1302	5.56	1890.95	5.56	1961.42	5.56	1896.43	5.56	1910.54	5.56	1827.64	5.56	1825.64	5.56	1891.4	5.56	1889.57	5.56	1934.05	5.56	2111.73	5.56	2198.33	5.56	1817.27			8.12	77.6876
--	--	8.14	84.5557	5.57	1887.27	5.57	1922.48	5.57	1904.49	5.57	1898.41	5.57	1867.78	5.57	1833.02	5.57	1843.63	5.57	1903.53	5.57	1920.87	5.57	2126.97	5.57	2209.1	5.57	1836.08			8.14	72.0525
--	--	8.16	78.7426	5.58	1881.24	5.58	1890.77	5.58	1907.24	5.58	1893.39	5.58	1894.1	5.58	1840.81	5.58	1814.81	5.58	1913.48	5.58	1918.1	5.58	2138.07	5.58	2213.79	5.58	1847.03			8.16	67.0093
--	--	8.18	73.5862	5.59	1863.69	5.59	1894.66	5.59	1883.91	5.59	1923.36	5.59	1852.44	5.59	1850.61	5.59	1879.21	5.59	1903.71	5.59	1966.55	5.59	2128.72	5.59	2188.52	5.59	1819.27			8.18	62.4784
--	--	8.2	68.9999	5.6	1850.62	5.6	1898.35	5.6	1863.25	5.6	1940.17	5.6	1827.22	5.6	1859.87	5.6	1917.6	5.6	1901.06	5.6	2006.57	5.6	2122.19	5.6	2171.04	5.6	1792.51			8.2	58.393
--	--	8.22	64.912	5.61	1850.33	5.61	1901.45	5.61	1850.21	5.61	1919.32	5.61	1849.05	5.61	1867.61	5.61	1881.6	5.61	1918.81	5.61	2022.5	5.61	2123.71	5.61	2175.88	5.61	1768.61			8.22	54.6968
--	--	8.24	61.2631	5.62	1848.56	5.62	1905.45	5.62	1843.69	5.62	1902.31	5.62	1871.47	5.62	1865.81	5.62	1869.45	5.62	1931.53	5.62	2033.76	5.62	2126.1	5.62	2192.72	5.62	1775.1			8.24	51.3423
--	--	8.26	58.0033	5.63	1844.02	5.63	1911.13	5.63	1849.33	5.63	1892.44	5.63	1895	5.63	1846.23	5.63	1901.73	5.63	1934.88	5.63	2036.29	5.63	2130.09	5.63	2231.9	5.63	1838.22			8.26	48.2889
--	--	8.28	55.0913	5.64	1856.07	5.64	1916.6	5.64	1861.17	5.64	1881.22	5.64	1901.07	5.64	1838.38	5.64	1902.47	5.64	1928.47	5.64	2045.18	5.64	2131.05	5.64	2244.44	5.64	1862.71			8.28	45.502
--	--	8.3	52.4924	5.65	1889.29	5.65	1921.82	5.65	1880.94	5.65	1868.24	5.65	1884.86	5.65	1845.47	5.65	1862.96	5.65	1909.63	5.65	2062.16	5.65	2128.14	5.65	2222.95	5.65	1837.93			8.3	42.9517
--	--	8.32	50.1781	5.66	1902.15	5.66	1925.29	5.66	1883.09	5.66	1877.67	5.66	1875.24	5.66	1838.93	5.66	1857.54	5.66	1923.77	5.66	2030.3	5.66	2121.33	5.66	2213.97	5.66	1827.74			8.32	40.6124
--	--	8.34	48.1249	5.67	1896.9	5.67	1927.2	5.67	1869.59	5.67	1907	5.67	1871.47	5.67	1820.26	5.67	1882.42	5.67	1967.23	5.67	1955.02	5.67	2111.05	5.67	2216.09	5.67	1830.53			8.34	38.4617
--	--	8.36	46.3138	5.68	1898.57	5.68	1921.31	5.68	1889.2	5.68	1913.13	5.68	1882.21	5.68	1848.39	5.68	1873.42	5.68	1992.13	5.68	1967.11	5.68	2112.79	5.68	2207.43	5.68	1841.77			8.36	36.4804
--	--	8.38	44.7298	5.69	1904.48	5.69	1910.63	5.69	1929.13	5.69	1905.02	5.69	1901.86	5.69	1905.25	5.69	1843.62	5.69	2005.63	5.69	2032.82	5.69	2121.93	5.69	2192.14	5.69	1858.19			8.38	34.6515
--	--	8.4	43.3621	5.7	1910.06	5.7	1917.22	5.7	1945.16	5.7	1907.9	5.7	1907.4	5.7	1911.44	5.7	1868.4	5.7	1982.3	5.7	2028.44	5.7	2156.57	5.7	2218.41	5.7	1875.25			8.4	32.9603
--	--	8.42	42.2031	5.71	1915.5	5.71	1930.88	5.71	1951.42	5.71	1915.29	5.71	1907.17	5.71	1896.92	5.71	1915.49	5.71	1943.91	5.71	1995.38	5.71	2201.66	5.71	2261.69	5.71	1892.56			8.42	31.3939
--	--	8.44	41.2493	5.72	1921.35	5.72	1946.31	5.72	1966.99	5.72	1908.38	5.72	1916.23	5.72	1902.35	5.72	1921.25	5.72	1964.38	5.72	2002.48	5.72	2204.28	5.72	2249.72	5.72	1895.17			8.44	29.9408
--	--	8.46	40.5009	5.73	1927.3	5.73	1962.19	5.73	1984.89	5.73	1897.91	5.73	1927.62	5.73	1912.77	5.73	1916.68	5.73	1999.58	5.73	2019.63	5.73	2196.27	5.73	2223.94	5.73	1894.09			8.46	28.5911
--	--	8.48	39.9621	5.74	1937.42	5.74	1947.48	5.74	1974.03	5.74	1927.48	5.74	1912.49	5.74	1927.14	5.74	1947.76	5.74	1968.9	5.74	2050.57	5.74	2193.13	5.74	2225.17	5.74	1874.49			8.48	27.3361
--	--	8.5	39.6422	5.75	1948.06	5.75	1928.99	5.75	1959.61	5.75	1961.99	5.75	1894.09	5.75	1941.99	5.75	1983.26	5.75	1930.08	5.75	2083.21	5.75	2190.58	5.75	2229.74	5.75	1852.59			8.5	26.1679
--	--	8.52	39.5558	5.76	1960.94	5.76	1930.33	5.76	1981.55	5.76	1956.26	5.76	1916.31	5.76	1940.92	5.76	1974.08	5.76	1972.92	5.76	2057.77	5.76	2211.62	5.76	2234.22	5.76	1865.88			8.52	25.0799
--	--	8.54	39.7244	5.77	1970.48	5.77	1933.42	5.77	2000.71	5.77	1950.48	5.77	1938.86	5.77	1939.83	5.77	1966.07	5.77	2015.13	5.77	2033.89	5.77	2230.55	5.77	2238.51	5.77	1880.01			8.54	24.0662
--	--	8.56	40.1778	5.78	1935.23	5.78	1954.36	5.78	1973.32	5.78	1954.91	5.78	1954.94	5.78	1942.86	5.78	1985.42	5.78	2027.09	5.78	2046.26	5.78	2215.33	5.78	2240.33	5.78	1895.85			8.56	23.1218
--	--	8.58	40.957	5.79	1907.09	5.79	1972.72	5.79	1948.18	5.79	1960.08	5.79	1964.72	5.79	1947.58	5.79	2002.66	5.79	2034.41	5.79	2059.11	5.79	2201.88	5.79	2251.57	5.79	1909.41			8.58	22.2423
--	--	8.6	42.1171	5.8	1916.15	5.8	1977.55	5.8	1934.82	5.8	1969.19	5.8	1941.58	5.8	1961.17	5.8	2008.92	5.8	2017.39	5.8	2074.55	5.8	2197.63	5.8	2312.09	5.8	1911.1			8.6	21.4243
--	--	8.62	43.7326	5.81	1935.52	5.81	1984.3	5.81	1930.56	5.81	1971.81	5.81	1934.99	5.81	1965.9	5.81	2009.18	5.81	2003.95	5.81	2079.49	5.81	2199.5	5.81	2352.45	5.81	1911.95			8.62	20.665
--	--	8.64	45.9048	5.82	1985.71	5.82	1996.81	5.82	1953.48	5.82	1955.06	5.82	1977.91	5.82	1944.12	5.82	1991.52	5.82	2001.18	5.82	2053.06	5.82	2219.67	5.82	2332.48	5.82	1910.25			8.64	19.9628
--	--	8.66	48.7726	5.83	2003.92	5.83	2003.24	5.83	1979.7	5.83	1954.98	5.83	2001.33	5.83	1929.02	5.83	1977.27	5.83	2014.17	5.83	2040.63	5.83	2233.12	5.83	2316.18	5.83	1908			8.66	19.3168
--	--	8.68	52.5287	5.84	1960.23	5.84	1997.93	5.84	2012.29	5.84	1987.15	5.84	1987.01	5.84	1926.86	5.84	1969.65	5.84	2057.68	5.84	2055.31	5.84	2233.55	5.84	2306.98	5.84	1904.67			8.68	18.7274
--	--	8.7	57.4457	5.85	1934.03	5.85	1993.53	5.85	2017.06	5.85	1992.5	5.85	1978.17	5.85	1941.08	5.85	1971.31	5.85	2061.57	5.85	2058.89	5.85	2224.92	5.85	2311.02	5.85	1902.36			8.7	18.1968
--	--	8.72	63.917	5.86	1930.94	5.86	1990.33	5.86	1985.07	5.86	1962.4	5.86	1976.59	5.86	1976.94	5.86	1985.24	5.86	2013.12	5.86	2047.78	5.86	2204.32	5.86	2332.58	5.86	1901.38			8.72	17.7292
--	--	8.74	72.5262	5.87	1944.29	5.87	1990.23	5.87	1972.51	5.87	1955.72	5.87	1971.92	5.87	2005.26	5.87	2022.65	5.87	2014.02	5.87	2059.24	5.87	2195.5	5.87	2316.99	5.87	1908.78			8.74	17.3322
--	--	8.76	84.1751	5.88	1972.75	5.88	1992.98	5.88	1977.8	5.88	1970.56	5.88	1964.43	5.88	2026.66	5.88	2081.65	5.88	2060.29	5.88	2091.44	5.88	2197.49	5.88	2267.26	5.88	1923.88			8.76	17.018
--	--	8.78	100.36	5.89	1991.78	5.89	2009.33	5.89	1987.83	5.89	1984.08	5.89	1957.74	5.89	2030.45	5.89	2068.97	5.89	2080.04	5.89	2100.12	5.89	2207.74	5.89	2283.19	5.89	1938.09			8.78	16.8068
--	--	8.8	123.824	5.9	2004.81	5.9	2034.34	5.9	2000.9	5.9	1996.74	5.9	1951.56	5.9	2023.04	5.9	2010.67	5.9	2082.91	5.9	2093.83	5.9	2223.24	5.9	2340.89	5.9	1951.75			8.8	16.7324
--	--	8.82	160.009	5.91	1998.06	5.91	2030.01	5.91	2012.33	5.91	2008.06	5.91	1957.87	5.91	2020.34	5.91	2007.04	5.91	2083.12	5.91	2116.24	5.91	2252.53	5.91	2356.3	5.91	1950.41			8.82	16.8565
--	--	8.84	219.499	5.92	1982.88	5.92	2013.19	5.92	2023.07	5.92	2018.82	5.92	1969.48	5.92	2019.65	5.92	2026.69	5.92	2082.2	5.92	2150.89	5.92	2287.71	5.92	2353.69	5.92	1942.7			8.84	17.3017
--	--	8.86	320.263	5.93	2011.3	5.93	2001.49	5.93	2052.06	5.93	2028.41	5.93	1997.29	5.93	2005.14	5.93	2033.03	5.93	2095.5	5.93	2159.45	5.93	2266.59	5.93	2370.99	5.93	1972.12			8.86	18.3119
--	--	8.88	485.969	5.94	2051.2	5.94	1991.14	5.94	2085.86	5.94	2037.69	5.94	2029.37	5.94	1986.98	5.94	2035.87	5.94	2112.54	5.94	2161.15	5.94	2230.64	5.94	2393.55	5.94	2011.32			8.88	20.3237
--	--	8.9	731.954	5.95	2051.9	5.95	2020.53	5.95	2069.63	5.95	2049.42	5.95	2020.47	5.95	2001.19	5.95	2062.51	5.95	2088.81	5.95	2156.86	5.95	2259.23	5.95	2401.54	5.95	2017.42			8.9	23.9649
--	--	8.92	1011.16	5.96	2047.33	5.96	2055.26	5.96	2046.68	5.96	2061.49	5.96	2006.07	5.96	2019.76	5.96	2092.35	5.96	2059.61	5.96	2151.77	5.96	2296.49	5.96	2407.58	5.96	2019.08			8.92	29.8052
--	--	8.94	1129.46	5.97	2038.62	5.97	2087.95	5.97	2038.11	5.97	2085.76	5.97	2025.53	5.97	2046.9	5.97	2080.88	5.97	2051.88	5.97	2153.8	5.97	2333.45	5.97	2407.31	5.97	2016.07			8.94	37.2925
--	--	8.96	954.34	5.98	2030.65	5.98	2117.04	5.98	2030.35	5.98	2106.89	5.98	2046.92	5.98	2073.57	5.98	2066.81	5.98	2048.54	5.98	2158.67	5.98	2365.67	5.98	2406.87	5.98	2013.59			8.96	42.2041
--	--	8.98	670.617	5.99	2035.85	5.99	2092.33	5.99	2028.74	5.99	2074.91	5.99	2082.55	5.99	2089.33	5.99	2031.57	5.99	2102.17	5.99	2203.72	5.99	2326.27	5.99	2406.53	5.99	2021.34			8.98	39.0999
--	--	9	440.922	6	2043.34	6	2074.4	6	2034.54	6	2049.36	6	2106.24	6	2097.67	6	2007.64	6	2143.86	6	2236.08	6	2294.07	6	2403.57	6	2024.89			9	31.1166
--	--	9.02	290.571	6.01	2063.6	6.01	2094.38	6.01	2081.72	6.01	2059.71	6.01	2063.28	6.01	2064.57	6.01	2046.86	6.01	2118.96	6.01	2197.66	6.01	2302.01	6.01	2386.02	6.01	2005			9.02	23.8521
--	--	9.04	199.912	6.02	2081.3	6.02	2103.84	6.02	2115.26	6.02	2070.15	6.02	2028.41	6.02	2045.52	6.02	2074.19	6.02	2104.27	6.02	2170.9	6.02	2308.63	6.02	2369.94	6.02	1986.83			9.04	18.8202
--	--	9.06	145.959	6.03	2090.99	6.03	2080.34	6.03	2106.07	6.03	2080.85	6.03	2018.85	6.03	2070.49	6.03	2064.36	6.03	2121.55	6.03	2180.61	6.03	2311.16	6.03	2358.46	6.03	1974.09			9.06	15.6423
--	--	9.08	112.42	6.04	2104.86	6.04	2069.76	6.04	2101.57	6.04	2087.32	6.04	2038.86	6.04	2090.31	6.04	2058.38	6.04	2145.99	6.04	2196.49	6.04	2321.32	6.04	2362.19	6.04	1976.21			9.08	4.1103
--	--	9.1	80.3735	6.05	2127.14	6.05	2085.16	6.05	2106.51	6.05	2085.32	6.05	2118.28	6.05	2099.8	6.05	2060.11	6.05	2184.8	6.05	2224.8	6.05	2346.81	6.05	2396.48	6.05	2008.21			9.1	3.0618
--	--	9.12	64.7756	6.06	2137.06	6.06	2098.45	6.06	2115.13	6.06	2095.7	6.06	2146.23	6.06	2101.04	6.06	2084.5	6.06	2203.41	6.06	2239.18	6.06	2353.67	6.06	2423.79	6.06	2015.75			9.12	2.37914
--	--	9.14	53.282	6.07	2130.06	6.07	2108.84	6.07	2128.78	6.07	2122.98	6.07	2103.78	6.07	2091	6.07	2139.87	6.07	2194.39	6.07	2234.52	6.07	2335.04	6.07	2441.54	6.07	1989.84			9.14	1.90445
--	--	9.16	44.5608	6.08	2121.32	6.08	2119.02	6.08	2136.4	6.08	2128.71	6.08	2092.89	6.08	2104.69	6.08	2171.35	6.08	2183.37	6.08	2229.74	6.08	2327.35	6.08	2440.27	6.08	1988.1			9.16	1.55826
--	--	9.18	37.7929	6.09	2110.91	6.09	2128.99	6.09	2138.29	6.09	2113.94	6.09	2112.01	6.09	2140.93	6.09	2180.11	6.09	2170.45	6.09	2224.85	6.09	2330.06	6.09	2420.91	6.09	2009.35			9.18	1.2975
--	--	9.2	32.4414	6.1	2093.03	6.1	2139.58	6.1	2126.35	6.1	2129.11	6.1	2122.48	6.1	2150.39	6.1	2160.16	6.1	2168.29	6.1	2228.61	6.1	2340.8	6.1	2426.06	6.1	2030.23			9.2	1.09634
--	--	9.22	28.1406	6.11	2070.23	6.11	2150.58	6.11	2105.27	6.11	2164.02	6.11	2127.24	6.11	2142.2	6.11	2121.28	6.11	2173.22	6.11	2238.08	6.11	2356.84	6.11	2447.35	6.11	2050.88			9.22	0.93806
--	--	9.24	24.6348	6.12	2089.32	6.12	2164.2	6.12	2107.29	6.12	2161.65	6.12	2104.59	6.12	2135.25	6.12	2115.19	6.12	2180.3	6.12	2284.09	6.12	2366.31	6.12	2442.74	6.12	2071.78			9.24	0.81142
--	--	9.26	21.7408	6.13	2126.99	6.13	2178.99	6.13	2119.53	6.13	2142.75	6.13	2069.8	6.13	2128.86	6.13	2123.64	6.13	2188.33	6.13	2346.3	6.13	2372.88	6.13	2426.65	6.13	2092.81			9.26	0.70858
--	--	9.28	19.3252	6.14	2117.75	6.14	2193.6	6.14	2129.85	6.14	2158.08	6.14	2088.61	6.14	2140.75	6.14	2117.18	6.14	2202.11	6.14	2332.9	6.14	2385.94	6.14	2429.69	6.14	2101.56			9.28	0.62397
--	--	9.3	17.2886	6.15	2095.5	6.15	2208.16	6.15	2139.63	6.15	2182.9	6.15	2122.28	6.15	2157.71	6.15	2106.59	6.15	2217.48	6.15	2298.53	6.15	2400.8	6.15	2438.03	6.15	2106.9			9.3	0.55357
--	--	9.32	15.5561	6.16	2128.78	6.16	2174.31	6.16	2157.51	6.16	2154.66	6.16	2130.72	6.16	2150.99	6.16	2089.47	6.16	2221.04	6.16	2305.73	6.16	2373.01	6.16	2444.12	6.16	2111.8			9.32	1.08557
--	--	9.34	14.8219	6.17	2170.13	6.17	2133.43	6.17	2176.58	6.17	2118.7	6.17	2135.5	6.17	2140.84	6.17	2071.4	6.17	2222.88	6.17	2318.98	6.17	2339.03	6.17	2449.87	6.17	2116.64			9.34	1.05205
--	--	9.36	13.5593	6.18	2186.86	6.18	2157.83	6.18	2146.15	6.18	2103.42	6.18	2104.06	6.18	2125.71	6.18	2116.19	6.18	2214.73	6.18	2294.76	6.18	2376.31	6.18	2466.2	6.18	2092.71			9.36	1.0265
--	--	9.38	12.4648	6.19	2202.59	6.19	2183.07	6.19	2118.43	6.19	2092.26	6.19	2075.79	6.19	2112.65	6.19	2161.66	6.19	2208.21	6.19	2270.91	6.19	2413.9	6.19	2483.14	6.19	2071.11			9.38	1.00764
--	--	9.4	11.5107	6.2	2217.36	6.2	2179	6.2	2172.15	6.2	2139.97	6.2	2128.33	6.2	2139.77	6.2	2176.5	6.2	2237.47	6.2	2278.79	6.2	2408.9	6.2	2503.97	6.2	2110.34			9.4	0.99448
--	--	9.42	10.6749	6.21	2231.58	6.21	2179.33	6.21	2213.34	6.21	2180.67	6.21	2171.42	6.21	2167.31	6.21	2188.82	6.21	2261.25	6.21	2288.56	6.21	2406.26	6.21	2516.91	6.21	2144.39			9.42	0.98623
--	--	9.44	9.93951	6.22	2242.46	6.22	2205.94	6.22	2179.82	6.22	2179.56	6.22	2158.1	6.22	2197.28	6.22	2186.17	6.22	2252.37	6.22	2309.66	6.22	2417.73	6.22	2482.84	6.22	2147.49			9.44	0.98231
--	--	9.46	9.28979	6.23	2241.69	6.23	2228.52	6.23	2161.41	6.23	2178.63	6.23	2153.7	6.23	2211.93	6.23	2188.67	6.23	2249.69	6.23	2329.72	6.23	2426.07	6.23	2464.31	6.23	2146.83			9.46	0.98223
--	--	9.48	8.71378	6.24	2202.68	6.24	2237.84	6.24	2192.61	6.24	2178.27	6.24	2178.57	6.24	2176.3	6.24	2208.07	6.24	2267.37	6.24	2346.34	6.24	2424.11	6.24	2496.75	6.24	2133.83			9.48	0.98562
--	--	9.5	8.20156	6.25	2185.1	6.25	2248.21	6.25	2205	6.25	2173.23	6.25	2196.54	6.25	2156.45	6.25	2223	6.25	2263.19	6.25	2342.38	6.25	2421.45	6.25	2516.02	6.25	2124.19			9.5	0.99221
--	--	9.52	7.74486	6.26	2212.29	6.26	2260.79	6.26	2178.11	6.26	2158.4	6.26	2200.1	6.26	2169.56	6.26	2228.59	6.26	2213.38	6.26	2295.42	6.26	2417.29	6.26	2507.77	6.26	2121.54			9.52	1.00175
--	--	9.54	7.33678	6.27	2211.99	6.27	2251.12	6.27	2167.38	6.27	2160.05	6.27	2201.57	6.27	2174.71	6.27	2231.41	6.27	2199.26	6.27	2284.89	6.27	2403.73	6.27	2505.4	6.27	2126.94			9.54	1.0141
--	--	9.56	6.97151	6.28	2172.78	6.28	2209.95	6.28	2179.54	6.28	2185.05	6.28	2200.11	6.28	2168.6	6.28	2230.3	6.28	2235.67	6.28	2325.94	6.28	2376.86	6.28	2511.35	6.28	2143.75			9.56	1.02912
--	--	9.58	6.64412	6.29	2150.2	6.29	2192.42	6.29	2182.82	6.29	2186.96	6.29	2179.62	6.29	2189.25	6.29	2219.52	6.29	2241.79	6.29	2336.73	6.29	2372.81	6.29	2521.12	6.29	2156.65			9.58	1.04674
--	--	9.6	6.35045	6.3	2143.97	6.3	2198.14	6.3	2177.37	6.3	2166.17	6.3	2140.4	6.3	2236.22	6.3	2199.24	6.3	2218.1	6.3	2317.75	6.3	2391.2	6.3	2534.66	6.3	2165.71			9.6	1.06691
--	--	9.62	6.08696	6.31	2187.93	6.31	2213.73	6.31	2190.62	6.31	2181.46	6.31	2150.94	6.31	2235.19	6.31	2189.77	6.31	2233.79	6.31	2308.47	6.31	2408.43	6.31	2547.92	6.31	2156.46			9.62	1.0896
--	--	9.64	5.85061	6.32	2266.16	6.32	2236.04	6.32	2216.66	6.32	2221.39	6.32	2195.46	6.32	2201.38	6.32	2187.7	6.32	2276.37	6.32	2305.81	6.32	2424.88	6.32	2561	6.32	2134.7			9.64	1.11484
--	--	9.66	5.63881	6.33	2271.94	6.33	2244.31	6.33	2204.39	6.33	2212.55	6.33	2216.9	6.33	2190.93	6.33	2210.41	6.33	2274.6	6.33	2295.12	6.33	2414.51	6.33	2552.08	6.33	2116.22			9.66	1.14264
--	--	9.68	5.44934	6.34	2244.31	6.34	2246.09	6.34	2174.45	6.34	2181.22	6.34	2227.71	6.34	2191.24	6.34	2244.57	6.34	2252.38	6.34	2280.72	6.34	2391.77	6.34	2533.02	6.34	2099.26			9.68	1.17308
--	--	9.7	5.2803	6.35	2237.12	6.35	2249.22	6.35	2164.19	6.35	2189.9	6.35	2224.29	6.35	2217.69	6.35	2238.72	6.35	2237.38	6.35	2286.68	6.35	2424.42	6.35	2520.8	6.35	2120.99			9.7	1.20623
--	--	9.72	5.13005	6.36	2235.89	6.36	2252.73	6.36	2159.65	6.36	2210.24	6.36	2216.72	6.36	2251.75	6.36	2221.23	6.36	2224.48	6.36	2298.56	6.36	2473.2	6.36	2510.56	6.36	2153.99			9.72	1.2422
--	--	9.74	4.9972	6.37	2237.72	6.37	2196.85	6.37	2149.13	6.37	2207.99	6.37	2200.43	6.37	2251.09	6.37	2226.36	6.37	2222.33	6.37	2337.43	6.37	2451.96	6.37	2522.56	6.37	2133.19			9.74	1.28112
--	--	9.76	4.88058	6.38	2240.03	6.38	2131.68	6.38	2137.67	6.38	2202.2	6.38	2182.79	6.38	2244.99	6.38	2235.04	6.38	2221.85	6.38	2380.52	6.38	2419.76	6.38	2538.05	6.38	2103.97			9.76	1.32315
--	--	9.78	4.77917	6.39	2228.5	6.39	2181.39	6.39	2169.43	6.39	2214.16	6.39	2180.98	6.39	2221.51	6.39	2195.78	6.39	2217.65	6.39	2351.76	6.39	2421.65	6.39	2553.93	6.39	2120.7			9.78	1.36845
--	--	9.8	4.69215	6.4	2216.93	6.4	2234.63	6.4	2202.47	6.4	2227.38	6.4	2181.16	6.4	2199.04	6.4	2158.54	6.4	2214.76	6.4	2320.67	6.4	2425.32	6.4	2567.65	6.4	2140.1			9.8	1.41725
--	--	9.82	4.61882	6.41	2218.19	6.41	2246.92	6.41	2219.43	6.41	2249.43	6.41	2207.41	6.41	2215.54	6.41	2212.74	6.41	2243.23	6.41	2312.37	6.41	2432.37	6.41	2535.16	6.41	2169.89			9.82	1.46977
--	--	9.84	4.55863	6.42	2224.11	6.42	2256.44	6.42	2234.71	6.42	2263.47	6.42	2229.46	6.42	2232.91	6.42	2253.56	6.42	2263.91	6.42	2307.07	6.42	2435.31	6.42	2505.91	6.42	2191			9.84	1.52629
--	--	9.86	4.51114	6.43	2259.89	6.43	2248.16	6.43	2239.27	6.43	2226.27	6.43	2224.65	6.43	2255.9	6.43	2208.72	6.43	2234.61	6.43	2321.03	6.43	2411.91	6.43	2497.43	6.43	2156.53			9.86	1.58712
--	--	9.88	4.47607	6.44	2277.6	6.44	2243.58	6.44	2238.99	6.44	2200.18	6.44	2215.25	6.44	2272.68	6.44	2172.79	6.44	2215.48	6.44	2329.16	6.44	2396.63	6.44	2491.63	6.44	2132.5			9.88	1.65259
--	--	9.9	4.45319	6.45	2233.14	6.45	2251.79	6.45	2222.07	6.45	2212.32	6.45	2190.02	6.45	2268.09	6.45	2167.52	6.45	2231.33	6.45	2317.2	6.45	2409.28	6.45	2495.02	6.45	2144.42			9.9	1.72311
--	--	9.92	4.44244	6.46	2186.22	6.46	2259.11	6.46	2212.93	6.46	2220.53	6.46	2176.3	6.46	2252.23	6.46	2178.82	6.46	2251.03	6.46	2308.19	6.46	2426.29	6.46	2494.85	6.46	2143.8			9.92	1.79912
--	--	9.94	4.44383	6.47	2133.94	6.47	2264.5	6.47	2220.7	6.47	2220.17	6.47	2187.55	6.47	2211.93	6.47	2226.09	6.47	2279.09	6.47	2305.6	6.47	2452.74	6.47	2486.9	6.47	2115.95			9.94	1.88111
--	--	9.96	4.4575	6.48	2127.41	6.48	2269.98	6.48	2215.74	6.48	2212.39	6.48	2190.4	6.48	2192.9	6.48	2243.02	6.48	2282.72	6.48	2312.57	6.48	2443.78	6.48	2481.88	6.48	2112.96			9.96	1.96966
--	--	9.98	4.4837	6.49	2187.95	6.49	2275.59	6.49	2192.12	6.49	2193.73	6.49	2180.93	6.49	2205.08	6.49	2215.45	6.49	2250.52	6.49	2333.57	6.49	2382.88	6.49	2481.12	6.49	2146.42			9.98	2.06541
--	--	10	4.52281	6.5	2205.18	6.5	2264.47	6.5	2190.72	6.5	2193.39	6.5	2184.14	6.5	2208.78	6.5	2211.39	6.5	2235.57	6.5	2349.32	6.5	2382.11	6.5	2482.56	6.5	2153.01			10	2.16909
--	--	10.02	4.57533	6.51	2178.33	6.51	2236.32	6.51	2211.93	6.51	2211.71	6.51	2200.24	6.51	2203.85	6.51	2231.26	6.51	2238.18	6.51	2359.73	6.51	2442.53	6.51	2486.22	6.51	2132.26			10.02	2.28154
--	--	10.04	4.64189	6.52	2151.45	6.52	2207.69	6.52	2226.95	6.52	2234.44	6.52	2194.86	6.52	2196.53	6.52	2235.52	6.52	2237.36	6.52	2356.13	6.52	2462.66	6.52	2489.3	6.52	2133			10.04	2.40371
--	--	10.06	4.72331	6.53	2124.55	6.53	2178.72	6.53	2237.59	6.53	2260.29	6.53	2174.28	6.53	2187.52	6.53	2228.74	6.53	2234.12	6.53	2342.63	6.53	2454.29	6.53	2491.95	6.53	2148.92			10.06	2.53668
--	--	10.08	4.82055	6.54	2160.11	6.54	2172.06	6.54	2221.91	6.54	2241.15	6.54	2172.76	6.54	2180.71	6.54	2222.93	6.54	2256.95	6.54	2317.61	6.54	2427.35	6.54	2500.88	6.54	2158.14			10.08	2.68172
--	--	10.1	4.93479	6.55	2225.61	6.55	2176.09	6.55	2193.62	6.55	2200.43	6.55	2180.37	6.55	2174.95	6.55	2217.59	6.55	2292.28	6.55	2287.07	6.55	2391.49	6.55	2512.82	6.55	2164.14			10.1	2.84026
--	--	10.12	5.06741	6.56	2240.27	6.56	2196.1	6.56	2197.96	6.56	2165.52	6.56	2181.74	6.56	2194.46	6.56	2207.78	6.56	2276.17	6.56	2285.17	6.56	2403.81	6.56	2487.13	6.56	2140.87			10.12	3.01398
--	--	10.14	5.22008	6.57	2239.39	6.57	2220.99	6.57	2212.25	6.57	2132.39	6.57	2181.2	6.57	2221.68	6.57	2196.61	6.57	2244.33	6.57	2292.01	6.57	2430.85	6.57	2449.94	6.57	2108.66			10.14	3.20482
--	--	10.16	5.39475	6.58	2209.14	6.58	2247.42	6.58	2196.58	6.58	2130.45	6.58	2191.86	6.58	2227.46	6.58	2179.85	6.58	2227.71	6.58	2284.75	6.58	2451.94	6.58	2470.05	6.58	2129.44			10.16	3.41505
--	--	10.18	5.59375	6.59	2173.95	6.59	2274.11	6.59	2175.86	6.59	2133.76	6.59	2204.4	6.59	2229.64	6.59	2162.15	6.59	2213.63	6.59	2275.12	6.59	2472.04	6.59	2499.79	6.59	2159.12			10.18	3.64733
--	--	10.2	5.81982	6.6	2165.02	6.6	2242.11	6.6	2179.49	6.6	2130.57	6.6	2161.32	6.6	2191.05	6.6	2182.17	6.6	2217.51	6.6	2293.26	6.6	2427.41	6.6	2484.45	6.6	2131.93			10.2	3.9048
--	--	10.22	6.07621	6.61	2157.07	6.61	2208.14	6.61	2184.12	6.61	2128.76	6.61	2116.99	6.61	2151.99	6.61	2202.25	6.61	2221.73	6.61	2311.08	6.61	2380.87	6.61	2467.8	6.61	2102.59			10.22	4.19116
--	--	10.24	6.36678	6.62	2135.8	6.62	2210.24	6.62	2178.97	6.62	2172.85	6.62	2122.86	6.62	2161.91	6.62	2167.41	6.62	2208.07	6.62	2278.56	6.62	2380.89	6.62	2483.99	6.62	2102.08			10.24	4.51087
--	--	10.26	6.69614	6.63	2119.84	6.63	2211	6.63	2173.62	6.63	2207.88	6.63	2132.72	6.63	2165.13	6.63	2136.23	6.63	2196.64	6.63	2253.16	6.63	2382.22	6.63	2501.65	6.63	2103.69			10.26	4.86921
--	--	10.28	7.0698	6.64	2140.43	6.64	2202.49	6.64	2166.89	6.64	2180.53	6.64	2170.02	6.64	2122.11	6.64	2130.35	6.64	2200.65	6.64	2276.85	6.64	2392.63	6.64	2529.4	6.64	2120.03			10.28	5.27262
--	--	10.3	7.4944	6.65	2161.24	6.65	2194.7	6.65	2159.08	6.65	2156.57	6.65	2198.77	6.65	2096.54	6.65	2130.38	6.65	2205.39	6.65	2290.37	6.65	2398.55	6.65	2541.9	6.65	2129.12			10.3	5.72889
--	--	10.32	7.97796	6.66	2182.84	6.66	2189.51	6.66	2147.31	6.66	2144.86	6.66	2196.61	6.66	2134.02	6.66	2151.78	6.66	2212.81	6.66	2267.16	6.66	2388.3	6.66	2499.24	6.66	2112.03			10.32	6.24759
--	--	10.34	8.53026	6.67	2191.92	6.67	2184.27	6.67	2141.51	6.67	2135.38	6.67	2175.44	6.67	2144.39	6.67	2166.89	6.67	2200.89	6.67	2259.17	6.67	2384.33	6.67	2464.54	6.67	2098.84			10.34	6.84053
--	--	10.36	9.1633	6.68	2172.7	6.68	2178.88	6.68	2149.18	6.68	2130.94	6.68	2111.33	6.68	2093.53	6.68	2167.78	6.68	2145.28	6.68	2285.57	6.68	2394.56	6.68	2447.81	6.68	2094.47			10.36	7.52246
--	--	10.38	9.89188	6.69	2151.21	6.69	2171.35	6.69	2147.34	6.69	2124.55	6.69	2082.52	6.69	2068.02	6.69	2159.16	6.69	2117.6	6.69	2285.11	6.69	2392.6	6.69	2432.19	6.69	2093.6			10.38	8.31196
--	--	10.4	9.65481	6.7	2126.26	6.7	2160.55	6.7	2131.05	6.7	2115.2	6.7	2107.33	6.7	2081	6.7	2136.12	6.7	2132.34	6.7	2243.86	6.7	2372.14	6.7	2418.25	6.7	2098.07			10.4	9.23268
--	--	10.42	10.6636	6.71	2121.47	6.71	2156.96	6.71	2138.73	6.71	2105.91	6.71	2112.26	6.71	2103.24	6.71	2123.9	6.71	2144.6	6.71	2216.05	6.71	2349.69	6.71	2409.21	6.71	2102.25			10.42	10.3151
--	--	10.44	11.838	6.72	2137.91	6.72	2160.95	6.72	2171.64	6.72	2096.7	6.72	2096.25	6.72	2135.24	6.72	2123.1	6.72	2154.25	6.72	2202.38	6.72	2325.13	6.72	2405.32	6.72	2106.13			10.44	11.5697
--	--	10.46	13.2163	6.73	2142.16	6.73	2162.73	6.73	2167.48	6.73	2108.81	6.73	2084.23	6.73	2148.67	6.73	2111.59	6.73	2148.28	6.73	2207.53	6.73	2309.32	6.73	2409.19	6.73	2084.25			10.46	13.1086
--	--	10.48	14.8479	6.74	2137.5	6.74	2162.88	6.74	2136.18	6.74	2136.53	6.74	2075.12	6.74	2148.51	6.74	2092.25	6.74	2130.88	6.74	2226.46	6.74	2299.91	6.74	2418.73	6.74	2043.52			10.48	14.9727
--	--	10.5	16.7984	6.75	2155.61	6.75	2155.89	6.75	2126.09	6.75	2144.02	6.75	2083.32	6.75	2135.49	6.75	2105.15	6.75	2134.27	6.75	2238.01	6.75	2310.03	6.75	2414.84	6.75	2054.76			10.5	17.2591
--	--	10.52	19.1557	6.76	2185.08	6.76	2145.34	6.76	2126.57	6.76	2141.43	6.76	2100.14	6.76	2116.08	6.76	2134.1	6.76	2148.02	6.76	2245.87	6.76	2329.86	6.76	2404.26	6.76	2091.89			10.52	20.1036
--	--	10.54	22.0397	6.77	2157.31	6.77	2121.67	6.77	2125.42	6.77	2146.35	6.77	2100.82	6.77	2131.66	6.77	2140.39	6.77	2153	6.77	2244.16	6.77	2345.34	6.77	2412.11	6.77	2072.47			10.54	23.7003
--	--	10.56	25.6173	6.78	2111.23	6.78	2093.81	6.78	2123.75	6.78	2153.68	6.78	2096.34	6.78	2158.45	6.78	2139.44	6.78	2155.18	6.78	2239.37	6.78	2359.43	6.78	2425.87	6.78	2034.95			10.56	28.334
--	--	10.58	30.126	6.79	2125	6.79	2110.3	6.79	2137.88	6.79	2122.6	6.79	2081.81	6.79	2151.85	6.79	2085.43	6.79	2164.29	6.79	2219.54	6.79	2335.71	6.79	2421.48	6.79	2051.53			10.58	34.4391
--	--	10.6	35.9122	6.8	2149.51	6.8	2134.77	6.8	2154.85	6.8	2084.63	6.8	2065.49	6.8	2139.27	6.8	2021.88	6.8	2174.64	6.8	2197.01	6.8	2305.2	6.8	2413.84	6.8	2077.83			10.6	42.721
--	--	10.62	43.4996	6.81	2180.65	6.81	2150.8	6.81	2137.06	6.81	2084.92	6.81	2086.23	6.81	2145.98	6.81	2076.36	6.81	2188.62	6.81	2235.34	6.81	2319.39	6.81	2423.16	6.81	2064.94			10.62	54.4424
--	--	10.64	53.7264	6.82	2210.81	6.82	2164.92	6.82	2118.26	6.82	2088.65	6.82	2108.91	6.82	2153.93	6.82	2137.22	6.82	2202.64	6.82	2275.98	6.82	2337.05	6.82	2432.51	6.82	2050.08			10.64	72.0774
--	--	10.66	68.062	6.83	2191.79	6.83	2132.1	6.83	2144.17	6.83	2123.81	6.83	2113.71	6.83	2160.68	6.83	2147.81	6.83	2209.57	6.83	2256.57	6.83	2372.81	6.83	2403.7	6.83	2057.2			10.66	100.51
--	--	10.68	89.3476	6.84	2177.65	6.84	2105.01	6.84	2168.93	6.84	2156.79	6.84	2117.94	6.84	2164.73	6.84	2157.44	6.84	2215.22	6.84	2237.24	6.84	2401.14	6.84	2377.83	6.84	2066.18			10.68	148.377
--	--	10.7	123.236	6.85	2199.87	6.85	2120.72	6.85	2185	6.85	2173.44	6.85	2117.96	6.85	2148.66	6.85	2159.87	6.85	2211.3	6.85	2218.55	6.85	2374.11	6.85	2373.85	6.85	2089.02			10.7	227.9
--	--	10.72	180.026	6.86	2211.68	6.86	2151.45	6.86	2203.23	6.86	2184.61	6.86	2113.28	6.86	2131.1	6.86	2157.66	6.86	2206.09	6.86	2211.71	6.86	2346.81	6.86	2367.94	6.86	2115.66			10.72	349.641
--	--	10.74	275.091	6.87	2183.89	6.87	2239.31	6.87	2229.66	6.87	2174.9	6.87	2090.74	6.87	2107.9	6.87	2137.83	6.87	2196	6.87	2249.92	6.87	2318.53	6.87	2354.69	6.87	2156.73			10.74	500.628
--	--	10.76	423.908	6.88	2151.24	6.88	2289.45	6.88	2219.48	6.88	2166.73	6.88	2076.34	6.88	2089.28	6.88	2126.12	6.88	2186.44	6.88	2257.04	6.88	2299.58	6.88	2351.31	6.88	2174.84			10.76	595.137
--	--	10.78	619.743	6.89	2107.15	6.89	2250.93	6.89	2123.24	6.89	2162.14	6.89	2081.1	6.89	2081.42	6.89	2133.48	6.89	2178.13	6.89	2191.08	6.89	2302.58	6.89	2371.1	6.89	2138.98			10.78	533.562
--	--	10.8	772.001	6.9	2089.69	6.9	2213.73	6.9	2085.83	6.9	2152.47	6.9	2087.2	6.9	2081.03	6.9	2138.58	6.9	2166.61	6.9	2160.82	6.9	2312.13	6.9	2395.25	6.9	2112.43			10.8	384.799
--	--	10.82	731.203	6.91	2114.12	6.91	2178.61	6.91	2141	6.91	2134.81	6.91	2095.43	6.91	2092.39	6.91	2140.1	6.91	2150.05	6.91	2186.77	6.91	2332.01	6.91	2426.29	6.91	2100.53			10.82	253.047
--	--	10.84	544.243	6.92	2126.11	6.92	2145.46	6.92	2149.05	6.92	2126.57	6.92	2090.08	6.92	2089.5	6.92	2132.63	6.92	2135.38	6.92	2182.76	6.92	2332.81	6.92	2432.39	6.92	2094.25			10.84	164.055
--	--	10.86	361.594	6.93	2124.54	6.93	2114.45	6.93	2105.76	6.93	2128.59	6.93	2069.95	6.93	2071.1	6.93	2115.39	6.93	2122.77	6.93	2146.1	6.93	2312.86	6.93	2411.34	6.93	2094.08			10.86	109.799
--	--	10.88	234.075	6.94	2117.14	6.94	2115.18	6.94	2090.06	6.94	2119.82	6.94	2064.84	6.94	2078.29	6.94	2091.25	6.94	2106.72	6.94	2147.24	6.94	2283.58	6.94	2378.29	6.94	2080.49			10.88	77.6537
--	--	10.9	155.295	6.95	2105.3	6.95	2139.97	6.95	2095.26	6.95	2102.89	6.95	2071.12	6.95	2104.89	6.95	2061.89	6.95	2088.06	6.95	2177	6.95	2247.25	6.95	2336.13	6.95	2056.73			10.9	57.9977
--	--	10.92	108.596	6.96	2085.69	6.96	2123.6	6.96	2076.52	6.96	2088.94	6.96	2049.18	6.96	2091.19	6.96	2038.95	6.96	2077.16	6.96	2203.54	6.96	2253.3	6.96	2302.63	6.96	2029.09			10.92	45.1511
--	--	10.94	80.3246	6.97	2062.06	6.97	2085.93	6.97	2045.39	6.97	2076.53	6.97	2012.62	6.97	2056.63	6.97	2019.34	6.97	2070.27	6.97	2228.4	6.97	2281.3	6.97	2273.6	6.97	1999.43			10.94	36.1908
--	--	10.96	62.1003	6.98	2095.7	6.98	2073.11	6.98	2078.52	6.98	2093.42	6.98	2037.81	6.98	2066.05	6.98	2039.19	6.98	2057.73	6.98	2192.46	6.98	2283.86	6.98	2311.89	6.98	2010.31			10.96	29.6426
--	--	10.98	49.5319	6.99	2148.53	6.99	2068.61	6.99	2133.16	6.99	2120.13	6.99	2083.67	6.99	2090.2	6.99	2072.26	6.99	2043.29	6.99	2136.16	6.99	2277.89	6.99	2372.72	6.99	2034.76			10.98	24.7033
--	--	11	40.4167	7	2124.66	7	2057.75	7	2126.44	7	2117.44	7	2058.33	7	2067.55	7	2059.84	7	2061.23	7	2120.92	7	2278.76	7	2359.25	7	2021.98			11	20.8883
--	--	11.02	33.5776	7.01	2086.09	7.01	2045.67	7.01	2107.98	7.01	2109.12	7.01	2019.36	7.01	2035.94	7.01	2038.71	7.01	2085.36	7.01	2113.53	7.01	2280.93	7.01	2331.54	7.01	2002.06			11.02	17.8839
--	--	11.04	28.3174	7.02	2066.54	7.02	2078.34	7.02	2091.08	7.02	2098.52	7.02	2036.46	7.02	2020.64	7.02	2074.18	7.02	2083.19	7.02	2095.22	7.02	2277.65	7.02	2341.03	7.02	2008.21			11.04	15.4779
--	--	11.06	24.1894	7.03	2048.72	7.03	2114.35	7.03	2074.47	7.03	2087.82	7.03	2057.07	7.03	2006.69	7.03	2112.7	7.03	2079.04	7.03	2077.72	7.03	2274.05	7.03	2352.48	7.03	2015.84			11.06	13.5226
--	--	11.08	20.8937	7.04	2044.99	7.04	2147.32	7.04	2066.61	7.04	2081.31	7.04	2040.12	7.04	1998.33	7.04	2088.76	7.04	2076.65	7.04	2142.03	7.04	2275.57	7.04	2320.27	7.04	1998.15			11.08	11.9131
--	--	11.1	18.2226	7.05	2042.28	7.05	2170.61	7.05	2056.62	7.05	2083.42	7.05	2025.88	7.05	1992.15	7.05	2066.37	7.05	2074.04	7.05	2196.81	7.05	2271.79	7.05	2292.4	7.05	1983.95			11.1	10.5728
--	--	11.12	16.029	7.06	2047.92	7.06	2115.32	7.06	2029.18	7.06	2155.55	7.06	2033.58	7.06	2003.62	7.06	2056.55	7.06	2069.78	7.06	2174.18	7.06	2224.97	7.06	2299.79	7.06	1997.96			11.12	9.44528
--	--	11.14	14.2063	7.07	2059.9	7.07	2069.68	7.07	2008.02	7.07	2207.77	7.07	2038.01	7.07	2013.01	7.07	2047.91	7.07	2068.01	7.07	2153.06	7.07	2196.76	7.07	2306.27	7.07	2003.71			11.14	8.48801
--	--	11.16	12.6758	7.08	2097.26	7.08	2062.73	7.08	2011.95	7.08	2180.22	7.08	2029.37	7.08	2014.01	7.08	2044.02	7.08	2076.18	7.08	2138.04	7.08	2243.03	7.08	2309.04	7.08	1976.43			11.16	7.66852
--	--	11.18	11.3787	7.09	2118.01	7.09	2064.08	7.09	2012.44	7.09	2154.13	7.09	2016.51	7.09	2014.24	7.09	2031	7.09	2073.38	7.09	2121.43	7.09	2263.75	7.09	2302.26	7.09	1952.79			11.18	6.96172
--	--	11.2	10.2699	7.1	2098.07	7.1	2085.76	7.1	2004.51	7.1	2131.62	7.1	1993.31	7.1	2012.56	7.1	1995.62	7.1	2043.69	7.1	2100.9	7.1	2221.92	7.1	2272.08	7.1	1938.06			11.2	6.34792
--	--	11.22	9.31494	7.11	2096.8	7.11	2093.68	7.11	2010.74	7.11	2099.37	7.11	1988.67	7.11	2014.94	7.11	1975.75	7.11	2023.53	7.11	2081.51	7.11	2193.52	7.11	2253.97	7.11	1933.3			11.22	5.81157
--	--	11.24	8.4867	7.12	2125.96	7.12	2079.2	7.12	2040.07	7.12	2051.24	7.12	2014.28	7.12	2023.97	7.12	1981.18	7.12	2018.91	7.12	2064	7.12	2187.02	7.12	2255.58	7.12	1944.79			11.24	5.3402
--	--	11.26	7.76379	7.13	2153.85	7.13	2063.98	7.13	2052.41	7.13	2016.02	7.13	2024.45	7.13	2030.47	7.13	1978.09	7.13	2018.79	7.13	2084.23	7.13	2177.57	7.13	2253.96	7.13	1944.07			11.26	4.92375
--	--	11.28	7.12915	7.14	2180.29	7.14	2047.95	7.14	2045.63	7.14	1995.35	7.14	2017.24	7.14	2034.15	7.14	1965.41	7.14	2023.74	7.14	2146.97	7.14	2164.82	7.14	2248.7	7.14	1929.61			11.28	4.55405
--	--	11.3	6.56902	7.15	2160.09	7.15	2048.68	7.15	2028.69	7.15	1987.96	7.15	2019.41	7.15	2017.41	7.15	1976.16	7.15	2038.18	7.15	2153.7	7.15	2171.82	7.15	2249.94	7.15	1949.76			11.3	4.22436
--	--	11.32	6.0722	7.16	2103.28	7.16	2062.56	7.16	2003.79	7.16	1991.01	7.16	2028.94	7.16	1984.66	7.16	2005.28	7.16	2060.05	7.16	2116.48	7.16	2194.31	7.16	2256.29	7.16	1997.06			11.32	3.92914
--	--	11.34	5.62953	7.17	2080.63	7.17	2068.75	7.17	2003.95	7.17	2020.35	7.17	2014.42	7.17	1976.49	7.17	2007.97	7.17	2068.9	7.17	2103.13	7.17	2211.06	7.17	2261.24	7.17	2018.51			11.34	3.66374
--	--	11.36	5.23344	7.18	2076.31	7.18	2070.81	7.18	2017.58	7.18	2063.81	7.18	1986.97	7.18	1981.53	7.18	1996.45	7.18	2070.76	7.18	2102.6	7.18	2224.72	7.18	2265.44	7.18	2026.08			11.36	3.42429
--	--	11.38	4.87763	7.19	2088.6	7.19	2065.6	7.19	2027.38	7.19	2066.63	7.19	1999.05	7.19	1987.82	7.19	2009.99	7.19	2075.17	7.19	2122.9	7.19	2222.95	7.19	2295.82	7.19	2044.71			11.38	3.20752
--	--	11.4	4.55683	7.2	2106.7	7.2	2057.86	7.2	2035.85	7.2	2055.21	7.2	2024.95	7.2	1994.55	7.2	2032.29	7.2	2080.47	7.2	2150.5	7.2	2215.79	7.2	2335.37	7.2	2067.2			11.4	3.01066
--	--	11.42	4.2666	7.21	2151.66	7.21	2079.62	7.21	2018.16	7.21	2036.42	7.21	2021.17	7.21	1999.61	7.21	2031.57	7.21	2086.15	7.21	2127.98	7.21	2215.34	7.21	2319.54	7.21	2040.76			11.42	2.83135
--	--	11.44	4.00319	7.22	2202.09	7.22	2107.4	7.22	1995.13	7.22	2016.13	7.22	2011.34	7.22	2004.32	7.22	2026.16	7.22	2091.91	7.22	2095.25	7.22	2216.25	7.22	2292.44	7.22	2004.35			11.44	2.66757
--	--	11.46	3.76339	7.23	2564.83	7.23	2112.65	7.23	2028.21	7.23	1980.48	7.23	1973.16	7.23	2015.95	7.23	1985.1	7.23	2091.35	7.23	2096.99	7.23	2207.1	7.23	2275.63	7.23	2018.95			11.46	2.51758
--	--	11.48	3.54448	7.24	2952.11	7.24	2116.03	7.24	2065.54	7.24	1944.17	7.24	1933.04	7.24	2027.56	7.24	1942.18	7.24	2089.63	7.24	2101.31	7.24	2196.92	7.24	2260.03	7.24	2038.76			11.48	2.37987
--	--	11.5	3.34409	7.25	3136.24	7.25	2125.3	7.25	2053.3	7.25	1967.05	7.25	1936.69	7.25	1984.05	7.25	2007.3	7.25	2032.57	7.25	2071.55	7.25	2172.1	7.25	2272.51	7.25	2132.23			11.5	2.25314
--	--	11.52	3.16021	7.26	3272.51	7.26	2130.69	7.26	2040.87	7.26	1989.3	7.26	1941.88	7.26	1944.57	7.26	2060.59	7.26	1985.61	7.26	2045.71	7.26	2150.28	7.26	2286.8	7.26	2205.64			11.52	2.13626
--	--	11.54	2.99106	7.27	2983.7	7.27	2101.78	7.27	2026.73	7.27	2005.95	7.27	1960.81	7.27	1940.93	7.27	2008.87	7.27	2028.28	7.27	2054.74	7.27	2155.06	7.27	2317.14	7.27	2100.77			11.54	2.02823
--	--	11.56	2.83512	7.28	2703	7.28	2077.15	7.28	2025.69	7.28	2024.73	7.28	1978.64	7.28	1941.39	7.28	1969.34	7.28	2063.6	7.28	2062.21	7.28	2163.64	7.28	2327.54	7.28	2011.52			11.56	1.92818
--	--	11.58	2.69104	7.29	2456.54	7.29	2070.61	7.29	2079.99	7.29	2052.51	7.29	1991.81	7.29	1959.17	7.29	1981.39	7.29	2067.85	7.29	2063.14	7.29	2188.3	7.29	2253.69	7.29	1988.26			11.58	1.83535
--	--	11.6	2.55766	7.3	2265.83	7.3	2096.7	7.3	2150.64	7.3	2110.35	7.3	2026.69	7.3	2003.15	7.3	2015.88	7.3	2087.87	7.3	2082.69	7.3	2230.07	7.3	2221.34	7.3	2004.75			11.6	1.74906
--	--	11.62	2.43395	7.31	2217.43	7.31	2206.04	7.31	2263.03	7.31	2244.93	7.31	2116.99	7.31	2114.05	7.31	2107.67	7.31	2148.14	7.31	2149.75	7.31	2315.5	7.31	2294.95	7.31	2122.66			11.62	1.6687
--	--	11.64	2.31899	7.32	2195.79	7.32	2386.44	7.32	2366.98	7.32	2359.32	7.32	2226.31	7.32	2226.74	7.32	2206.24	7.32	2219.08	7.32	2275.15	7.32	2403.54	7.32	2409.84	7.32	2217.11			11.64	1.59376
--	--	11.66	2.21198	7.33	2219.4	7.33	2686.99	7.33	2456.64	7.33	2439.57	7.33	2367.79	7.33	2342.48	7.33	2316.25	7.33	2308.06	7.33	2499.17	7.33	2496.01	7.33	2594.52	7.33	2271.86			11.66	1.52374
--	--	11.68	2.1122	7.34	2359.6	7.34	2950.95	7.34	2505.71	7.34	2461.14	7.34	2427.71	7.34	2390.65	7.34	2375.88	7.34	2343.01	7.34	2575.39	7.34	2555.09	7.34	2675.24	7.34	2261.57			11.68	1.45824
--	--	11.7	2.01901	7.35	2635.68	7.35	3172.28	7.35	2507.49	7.35	2414.33	7.35	2392.58	7.35	2360.08	7.35	2376.79	7.35	2314.96	7.35	2479.36	7.35	2575.26	7.35	2634.78	7.35	2175.48			11.7	1.39686
--	--	11.72	1.93186	7.36	2835.57	7.36	3147.14	7.36	2508.22	7.36	2385.15	7.36	2366.07	7.36	2335.31	7.36	2368.7	7.36	2339.41	7.36	2438.23	7.36	2594.68	7.36	2636.2	7.36	2140.3			11.72	1.33928
--	--	11.74	1.85022	7.37	2973.6	7.37	2921.91	7.37	2508.09	7.37	2370.28	7.37	2346.58	7.37	2315.25	7.37	2353.29	7.37	2406.48	7.37	2441.68	7.37	2613.49	7.37	2671.6	7.37	2146.44			11.74	1.28518
--	--	11.76	1.77364	7.38	2947.85	7.38	2820.13	7.38	2528.07	7.38	2352.33	7.38	2353.83	7.38	2334.62	7.38	2373.61	7.38	2436.01	7.38	2449.01	7.38	2613.02	7.38	2681.72	7.38	2232.34			11.76	1.2343
--	--	11.78	1.70172	7.39	2830.81	7.39	2787.19	7.39	2559.27	7.39	2332.66	7.39	2376	7.39	2375.97	7.39	2413.85	7.39	2444.62	7.39	2458.49	7.39	2601.82	7.39	2677.73	7.39	2362.7			11.78	1.18637
--	--	11.8	1.63408	7.4	2718.81	7.4	2739.21	7.4	2497.15	7.4	2284.98	7.4	2324.96	7.4	2356.47	7.4	2362.13	7.4	2370.62	7.4	2388.04	7.4	2535.67	7.4	2625.55	7.4	2397.06			11.8	1.14118
--	--	11.82	1.57039	7.41	2608.64	7.41	2685.74	7.41	2400.89	7.41	2227.05	7.41	2247.14	7.41	2314.72	7.41	2276.78	7.41	2266.41	7.41	2288.35	7.41	2449.44	7.41	2555.74	7.41	2396.3			11.82	1.09853
--	--	11.84	1.51036	7.42	2650.38	7.42	2636.01	7.42	2449.69	7.42	2304.81	7.42	2223.94	7.42	2256.57	7.42	2233.94	7.42	2233.04	7.42	2276.85	7.42	2395.57	7.42	2519.86	7.42	2332.39			11.84	1.05821
--	--	11.86	1.45369	7.43	2724.93	7.43	2587.1	7.43	2529.84	7.43	2411.89	7.43	2212.54	7.43	2194.87	7.43	2200.29	7.43	2214.96	7.43	2284.41	7.43	2348.69	7.43	2491.3	7.43	2254.82			11.86	1.02008
--	--	11.88	1.40016	7.44	3073.94	7.44	2566.31	7.44	2545.45	7.44	2478.05	7.44	2218.21	7.44	2208.48	7.44	2227.62	7.44	2270.62	7.44	2296.39	7.44	2399.76	7.44	2464.77	7.44	2203.77			11.88	0.98397
--	--	11.9	1.34953	7.45	3449.22	7.45	2548.29	7.45	2555.15	7.45	2540.39	7.45	2225.77	7.45	2229.43	7.45	2260.82	7.45	2333.25	7.45	2308.93	7.45	2460.15	7.45	2438.61	7.45	2155.55			11.9	0.94974
--	--	11.92	1.30159	7.46	3803.09	7.46	2562.26	7.46	2667.41	7.46	2641.02	7.46	2328.76	7.46	2294.07	7.46	2302.33	7.46	2352.78	7.46	2375.59	7.46	2497.26	7.46	2480.42	7.46	2222.95			11.92	0.91727
--	--	11.94	1.25616	7.47	4133.25	7.47	2578.66	7.47	2792.95	7.47	2749.73	7.47	2440.04	7.47	2368	7.47	2359.06	7.47	2392.27	7.47	2453.44	7.47	2545.19	7.47	2533.25	7.47	2327.03			11.94	0.88643
--	--	11.96	1.21307	7.48	4231.47	7.48	2618.81	7.48	3048.34	7.48	2937.38	7.48	2632.38	7.48	2532.69	7.48	2564.66	7.48	2626.89	7.48	2640.8	7.48	2699.08	7.48	2693.87	7.48	2789.88			11.96	0.85712
--	--	11.98	1.17215	7.49	4256.29	7.49	2665.71	7.49	3273.48	7.49	3103.37	7.49	2813.16	7.49	2681.22	7.49	2755.11	7.49	2822.92	7.49	2810.89	7.49	2843.19	7.49	2845.79	7.49	3147.21			11.98	0.82924
--	--	12	1.13327	7.5	3953.21	7.5	2742.74	7.5	3363.41	7.5	3172.59	7.5	2942.32	7.5	2757.52	7.5	2877.89	7.5	2846.53	7.5	2903.76	7.5	2943.64	7.5	2958.84	7.5	3033.1			12	0.8027
--	--	12.02	1.0963	7.51	3742.89	7.51	2957.65	7.51	3417.33	7.51	3216.48	7.51	3017.16	7.51	2802.25	7.51	2949.02	7.51	2865.37	7.51	2957.43	7.51	3011.24	7.51	3057.63	7.51	2919.99			12.02	0.77741
--	--	12.04	1.0611	7.52	3779.54	7.52	3539.62	7.52	3375.32	7.52	3192.94	7.52	2947.4	7.52	2762.91	7.52	2882.6	7.52	2871.51	7.52	2906.75	7.52	2991.37	7.52	3118.49	7.52	2809.57			12.04	0.7533
--	--	12.06	1.02757	7.53	4199.81	7.53	4261.95	7.53	3568.69	7.53	3391.03	7.53	3064.11	7.53	2923.65	7.53	3003.78	7.53	3017.8	7.53	3010.49	7.53	3098.28	7.53	3286.31	7.53	2754.05			12.06	0.73029
--	--	12.08	0.9956	7.54	5292.75	7.54	5230.4	7.54	4174.75	7.54	3977.74	7.54	3507.79	7.54	3435.22	7.54	3453.89	7.54	3409.82	7.54	3385.01	7.54	3427.47	7.54	3641.72	7.54	2794.82			12.08	0.70832
--	--	12.1	0.9651	7.55	5948.76	7.55	5736.25	7.55	5000.46	7.55	4819.96	7.55	4309.27	7.55	4215.98	7.55	4193.16	7.55	4118.83	7.55	4020.36	7.55	4014.8	7.55	4197.84	7.55	2854.22			12.1	0.68733
--	--	12.12	0.93598	7.56	6077.88	7.56	5684.23	7.56	6091.05	7.56	5970.31	7.56	5542.25	7.56	5321.38	7.56	5281.14	7.56	5210.11	7.56	4970.27	7.56	4913.45	7.56	4996.01	7.56	2936.1			12.12	0.66725
--	--	12.14	0.90816	7.57	6105.93	7.57	6045.05	7.57	7351.82	7.57	7007.95	7.57	6701.21	7.57	6342.39	7.57	6246.91	7.57	6245.07	7.57	6010.6	7.57	6003.62	7.57	6045.86	7.57	3277.09			12.14	0.64805
--	--	12.16	0.88156	7.58	6049.06	7.58	6752.66	7.58	8755.55	7.58	7950.91	7.58	7797.97	7.58	7292.51	7.58	7110.01	7.58	7232.71	7.58	7126.9	7.58	7254.69	7.58	7307.14	7.58	3835.76			12.16	0.62965
--	--	12.18	0.85611	7.59	6605.31	7.59	7773.63	7.59	8667.67	7.59	7562.25	7.59	7328.9	7.59	6814.32	7.59	6693.19	7.59	6854.04	7.59	6875.98	7.59	7089.5	7.59	7125.89	7.59	4955.56			12.18	0.61204
--	--	12.2	0.83175	7.6	7516.12	7.6	8975.8	7.6	7717.21	7.6	6403.53	7.6	5954.34	7.6	5510.15	7.6	5536.21	7.6	5685.24	7.6	5834.43	7.6	6105.31	7.6	6110.44	7.6	6399.86			12.2	0.59514
--	--	12.22	0.80841	7.61	7813.93	7.61	9433.97	7.61	6180.06	7.61	5040.36	7.61	4497.84	7.61	4247.1	7.61	4284.5	7.61	4417.25	7.61	4574.81	7.61	4825.77	7.61	4859.32	7.61	7412.72			12.22	0.57894
--	--	12.24	0.78604	7.62	7877.76	7.62	9608.14	7.62	4418.96	7.62	3599.14	7.62	3010.07	7.62	2999.75	7.62	2996.62	7.62	3111.39	7.62	3231.94	7.62	3433.48	7.62	3518.24	7.62	8260.9			12.24	0
--	--	12.26	0.76459	7.63	8246.24	7.63	8376.51	7.63	3406.85	7.63	2867.84	7.63	2471.85	7.63	2437.13	7.63	2456.12	7.63	2570.74	7.63	2648.38	7.63	2800.04	7.63	2875.14	7.63	7229.9			12.26	0
--	--	12.28	0	7.64	8684.39	7.64	6823.41	7.64	2566.01	7.64	2298.88	7.64	2150.79	7.64	2031.09	7.64	2086.55	7.64	2205.08	7.64	2238.45	7.64	2340.13	7.64	2391.66	7.64	5769.16			12.28	0
--	--	12.3	0	7.65	8888.65	7.65	5119.29	7.65	2286.26	7.65	2143.64	7.65	2046.78	7.65	1955.45	7.65	2007.63	7.65	2099.26	7.65	2118.58	7.65	2225.81	7.65	2266.66	7.65	4243.03			12.3	0
--	--	12.32	0	7.66	9068.09	7.66	3399.13	7.66	2066.08	7.66	2032.33	7.66	1965.83	7.66	1914.89	7.66	1959.57	7.66	2021.03	7.66	2029.51	7.66	2148.19	7.66	2179.71	7.66	2709.96			12.32	0
--	--	12.34	0	7.67	7423.12	7.67	2799.89	7.67	2037.37	7.67	1973.7	7.67	1949.83	7.67	1927.45	7.67	1948.35	7.67	2014.94	7.67	2041.06	7.67	2115	7.67	2211.5	7.67	2340.55			12.34	0
--	--	12.36	0	7.68	5780.8	7.68	2250.69	7.68	2009.5	7.68	1921.37	7.68	1934.59	7.68	1938.06	7.68	1939.42	7.68	2005.44	7.68	2052.53	7.68	2086.36	7.68	2239.25	7.68	2004.51			12.36	0
--	--	12.38	0	7.69	4283.78	7.69	2173.72	7.69	1978.54	7.69	1934.21	7.69	1923.41	7.69	1924.14	7.69	1953.08	7.69	1954.42	7.69	2056.68	7.69	2104.42	7.69	2215.69	7.69	1956.74			12.38	0
--	--	12.4	0	7.7	2972.82	7.7	2111.92	7.7	1948.06	7.7	1939.71	7.7	1911.08	7.7	1912.84	7.7	1963.61	7.7	1918.21	7.7	2054.49	7.7	2119.13	7.7	2196.78	7.7	1919.03			12.4	0
--	--	12.42	0	7.71	2542.44	7.71	2121.91	7.71	1919.87	7.71	1910.49	7.71	1893.33	7.71	1913.99	7.71	1959.3	7.71	1952.08	7.71	2022.3	7.71	2117.98	7.71	2199.87	7.71	1928.87			12.42	0
--	--	12.44	0	7.72	2216.93	7.72	2117.87	7.72	1907.52	7.72	1892.5	7.72	1875.03	7.72	1912.04	7.72	1949.15	7.72	1966.38	7.72	2000.74	7.72	2118.69	7.72	2204.6	7.72	1931.4			12.44	0
--	--	12.46	0	7.73	2182.87	7.73	2074.84	7.73	1939.23	7.73	1905.75	7.73	1855.14	7.73	1901.5	7.73	1922.79	7.73	1926.29	7.73	2008.71	7.73	2124.58	7.73	2213.89	7.73	1913.65			12.46	0
--	--	12.48	0	7.74	2140.9	7.74	2048.9	7.74	1956.98	7.74	1902.18	7.74	1850.65	7.74	1890.41	7.74	1900.35	7.74	1895.93	7.74	2003.41	7.74	2109.07	7.74	2198.25	7.74	1908.64			12.48	0
--	--	12.5	0	7.75	2084.53	7.75	2054.05	7.75	1949.34	7.75	1868.02	7.75	1874.16	7.75	1878.32	7.75	1885.05	7.75	1883.27	7.75	1973.96	7.75	2054.66	7.75	2137.25	7.75	1926.83			12.5	0
--	--	12.52	0	7.76	2051.5	7.76	2049.44	7.76	1930.48	7.76	1842.65	7.76	1888.92	7.76	1865.66	7.76	1881.63	7.76	1877.34	7.76	1952	7.76	2032.09	7.76	2108.32	7.76	1932.61			12.52	0
--	--	12.54	0	7.77	2047.62	7.77	2032.65	7.77	1897.61	7.77	1828.25	7.77	1892.77	7.77	1852.3	7.77	1893.04	7.77	1879.81	7.77	1939.38	7.77	2049.28	7.77	2119.38	7.77	1922.93			12.54	0
--	--	12.56	0	7.78	2031.53	7.78	2013.47	7.78	1879.8	7.78	1821.74	7.78	1877.73	7.78	1842.16	7.78	1876.22	7.78	1871.49	7.78	1938.16	7.78	2043.93	7.78	2106.51	7.78	1906.5			12.56	0
--	--	12.58	0	7.79	2004.82	7.79	1992.22	7.79	1875.08	7.79	1822.1	7.79	1846.26	7.79	1834.83	7.79	1834.89	7.79	1853.81	7.79	1946.86	7.79	2018.99	7.79	2072.83	7.79	1884.19			12.58	2.19205
--	--	12.6	2.90378	7.8	1992.13	7.8	1960.24	7.8	1860.97	7.8	1828.89	7.8	1837.25	7.8	1847.38	7.8	1827.54	7.8	1848.1	7.8	1956.32	7.8	2003.24	7.8	2090.64	7.8	1845.99			12.6	2.25402
--	--	12.62	2.98601	7.81	1987.83	7.81	1921.84	7.81	1841.24	7.81	1839.55	7.81	1841.7	7.81	1871.85	7.81	1840.57	7.81	1849.56	7.81	1966.24	7.81	1992.99	7.81	2139.31	7.81	1798.27			12.62	2.31865
--	--	12.64	3.07179	7.82	1984.13	7.82	1922.45	7.82	1870.25	7.82	1848.33	7.82	1832.16	7.82	1876.63	7.82	1830.96	7.82	1858.02	7.82	1970.78	7.82	1997.56	7.82	2139.71	7.82	1790.06			12.64	2.3861
--	--	12.66	3.16132	7.83	1980.68	7.83	1938.6	7.83	1918.67	7.83	1856.35	7.83	1817.05	7.83	1873.57	7.83	1812.34	7.83	1869.26	7.83	1973.19	7.83	2008.03	7.83	2120.88	7.83	1797.59			12.66	2.45653
--	--	12.68	3.25482	7.84	1963.7	7.84	1928.48	7.84	1931.08	7.84	1845.38	7.84	1830.34	7.84	1873.13	7.84	1816.49	7.84	1861.76	7.84	1961.92	7.84	2022.31	7.84	2122.95	7.84	1805.98			12.68	2.53013
--	--	12.7	3.35253	7.85	1943.46	7.85	1912.01	7.85	1934.8	7.85	1829.83	7.85	1850.49	7.85	1873.32	7.85	1826.15	7.85	1849.73	7.85	1947.34	7.85	2037.5	7.85	2130.06	7.85	1814.58			12.7	2.60709
--	--	12.72	3.4547	7.86	1952.98	7.86	1948.71	7.86	1906.08	7.86	1855.25	7.86	1849.22	7.86	1867.94	7.86	1818.94	7.86	1877.1	7.86	1959.71	7.86	2045.22	7.86	2124.31	7.86	1806.36			12.72	2.68761
--	--	12.74	3.56161	7.87	1965.97	7.87	1991.6	7.87	1873.58	7.87	1885.44	7.87	1845.46	7.87	1861.91	7.87	1809.75	7.87	1909.07	7.87	1975.23	7.87	2052.07	7.87	2117.07	7.87	1796.18			12.74	2.77192
--	--	12.76	3.67356	7.88	1960.86	7.88	1996.46	7.88	1871.26	7.88	1905.99	7.88	1850.5	7.88	1880.22	7.88	1832.18	7.88	1912.62	7.88	1967.9	7.88	2045.53	7.88	2088.27	7.88	1812.96			12.76	2.86025
--	--	12.78	3.79087	7.89	1957.88	7.89	2000.47	7.89	1871.47	7.89	1922.04	7.89	1855.9	7.89	1897.52	7.89	1854.36	7.89	1915.89	7.89	1960.69	7.89	2040.19	7.89	2063.74	7.89	1830.44			12.78	2.95287
--	--	12.8	3.91389	7.9	1984.09	7.9	2000.76	7.9	1897.21	7.9	1884.83	7.9	1864.17	7.9	1898.15	7.9	1867.8	7.9	1920.71	7.9	1958.97	7.9	2051.81	7.9	2095.06	7.9	1851.84			12.8	3.05007
--	--	12.82	4.04299	7.91	2003.56	7.91	2005.02	7.91	1920.45	7.91	1857.47	7.91	1872.67	7.91	1898.28	7.91	1878.15	7.91	1922.66	7.91	1963.47	7.91	2060.22	7.91	2120.04	7.91	1863.86			12.82	3.15214
--	--	12.84	4.17858	7.92	1989.17	7.92	2029.19	7.92	1931.08	7.92	1879.59	7.92	1882.34	7.92	1895.9	7.92	1872.92	7.92	1910.16	7.92	1999.21	7.92	2052.51	7.92	2113.13	7.92	1828.71			12.84	3.25941
--	--	12.86	4.3211	7.93	1987.78	7.93	2048.07	7.93	1938.8	7.93	1898.52	7.93	1895.93	7.93	1896.92	7.93	1868.8	7.93	1912.77	7.93	2013.48	7.93	2052.3	7.93	2108.07	7.93	1807.76			12.86	3.37226
--	--	12.88	4.47104	7.94	2024.12	7.94	2051.58	7.94	1938.05	7.94	1908.17	7.94	1920.93	7.94	1907.84	7.94	1867.86	7.94	1959.22	7.94	1965.4	7.94	2073.89	7.94	2108.38	7.94	1828.08			12.88	3.49106
--	--	12.9	4.62891	7.95	2057.82	7.95	2052.98	7.95	1941	7.95	1917.16	7.95	1936.32	7.95	1905.82	7.95	1869.13	7.95	1982.73	7.95	1943	7.95	2089.93	7.95	2115.84	7.95	1848.55			12.9	3.61625
--	--	12.92	4.79529	7.96	2086.52	7.96	2050.42	7.96	1950.96	7.96	1924.89	7.96	1933.57	7.96	1879.36	7.96	1874.57	7.96	1962.91	7.96	1969.08	7.96	2095.5	7.96	2136.81	7.96	1869.32			12.92	3.74829
--	--	12.94	4.9708	7.97	2103.59	7.97	2051.19	7.97	1948.68	7.97	1919.65	7.97	1921.46	7.97	1864.93	7.97	1882.07	7.97	1955.21	7.97	1972.88	7.97	2091.72	7.97	2155.94	7.97	1880.71			12.94	3.88769
--	--	12.96	5.15612	7.98	2105.65	7.98	2056.27	7.98	1930.61	7.98	1897.66	7.98	1897.25	7.98	1866.03	7.98	1892.24	7.98	1963.17	7.98	1947.91	7.98	2075.88	7.98	2172.69	7.98	1879.98			12.96	4.03501
--	--	12.98	5.35198	7.99	2102.89	7.99	2068.87	7.99	1914.42	7.99	1884.57	7.99	1890.4	7.99	1857.98	7.99	1897.76	7.99	1962.05	7.99	1950.32	7.99	2068.39	7.99	2165.51	7.99	1877.71			12.98	4.19086
--	--	13	5.55922	8	2095.8	8	2088.25	8	1899.93	8	1879.49	8	1899.14	8	1841.69	8	1899.1	8	1952.77	8	1977.34	8	2068.43	8	2136.8	8	1874.07			13	4.35591
--	--	13.02	5.77872	8.01	2091.64	8.01	2101.79	8.01	1915.23	8.01	1890.57	8.01	1899.56	8.01	1818.49	8.01	1884.3	8.01	1950.77	8.01	1977.53	8.01	2066.14	8.01	2118.03	8.01	1872.03			13.02	4.5309
--	--	13.04	6.01146	8.02	2089.29	8.02	2111.7	8.02	1949.05	8.02	1911.71	8.02	1894.8	8.02	1791	8.02	1859.48	8.02	1953.28	8.02	1961.07	8.02	2062.4	8.02	2105.43	8.02	1870.99			13.04	4.71663
--	--	13.06	6.25855	8.03	2083.51	8.03	2097.53	8.03	1946.88	8.03	1918.89	8.03	1886.68	8.03	1828.35	8.03	1844.32	8.03	1950.57	8.03	1959.59	8.03	2046.71	8.03	2124.64	8.03	1885.08			13.06	4.91402
--	--	13.08	6.52117	8.04	2076.31	8.04	2073.38	8.04	1929.77	8.04	1920.26	8.04	1877.16	8.04	1892.61	8.04	1833.17	8.04	1945.69	8.04	1964.33	8.04	2026.05	8.04	2157.03	8.04	1905.45			13.08	5.12405
--	--	13.1	6.80067	8.05	2054.36	8.05	2067.67	8.05	1932.78	8.05	1887.42	8.05	1882.48	8.05	1883.07	8.05	1871.31	8.05	1956.64	8.05	1965.7	8.05	2060.21	8.05	2140.61	8.05	1875.95			13.1	5.34782
--	--	13.12	7.0985	8.06	2028.65	8.06	2066.66	8.06	1940.92	8.06	1845.85	8.06	1891.57	8.06	1854.74	8.06	1922	8.06	1971.63	8.06	1966.21	8.06	2108.33	8.06	2111.74	8.06	1833.74			13.12	5.58656
--	--	13.14	7.41632	8.07	2050.72	8.07	2073.48	8.07	1954.42	8.07	1864.64	8.07	1846.37	8.07	1857.99	8.07	1912.38	8.07	1951.77	8.07	1972.57	8.07	2084.34	8.07	2096.54	8.07	1852.09			13.14	5.84164
--	--	13.16	7.75594	8.08	2078.88	8.08	2081.29	8.08	1968.61	8.08	1891.11	8.08	1794.27	8.08	1865.26	8.08	1895.08	8.08	1927.48	8.08	1979.68	8.08	2051.17	8.08	2083.07	8.08	1878.14			13.16	6.11457
--	--	13.18	8.11941	8.09	2076.44	8.09	2070.12	8.09	1962.1	8.09	1901.88	8.09	1848.23	8.09	1846.11	8.09	1862.81	8.09	1931.52	8.09	1971.95	8.09	2073.93	8.09	2105.04	8.09	1883.79			13.18	6.40706
--	--	13.2	8.50901	8.1	2074.44	8.1	2057.75	8.1	1954.6	8.1	1911.47	8.1	1899.41	8.1	1830.67	8.1	1834.08	8.1	1934.28	8.1	1964.97	8.1	2094.7	8.1	2126.8	8.1	1886.5			13.2	6.72103
--	--	13.22	8.92731	8.11	2088.34	8.11	2034.85	8.11	1940.26	8.11	1909.67	8.11	1877.75	8.11	1875.01	8.11	1859.14	8.11	1910.06	8.11	1973.24	8.11	2069.8	8.11	2134.17	8.11	1854.89			13.22	7.05862
--	--	13.24	9.37718	8.12	2095.33	8.12	2014.01	8.12	1929.78	8.12	1905.72	8.12	1861.17	8.12	1907.9	8.12	1878.62	8.12	1892.42	8.12	1977.84	8.12	2051.71	8.12	2136.98	8.12	1829.6			13.24	7.42227
--	--	13.26	9.86188	8.13	2065.41	8.13	2004.24	8.13	1939.99	8.13	1890.21	8.13	1871.8	8.13	1879.51	8.13	1868.23	8.13	1909.88	8.13	1962.85	8.13	2070.02	8.13	2115.39	8.13	1838.06			13.26	7.81471
--	--	13.28	10.3851	8.14	2043.86	8.14	2002.6	8.14	1941.35	8.14	1874.94	8.14	1879.9	8.14	1864.55	8.14	1861.4	8.14	1918.11	8.14	1956.37	8.14	2081.55	8.14	2094.9	8.14	1843.03			13.28	8.23908
--	--	13.3	10.951	8.15	2047.7	8.15	2025.69	8.15	1915.85	8.15	1860.4	8.15	1880.32	8.15	1890.37	8.15	1865.38	8.15	1898.29	8.15	1975.77	8.15	2072.52	8.15	2077.74	8.15	1837.38			13.3	8.69891
--	--	13.32	11.5644	8.16	2047.36	8.16	2044.08	8.16	1895.06	8.16	1844.28	8.16	1879.93	8.16	1905.74	8.16	1867.26	8.16	1896.73	8.16	1975.24	8.16	2061.03	8.16	2073.64	8.16	1832.15			13.32	9.19827
--	--	13.34	12.2308	8.17	2038.82	8.17	2053.26	8.17	1883.48	8.17	1825.07	8.17	1877.96	8.17	1900.62	8.17	1865.02	8.17	1930.98	8.17	1935.67	8.17	2044.7	8.17	2095.15	8.17	1827.74			13.34	9.74183
--	--	13.36	12.9563	8.18	2041.33	8.18	2050.91	8.18	1887	8.18	1818.9	8.18	1869.33	8.18	1884.49	8.18	1866.95	8.18	1947.37	8.18	1928.63	8.18	2041.2	8.18	2109.53	8.18	1833.08			13.36	10.3349
--	--	13.38	13.7482	8.19	2058.62	8.19	2033.13	8.19	1910.71	8.19	1830.17	8.19	1851.77	8.19	1853.63	8.19	1874.46	8.19	1939.89	8.19	1965.07	8.19	2054.84	8.19	2114.38	8.19	1851.43			13.38	10.9838
--	--	13.4	14.6148	8.2	2048.58	8.2	2022.58	8.2	1905.26	8.2	1851.58	8.2	1852.37	8.2	1830.77	8.2	1879.29	8.2	1922.35	8.2	1980.57	8.2	2061.83	8.2	2108.96	8.2	1856.31			13.4	11.6955
--	--	13.42	15.5659	8.21	2013.13	8.21	2018.75	8.21	1872.7	8.21	1882.4	8.21	1869.85	8.21	1815.36	8.21	1881.65	8.21	1895.43	8.21	1976.57	8.21	2062.65	8.21	2093.99	8.21	1848.66			13.42	12.4786
--	--	13.44	16.6127	8.22	2019.54	8.22	2023.99	8.22	1868.11	8.22	1885.05	8.22	1881.94	8.22	1822.84	8.22	1870.21	8.22	1912.88	8.22	1963.35	8.22	2052.84	8.22	2082.27	8.22	1836.71			13.44	13.3429
--	--	13.46	17.7684	8.23	2052.94	8.23	2035.09	8.23	1881.52	8.23	1869.56	8.23	1890.55	8.23	1845.07	8.23	1849.88	8.23	1958.9	8.23	1944.2	8.23	2036.19	8.23	2072.63	8.23	1821.98			13.46	14.2999
--	--	13.48	19.0488	8.24	2038.56	8.24	2044.42	8.24	1917.08	8.24	1887.81	8.24	1878.93	8.24	1847.36	8.24	1851.13	8.24	1957.62	8.24	1930.69	8.24	2046.21	8.24	2093.71	8.24	1816.95			13.48	15.3634
--	--	13.5	20.4722	8.25	2003.55	8.25	2053	8.25	1962.21	8.25	1920.64	8.25	1858.57	8.25	1841.03	8.25	1861.71	8.25	1935.91	8.25	1919.62	8.25	2067.76	8.25	2128.05	8.25	1816.09			13.5	16.5497
--	--	13.52	22.0609	8.26	2013.34	8.26	2040.63	8.26	1932.44	8.26	1903.75	8.26	1855.6	8.26	1830.2	8.26	1899.24	8.26	1908.56	8.26	1930.51	8.26	2048.44	8.26	2144.9	8.26	1824.68			13.52	17.8784
--	--	13.54	23.8413	8.27	2035.15	8.27	2022.64	8.27	1882.56	8.27	1873.51	8.27	1857.29	8.27	1818.17	8.27	1943.99	8.27	1879.7	8.27	1947.28	8.27	2018.16	8.27	2157.06	8.27	1835.8			13.54	19.3732
--	--	13.56	25.8454	8.28	2036.07	8.28	2006.59	8.28	1888.2	8.28	1901.73	8.28	1857.02	8.28	1827.52	8.28	1918.47	8.28	1882.37	8.28	1953.92	8.28	2021.78	8.28	2116.37	8.28	1824.25			13.56	21.0628
--	--	13.58	28.1121	8.29	2034.09	8.29	1990.8	8.29	1901.5	8.29	1938.01	8.29	1856.47	8.29	1839.81	8.29	1883.24	8.29	1889.39	8.29	1959.17	8.29	2030.08	8.29	2068.38	8.29	1809.57			13.58	22.9824
--	--	13.6	30.6892	8.3	2058.21	8.3	2005.49	8.3	1915.85	8.3	1890.26	8.3	1826.82	8.3	1837.62	8.3	1863.38	8.3	1905.62	8.3	1945.93	8.3	2042.95	8.3	2075.66	8.3	1819.78			13.6	25.1756
--	--	13.62	33.6359	8.31	2078.02	8.31	2021.33	8.31	1927.47	8.31	1842.82	8.31	1800.91	8.31	1835.41	8.31	1844.82	8.31	1919.85	8.31	1933.06	8.31	2054.34	8.31	2083.87	8.31	1831.35			13.62	27.6967
--	--	13.64	37.0259	8.32	2015.64	8.32	2039.66	8.32	1895.21	8.32	1843.44	8.32	1849.76	8.32	1840.34	8.32	1839.05	8.32	1897.51	8.32	1935.85	8.32	2039.73	8.32	2078.48	8.32	1851.75			13.64	30.6139
--	--	13.66	40.9522	8.33	1967.2	8.33	2050.93	8.33	1871.19	8.33	1846.07	8.33	1885.09	8.33	1844.7	8.33	1833.85	8.33	1877.8	8.33	1939.33	8.33	2026.08	8.33	2076.75	8.33	1866.11			13.66	34.0144
--	--	13.68	45.5333	8.34	1998.29	8.34	2021.91	8.34	1894.16	8.34	1860.24	8.34	1843.17	8.34	1845.79	8.34	1831.9	8.34	1873.1	8.34	1946.73	8.34	2017.93	8.34	2095.92	8.34	1845.97			13.68	38.01
--	--	13.7	50.9223	8.35	2014.2	8.35	1995.69	8.35	1907.2	8.35	1866.37	8.35	1812.47	8.35	1849.13	8.35	1833.43	8.35	1869.35	8.35	1947.89	8.35	2011.55	8.35	2111.28	8.35	1834.69			13.7	42.7471
--	--	13.72	57.3191	8.36	1981.82	8.36	1978.42	8.36	1888.61	8.36	1846.93	8.36	1817.4	8.36	1859.61	8.36	1846.02	8.36	1868.58	8.36	1929.17	8.36	2010.81	8.36	2114.46	8.36	1851.59			13.72	48.4192
--	--	13.74	64.9891	8.37	1960.09	8.37	1962.06	8.37	1873.36	8.37	1841.56	8.37	1822.01	8.37	1867.09	8.37	1849.89	8.37	1869.49	8.37	1932.14	8.37	2010.1	8.37	2116.79	8.37	1861.32			13.74	55.2867
--	--	13.76	74.2897	8.38	1960.03	8.38	1947.57	8.38	1864.89	8.38	1864.86	8.38	1825.93	8.38	1868.49	8.38	1836	8.38	1873.83	8.38	1979.24	8.38	2009.45	8.38	2117.37	8.38	1856.44			13.76	63.7058
--	--	13.78	85.7117	8.39	1965.82	8.39	1939.79	8.39	1876.49	8.39	1869.97	8.39	1835.44	8.39	1861.22	8.39	1842.87	8.39	1870.1	8.39	1988.61	8.39	2017.52	8.39	2118.78	8.39	1867.29			13.78	74.1742
--	--	13.8	99.9417	8.4	1979.72	8.4	1941.29	8.4	1915.87	8.4	1849.93	8.4	1852.69	8.4	1841.94	8.4	1878.45	8.4	1855.22	8.4	1945.75	8.4	2037.65	8.4	2121.32	8.4	1899.91			13.8	87.724
--	--	13.82	117.963	8.41	1984.44	8.41	1949.98	8.41	1916.04	8.41	1833.64	8.41	1863.92	8.41	1835.61	8.41	1891.84	8.41	1859.56	8.41	1917.89	8.41	2052.93	8.41	2103.69	8.41	1896.13			13.82	104.762
--	--	13.84	141.225	8.42	1980.34	8.42	1965.58	8.42	1878.48	8.42	1820.97	8.42	1869.36	8.42	1841.73	8.42	1883.87	8.42	1882.39	8.42	1904.44	8.42	2063.56	8.42	2066.64	8.42	1857.31			13.84	127.186
--	--	13.86	171.946	8.43	1968.64	8.43	1982.39	8.43	1875.28	8.43	1824.95	8.43	1868.36	8.43	1831.68	8.43	1864.76	8.43	1882.85	8.43	1929.92	8.43	2049.3	8.43	2056.57	8.43	1844.05			13.86	157.563
--	--	13.88	213.754	8.44	1951.86	8.44	2000	8.44	1895	8.44	1840.02	8.44	1863.05	8.44	1810.84	8.44	1838.2	8.44	1868.38	8.44	1981.37	8.44	2018.43	8.44	2064.51	8.44	1847.83			13.88	200.47
--	--	13.9	273.211	8.45	1962.14	8.45	1999.85	8.45	1922.28	8.45	1838.04	8.45	1863.66	8.45	1836.16	8.45	1826.14	8.45	1871.05	8.45	1954.21	8.45	2006.95	8.45	2058.97	8.45	1837.65			13.9	264.852
--	--	13.92	363.24	8.46	1984.57	8.46	1991.71	8.46	1952.95	8.46	1828.38	8.46	1866.92	8.46	1882.22	8.46	1820.6	8.46	1881.41	8.46	1891.71	8.46	2004.19	8.46	2047.37	8.46	1821.18			13.92	368.4
--	--	13.94	509.221	8.47	1984.25	8.47	1992.9	8.47	1930.27	8.47	1861.69	8.47	1860.1	8.47	1860.31	8.47	1810.11	8.47	1893.95	8.47	1877.03	8.47	2011.01	8.47	2055.37	8.47	1808.55			13.94	542.589
--	--	13.96	755.323	8.48	1977.52	8.48	1996.73	8.48	1892.55	8.48	1907.12	8.48	1850.45	8.48	1819.24	8.48	1798.23	8.48	1907.1	8.48	1875.83	8.48	2020.54	8.48	2068.89	8.48	1797			13.96	832.451
--	--	13.98	1162.36	8.49	1981.91	8.49	1983.62	8.49	1896.23	8.49	1868.86	8.49	1832.82	8.49	1817.96	8.49	1812.72	8.49	1899.47	8.49	1913.66	8.49	2049.93	8.49	2072.26	8.49	1782.28			13.98	1278.27
--	--	14	1778.06	8.5	1987.96	8.5	1967.99	8.5	1906.1	8.5	1818.11	8.5	1813.99	8.5	1822.62	8.5	1831.15	8.5	1888.75	8.5	1957.31	8.5	2082.27	8.5	2074.12	8.5	1767.08			14	1838.17
--	--	14.02	2516.87	8.51	1982.91	8.51	1987.78	8.51	1887.88	8.51	1844.7	8.51	1831.75	8.51	1797.82	8.51	1845.5	8.51	1903.83	8.51	1940.62	8.51	2053.53	8.51	2072.22	8.51	1768.89			14.02	2205.91
--	--	14.04	2921.67	8.52	1978.75	8.52	2008.56	8.52	1869.98	8.52	1873.6	8.52	1849.57	8.52	1776.52	8.52	1859.83	8.52	1918.66	8.52	1923.23	8.52	2022.91	8.52	2069.66	8.52	1772.69			14.04	1998.64
--	--	14.06	2554.36	8.53	1999.92	8.53	2020.44	8.53	1879.83	8.53	1885.77	8.53	1840.02	8.53	1843.85	8.53	1876.85	8.53	1908.6	8.53	1939.69	8.53	2004.34	8.53	2057.45	8.53	1800.69			14.06	1449.84
--	--	14.08	1818.01	8.54	2015.85	8.54	2028.27	8.54	1887.14	8.54	1893.03	8.54	1836.27	8.54	1897.88	8.54	1886.47	8.54	1898.66	8.54	1951.83	8.54	1992.17	8.54	2050.16	8.54	1828.1			14.08	955.297
--	--	14.1	1190.91	8.55	1999.77	8.55	2011.3	8.55	1878.86	8.55	1870.24	8.55	1867.86	8.55	1870.63	8.55	1850.91	8.55	1889.45	8.55	1937.65	8.55	2019.15	8.55	2072.88	8.55	1851.88			14.1	619.261
--	--	14.12	773.117	8.56	1992.38	8.56	1998.94	8.56	1872.39	8.56	1854.4	8.56	1888.93	8.56	1847.47	8.56	1827.93	8.56	1882.56	8.56	1925.63	8.56	2038.98	8.56	2086.61	8.56	1863.17			14.12	413.91
--	--	14.14	519.762	8.57	2013.98	8.57	2001.95	8.57	1871.97	8.57	1861.71	8.57	1874.91	8.57	1837.96	8.57	1846.93	8.57	1883.4	8.57	1920.82	8.57	2034.93	8.57	2070.35	8.57	1832.86			14.14	292.263
--	--	14.16	369.568	8.58	2037.87	8.58	2001.54	8.58	1869.56	8.58	1868.61	8.58	1857.21	8.58	1832.78	8.58	1850.94	8.58	1887.91	8.58	1927.28	8.58	2025.24	8.58	2059.47	8.58	1806.15			14.16	218.042
--	--	14.18	277.247	8.59	2066.62	8.59	1993.92	8.59	1862.98	8.59	1874.63	8.59	1831.72	8.59	1836.8	8.59	1823.21	8.59	1900.19	8.59	1957.56	8.59	2003.61	8.59	2059.94	8.59	1787.07			14.18	169.671
--	--	14.2	216.513	8.6	2073.54	8.6	2007.03	8.6	1860.79	8.6	1867.21	8.6	1826.03	8.6	1840.96	8.6	1820.99	8.6	1916.19	8.6	1958.62	8.6	1996.97	8.6	2064.56	8.6	1783.88			14.2	136.013
--	--	14.22	173.936	8.61	2049.15	8.61	2049.83	8.61	1864.89	8.61	1840.51	8.61	1848.72	8.61	1845.33	8.61	1855.34	8.61	1937.52	8.61	1917.82	8.61	2011.81	8.61	2075.1	8.61	1803.48			14.22	111.459
--	--	14.24	142.714	8.62	2035.85	8.62	2057.78	8.62	1878.45	8.62	1848.03	8.62	1856.59	8.62	1858.54	8.62	1866.15	8.62	1918.26	8.62	1913.31	8.62	2024.31	8.62	2086.14	8.62	1820.13			14.24	92.9638
--	--	14.26	119.105	8.63	2033.6	8.63	2031.06	8.63	1901.42	8.63	1889.62	8.63	1849.71	8.63	1880.54	8.63	1853.54	8.63	1858.59	8.63	1944.94	8.63	2034.5	8.63	2097.69	8.63	1833.85			14.26	78.6978
--	--	14.28	100.836	8.64	2026.96	8.64	2033.46	8.64	1912.55	8.64	1890.77	8.64	1846.76	8.64	1879	8.64	1856.54	8.64	1867.35	8.64	1953.13	8.64	2030.46	8.64	2086.01	8.64	1837.9			14.28	67.478
--	--	14.3	86.4246	8.65	2017.28	8.65	2056	8.65	1915.48	8.65	1863.98	8.65	1846.54	8.65	1861.18	8.65	1870.31	8.65	1923.4	8.65	1945.11	8.65	2016.6	8.65	2058.26	8.65	1835.27			14.3	58.5057
--	--	14.32	74.8671	8.66	2052.11	8.66	2060.66	8.66	1910.3	8.66	1846.1	8.66	1845.8	8.66	1868.1	8.66	1862.32	8.66	1930.85	8.66	1920.11	8.66	2008.8	8.66	2077.1	8.66	1839.43			14.32	51.2261
--	--	14.34	65.4631	8.67	2107.73	8.67	2056.95	8.67	1901.32	8.67	1832.39	8.67	1844.82	8.67	1886.6	8.67	1844.14	8.67	1915.58	8.67	1887.17	8.67	2003.84	8.67	2117.71	8.67	1846.77			14.34	45.2442
--	--	14.36	57.7131	8.68	2139.19	8.68	2080.99	8.68	1881.01	8.68	1863.93	8.68	1826.91	8.68	1896.01	8.68	1848.78	8.68	1878.18	8.68	1900.71	8.68	2004.83	8.68	2126.39	8.68	1873.12			14.36	40.2734
--	--	14.38	51.2533	8.69	2163.48	8.69	2113.24	8.69	1857.34	8.69	1908.88	8.69	1803.98	8.69	1902.73	8.69	1860.17	8.69	1834.23	8.69	1928.01	8.69	2007.58	8.69	2125.61	8.69	1905.09			14.38	36.1019
--	--	14.4	45.8143	8.7	2154.28	8.7	2090.67	8.7	1885.93	8.7	1905.75	8.7	1789.57	8.7	1850.77	8.7	1870.71	8.7	1860.03	8.7	1936.6	8.7	2001.23	8.7	2105.62	8.7	1881.86			14.4	32.5703
--	--	14.42	41.1929	8.71	2139.69	8.71	2059.3	8.71	1922.9	8.71	1894.9	8.71	1776.52	8.71	1789.4	8.71	1881.13	8.71	1897.02	8.71	1942.18	8.71	1993.41	8.71	2082.54	8.71	1849.77			14.42	29.5574
--	--	14.44	37.2338	8.72	2168.12	8.72	2089.25	8.72	1926.7	8.72	1895.28	8.72	1796.09	8.72	1808.64	8.72	1834.37	8.72	1875.64	8.72	1927.19	8.72	2009.07	8.72	2102.38	8.72	1834.04			14.44	26.9692
--	--	14.46	33.8169	8.73	2196.83	8.73	2120.23	8.73	1928.09	8.73	1895.51	8.73	1816.75	8.73	1831.2	8.73	1789.16	8.73	1852.44	8.73	1913.82	8.73	2026.8	8.73	2122.46	8.73	1819.69			14.46	24.7325
--	--	14.48	30.848	8.74	2182.6	8.74	2104.06	8.74	1912.7	8.74	1879.38	8.74	1824.62	8.74	1836.53	8.74	1844.89	8.74	1855.1	8.74	1961.01	8.74	2064.72	8.74	2098.61	8.74	1817.91			14.48	22.7895
--	--	14.5	28.2522	8.75	2170.83	8.75	2095.45	8.75	1899.29	8.75	1863.66	8.75	1833.64	8.75	1839.64	8.75	1889.66	8.75	1857.71	8.75	2001.26	8.75	2091.96	8.75	2078.46	8.75	1823.02			14.5	21.0939
--	--	14.52	25.9698	8.76	2175.2	8.76	2136.47	8.76	1898.89	8.76	1850.66	8.76	1850.15	8.76	1828.23	8.76	1862.38	8.76	1859.92	8.76	1995.87	8.76	2048.95	8.76	2082.65	8.76	1873.39			14.52	19.6087
--	--	14.54	23.9526	8.77	2182.18	8.77	2181.69	8.77	1896.09	8.77	1844.38	8.77	1852.31	8.77	1825.69	8.77	1843.75	8.77	1872.43	8.77	1981.98	8.77	2011.4	8.77	2081.09	8.77	1902.41			14.54	18.3038
--	--	14.56	22.161	8.78	2198.27	8.78	2241.63	8.78	1884.91	8.78	1861.64	8.78	1804.24	8.78	1854.19	8.78	1855.36	8.78	1921	8.78	1938.35	8.78	1992.97	8.78	2059.42	8.78	1856.71			14.56	17.1548
--	--	14.58	20.5628	8.79	2200.37	8.79	2283.19	8.79	1888.75	8.79	1866.54	8.79	1787.54	8.79	1866.95	8.79	1855.91	8.79	1940.45	8.79	1914.27	8.79	1981.28	8.79	2045.19	8.79	1826.23			14.58	16.1417
--	--	14.6	19.1312	8.8	2171.69	8.8	2284.33	8.8	1925.63	8.8	1844.24	8.8	1839.89	8.8	1845.06	8.8	1832.12	8.8	1895.81	8.8	1933.19	8.8	1984.41	8.8	2047.35	8.8	1829.25			14.6	15.2481
--	--	14.62	17.8438	8.81	2166.62	8.81	2297.51	8.81	1939.32	8.81	1850.22	8.81	1870.71	8.81	1852.22	8.81	1831.99	8.81	1881.58	8.81	1943.75	8.81	2006.48	8.81	2059.67	8.81	1840.41			14.62	14.4606
--	--	14.64	16.682	8.82	2196.6	8.82	2328.54	8.82	1918.59	8.82	1898.15	8.82	1869.57	8.82	1902.49	8.82	1866.98	8.82	1912.49	8.82	1941.87	8.82	2056.67	8.82	2087.08	8.82	1863.67			14.64	13.7682
--	--	14.66	15.6301	8.83	2258.41	8.83	2365.47	8.83	1907.36	8.83	1923.24	8.83	1858.9	8.83	1901.76	8.83	1890.47	8.83	1921.6	8.83	1950	8.83	2071.5	8.83	2100.83	8.83	1856.96			14.66	13.162
--	--	14.68	14.6746	8.84	2353.02	8.84	2408.47	8.84	1905.91	8.84	1924.79	8.84	1838.41	8.84	1848.54	8.84	1902.13	8.84	1908.26	8.84	1968.45	8.84	2049.94	8.84	2100.49	8.84	1819.39			14.68	12.6348
--	--	14.7	13.8041	8.85	2417.45	8.85	2438.21	8.85	1897.56	8.85	1900.57	8.85	1832.56	8.85	1844.7	8.85	1884.86	8.85	1911.4	8.85	1968.63	8.85	2053.99	8.85	2098.79	8.85	1826.82			14.7	12.1813
--	--	14.72	13.009	8.86	2460.3	8.86	2458.45	8.86	1884.29	8.86	1857.9	8.86	1837.19	8.86	1876.2	8.86	1846.89	8.86	1926.33	8.86	1955.76	8.86	2076.39	8.86	2096.12	8.86	1866.46			14.72	11.7972
--	--	14.74	12.2807	8.87	2545.03	8.87	2570.45	8.87	1889.33	8.87	1892.24	8.87	1834.02	8.87	1871.96	8.87	1830.96	8.87	1929.29	8.87	1933.21	8.87	2060.48	8.87	2107.85	8.87	1866.24			14.74	11.4798
--	--	14.76	11.712	8.88	2650.11	8.88	2727.03	8.88	1903.28	8.88	1964.01	8.88	1827.06	8.88	1850.35	8.88	1825.74	8.88	1926.44	8.88	1905.97	8.88	2025.96	8.88	2126.56	8.88	1846.65			14.76	11.2278
--	--	14.78	11.0996	8.89	2670.63	8.89	2968.05	8.89	1908.3	8.89	1931.56	8.89	1852.29	8.89	1848.4	8.89	1831.02	8.89	1926.58	8.89	1902.64	8.89	2027.54	8.89	2126.03	8.89	1869.35			14.78	11.0412
--	--	14.8	10.5351	8.9	2664.89	8.9	3235.28	8.9	1910.54	8.9	1866.75	8.9	1887.51	8.9	1852.55	8.9	1839.56	8.9	1927.65	8.9	1906.73	8.9	2040.31	8.9	2119.54	8.9	1905.18			14.8	11.6529
--	--	14.82	10.0139	8.91	2951.52	8.91	3294.26	8.91	1930.2	8.91	1868.78	8.91	1903.64	8.91	1877.89	8.91	1854.24	8.91	1937.38	8.91	1928.67	8.91	2027.82	8.91	2091.76	8.91	1887.65			14.82	11.6235
--	--	14.84	9.53169	8.92	3288.42	8.92	3317.42	8.92	1952.85	8.92	1882.31	8.92	1916.5	8.92	1906.87	8.92	1869.97	8.92	1948.6	8.92	1953.67	8.92	2010.98	8.92	2060.31	8.92	1860.94			14.84	11.67
--	--	14.86	9.08483	8.93	3371.99	8.93	3203.51	8.93	1948.18	8.93	1875.5	8.93	1883.08	8.93	1898.04	8.93	1887.74	8.93	1963.72	8.93	1949.65	8.93	2024.34	8.93	2110.62	8.93	1874.23			14.86	11.8001
--	--	14.88	8.6701	8.94	3430.62	8.94	3074.64	8.94	1941.28	8.94	1867.6	8.94	1848.46	8.94	1887.04	8.94	1904.62	8.94	1978.04	8.94	1944.23	8.94	2039.27	8.94	2162.34	8.94	1889.38			14.88	12.0244
--	--	14.9	8.28462	8.95	3208.41	8.95	2751.63	8.95	1917.28	8.95	1863.59	8.95	1859.29	8.95	1879.08	8.95	1891.92	8.95	1962.4	8.95	1948.95	8.95	2047.3	8.95	2113.69	8.95	1888.62			14.9	12.3575
--	--	14.92	7.92589	8.96	2976.09	8.96	2453.38	8.96	1898.2	8.96	1859.46	8.96	1866.69	8.96	1872.12	8.96	1876.07	8.96	1944.35	8.96	1953.09	8.96	2051.51	8.96	2075.55	8.96	1887.46			14.92	12.8193
--	--	14.94	7.59169	8.97	2672.09	8.97	2330.56	8.97	1913.95	8.97	1854.53	8.97	1849.79	8.97	1872.27	8.97	1837.83	8.97	1909.29	8.97	1953.09	8.97	2028.61	8.97	2111.86	8.97	1883.42			14.94	13.4368
--	--	14.96	7.28007	8.98	2400.57	8.98	2212.64	8.98	1915.93	8.98	1850.3	8.98	1845.94	8.98	1870.43	8.98	1817.18	8.98	1878.74	8.98	1954.32	8.98	2016.96	8.98	2132.74	8.98	1876.37			14.96	14.247
--	--	14.98	6.9893	8.99	2248.39	8.99	2112.73	8.99	1867.31	8.99	1848.61	8.99	1890.03	8.99	1861.3	8.99	1861.2	8.99	1864.8	8.99	1960.03	8.99	2046.64	8.99	2096.91	8.99	1858.25			14.98	15.3013
--	--	15	6.71791	9	2129.77	9	2041.26	9	1853.43	9	1851.13	9	1909.36	9	1857.87	9	1881.04	9	1869.85	9	1961.7	9	2058.15	9	2073.47	9	1851.36			15	16.672
--	--	15.02	6.46463	9.01	2087.97	9.01	2034.9	9.01	1919.13	9.01	1863.28	9.01	1871.99	9.01	1867.51	9.01	1845.52	9.01	1918.43	9.01	1954.11	9.01	2028.04	9.01	2078.39	9.01	1870.19			15.02	18.463
--	--	15.04	6.22841	9.02	2047.91	9.02	2026.66	9.02	1951.66	9.02	1852.71	9.02	1858.47	9.02	1866.29	9.02	1830.01	9.02	1938.16	9.02	1949.74	9.02	2023.3	9.02	2083.8	9.02	1862.1			15.04	20.8273
--	--	15.06	6.00844	9.03	2010.54	9.03	2015.56	9.03	1933.21	9.03	1807.2	9.03	1881.59	9.03	1848.4	9.03	1845.26	9.03	1913.56	9.03	1950.32	9.03	2057.58	9.03	2089.95	9.03	1812.64			15.06	23.9983
--	--	15.08	5.80419	9.04	1989.46	9.04	2005.44	9.04	1905.66	9.04	1809.62	9.04	1885.2	9.04	1832.07	9.04	1841.41	9.04	1905.03	9.04	1943.86	9.04	2060.35	9.04	2108.41	9.04	1800.34			15.08	28.3551
--	--	15.1	5.61549	9.05	1985.71	9.05	1996.39	9.05	1868.42	9.05	1863.09	9.05	1868.02	9.05	1817.4	9.05	1817.22	9.05	1913.61	9.05	1929.89	9.05	2029.57	9.05	2139.97	9.05	1827.61			15.1	34.5749
--	--	15.12	5.44265	9.06	1987.51	9.06	1991.11	9.06	1857.83	9.06	1873.98	9.06	1858.2	9.06	1825.94	9.06	1811.54	9.06	1924.91	9.06	1914.2	9.06	2013.8	9.06	2124.31	9.06	1824.09			15.12	43.9833
--	--	15.14	5.28681	9.07	1993.41	9.07	1988.6	9.07	1866.98	9.07	1853.33	9.07	1853.83	9.07	1851.68	9.07	1819.56	9.07	1938.23	9.07	1897.26	9.07	2009.14	9.07	2073.66	9.07	1797.75			15.14	59.2014
--	--	15.16	5.15065	9.08	1966.93	9.08	1973.23	9.08	1878.54	9.08	1843.35	9.08	1849.84	9.08	1864.91	9.08	1829.95	9.08	1910.98	9.08	1905.31	9.08	2005.43	9.08	2059.2	9.08	1789.93			15.16	84.8816
--	--	15.18	5.04013	9.09	1924.09	9.09	1951.36	9.09	1891.32	9.09	1838.76	9.09	1846.05	9.09	1871.84	9.09	1841.53	9.09	1863.26	9.09	1925.98	9.09	2002.21	9.09	2063.01	9.09	1791.46			15.18	127.654
--	--	15.2	4.96776	9.1	1908.26	9.1	1949.1	9.1	1886	9.1	1842.47	9.1	1833	9.1	1863.26	9.1	1866.24	9.1	1868.14	9.1	1948.33	9.1	1988.2	9.1	2056.6	9.1	1795.93			15.2	193.376
--	--	15.22	4.95672	9.11	1901.19	9.11	1953.22	9.11	1874.8	9.11	1848.89	9.11	1816.93	9.11	1849.65	9.11	1895.22	9.11	1890.13	9.11	1971.23	9.11	1970.68	9.11	2046.87	9.11	1801.37			15.22	275.564
--	--	15.24	5.04141	9.12	1931.2	9.12	1992.4	9.12	1896.65	9.12	1862.67	9.12	1835.44	9.12	1856.42	9.12	1860.28	9.12	1888.31	9.12	1976.92	9.12	1981.48	9.12	2068.82	9.12	1812.83			15.24	328.604
--	--	15.26	5.25525	9.13	1968.02	9.13	2038.03	9.13	1924.57	9.13	1877.81	9.13	1860.29	9.13	1866.94	9.13	1813.61	9.13	1882.12	9.13	1979.44	9.13	1997.47	9.13	2096.6	9.13	1825.4			15.26	296.967
--	--	15.28	5.57697	9.14	1964.53	9.14	1996.56	9.14	1889.9	9.14	1894.42	9.14	1848.81	9.14	1898.29	9.14	1867.45	9.14	1878.91	9.14	1975.17	9.14	2041.78	9.14	2081.45	9.14	1839.28			15.28	216.161
--	--	15.3	5.78964	9.15	1958.44	9.15	1950.16	9.15	1853.11	9.15	1909.7	9.15	1835.38	9.15	1929.55	9.15	1925.57	9.15	1876.67	9.15	1970.91	9.15	2084.79	9.15	2063.75	9.15	1853.3			15.3	143.821
--	--	15.32	5.5668	9.16	1959.79	9.16	1947.15	9.16	1902.82	9.16	1868.94	9.16	1844.18	9.16	1900.84	9.16	1877.76	9.16	1903.8	9.16	1985.58	9.16	2000.62	9.16	2063.02	9.16	1868.94			15.32	94.7758
--	--	15.34	5.04184	9.17	1962.72	9.17	1943.84	9.17	1941.26	9.17	1837.03	9.17	1853.36	9.17	1877	9.17	1835.85	9.17	1927.37	9.17	1995.09	9.17	1932.84	9.17	2064.58	9.17	1879.76			15.34	64.8327
--	--	15.36	4.54471	9.18	1977.74	9.18	1938.18	9.18	1893.09	9.18	1873.06	9.18	1865.5	9.18	1890.53	9.18	1839.18	9.18	1923.63	9.18	1964.97	9.18	1990.88	9.18	2083.67	9.18	1853.57			15.36	47.0995
--	--	15.38	4.17783	9.19	1982.21	9.19	1940.23	9.19	1856.93	9.19	1902.13	9.19	1876.04	9.19	1897.5	9.19	1845.13	9.19	1913.23	9.19	1946.01	9.19	2039.72	9.19	2099.4	9.19	1829.34			15.38	36.2803
--	--	15.4	3.92378	9.2	1945.86	9.2	1972.11	9.2	1867.24	9.2	1904.25	9.2	1880.44	9.2	1879.1	9.2	1861.2	9.2	1877.06	9.2	1970.24	9.2	2052.97	9.2	2102.17	9.2	1812.74			15.4	29.2342
--	--	15.42	3.74508	9.21	1922.67	9.21	1993.64	9.21	1878.21	9.21	1909.12	9.21	1882.59	9.21	1868.97	9.21	1872.26	9.21	1859.31	9.21	1985.89	9.21	2061.45	9.21	2106.09	9.21	1815.03			15.42	24.3422
--	--	15.44	3.61167	9.22	1930.88	9.22	1990.48	9.22	1890.76	9.22	1920.51	9.22	1879.37	9.22	1878.56	9.22	1871.42	9.22	1885.49	9.22	1981.07	9.22	2058.57	9.22	2112.78	9.22	1862.35			15.44	20.7886
--	--	15.46	3.50527	9.23	1941.86	9.23	1980.25	9.23	1897.78	9.23	1924.07	9.23	1875.38	9.23	1887.73	9.23	1874.31	9.23	1914.69	9.23	1974.12	9.23	2053.81	9.23	2110.44	9.23	1876.45			15.46	18.1302
--	--	15.48	3.41638	9.24	1957.28	9.24	1958.76	9.24	1895.99	9.24	1915.15	9.24	1870.16	9.24	1896.22	9.24	1883.13	9.24	1948.7	9.24	1963.79	9.24	2046.07	9.24	2093.71	9.24	1837.65			15.48	16.101
--	--	15.5	0.51104	9.25	1984.49	9.25	1957.6	9.25	1895.99	9.25	1887.94	9.25	1863.37	9.25	1883.11	9.25	1903.61	9.25	1967.91	9.25	1972.61	9.25	2040.41	9.25	2086.99	9.25	1816.61			15.5	12.4355
--	--	15.52	0.52099	9.26	2024.69	9.26	1978.86	9.26	1897.99	9.26	1840.57	9.26	1854.84	9.26	1846.22	9.26	1936.92	9.26	1970.82	9.26	2002.52	9.26	2037.05	9.26	2091.3	9.26	1815.13			15.52	11.2601
--	--	15.54	0.53671	9.27	2024.69	9.27	1974.34	9.27	1899.44	9.27	1838.66	9.27	1856.77	9.27	1840.9	9.27	1926.21	9.27	1954.14	9.27	2021.1	9.27	2043.25	9.27	2088.77	9.27	1827.07			15.54	10.3438
--	--	15.56	0.5575	9.28	1993.85	9.28	1950.07	9.28	1900.46	9.28	1871.61	9.28	1866.74	9.28	1859.79	9.28	1881.72	9.28	1922.45	9.28	2030.98	9.28	2056.78	9.28	2080.99	9.28	1849.3			15.56	9.63013
--	--	15.58	0.58305	9.29	1982.13	9.29	1957.3	9.29	1892.22	9.29	1878.62	9.29	1856.51	9.29	1864.95	9.29	1885.98	9.29	1932.13	9.29	1990.33	9.29	2045.14	9.29	2079.04	9.29	1853.15			15.58	9.07874
--	--	15.6	0.61329	9.3	1980.43	9.3	1981.03	9.3	1879.11	9.3	1872.02	9.3	1835.7	9.3	1862.92	9.3	1915.79	9.3	1963.5	9.3	1923.17	9.3	2020.29	9.3	2080.15	9.3	1847.36			15.6	9.23092
--	--	15.62	0.64836	9.31	1992.35	9.31	1976.94	9.31	1906.41	9.31	1872.13	9.31	1819.58	9.31	1852.52	9.31	1918.69	9.31	1958.93	9.31	1916.82	9.31	2027.43	9.31	2105.27	9.31	1846.34			15.62	8.94022
--	--	15.64	0.68856	9.32	2008.91	9.32	1963.39	9.32	1947.45	9.32	1874.52	9.32	1805.05	9.32	1839.27	9.32	1912.45	9.32	1942.13	9.32	1931.13	9.32	2045.44	9.32	2138.55	9.32	1846.94			15.64	8.74644
--	--	15.66	0.73436	9.33	1985.75	9.33	1995.28	9.33	1943.99	9.33	1879.12	9.33	1827.5	9.33	1867.18	9.33	1911.77	9.33	1951.02	9.33	1977.93	9.33	2051.9	9.33	2110.62	9.33	1848.63			15.66	8.6386
--	--	15.68	1.22514	9.34	1954.81	9.34	2036.06	9.34	1931.82	9.34	1884.16	9.34	1857.19	9.34	1903.15	9.34	1912.17	9.34	1964.94	9.34	2031.09	9.34	2056.09	9.34	2070.71	9.34	1850.54			15.68	8.60914
--	--	15.7	1.29663	9.35	1940.06	9.35	2025.74	9.35	1894.66	9.35	1872.8	9.35	1859.35	9.35	1859.99	9.35	1929.2	9.35	1943.26	9.35	1999.36	9.35	2046.52	9.35	2118.58	9.35	1879.94			15.7	8.65336
--	--	15.72	1.37675	9.36	1927.36	9.36	2011.33	9.36	1856.46	9.36	1860.65	9.36	1859.57	9.36	1812.52	9.36	1946.54	9.36	1919.08	9.36	1961.38	9.36	2036.13	9.36	2171.59	9.36	1910.15			15.72	8.76891
--	--	15.74	1.46682	9.37	1959.55	9.37	1994.78	9.37	1874.8	9.37	1879.1	9.37	1874.85	9.37	1881.83	9.37	1903.84	9.37	1914.2	9.37	1952.02	9.37	2041.1	9.37	2117.38	9.37	1859.49			15.74	8.95563
--	--	15.76	1.56849	9.38	1986.26	9.38	1981.24	9.38	1890.62	9.38	1892.27	9.38	1888.85	9.38	1936.77	9.38	1865.45	9.38	1911.87	9.38	1942.84	9.38	2048.93	9.38	2068.82	9.38	1816.86			15.76	9.21539
--	--	15.78	1.68381	9.39	1967.14	9.39	1992.8	9.39	1885.42	9.39	1861.21	9.39	1892.09	9.39	1871.53	9.39	1863.05	9.39	1930.86	9.39	1935.06	9.39	2080.7	9.39	2067.71	9.39	1841.37			15.78	9.55218
--	--	15.8	1.81536	9.4	1953.84	9.4	2003.71	9.4	1877.89	9.4	1840.34	9.4	1892	9.4	1823.66	9.4	1862.83	9.4	1943.55	9.4	1938.6	9.4	2100.71	9.4	2071.42	9.4	1860.95			15.8	9.97224
--	--	15.82	1.96639	9.41	1964.29	9.41	2011.93	9.41	1860.81	9.41	1860.98	9.41	1878.25	9.41	1846.64	9.41	1871.47	9.41	1930.51	9.41	1988.25	9.41	2072.78	9.41	2094.82	9.41	1860.41			15.82	10.4844
--	--	15.84	2.14106	9.42	1971.69	9.42	2012.26	9.42	1857.19	9.42	1878.79	9.42	1865.41	9.42	1870.66	9.42	1890.3	9.42	1913.26	9.42	2019.35	9.42	2054.76	9.42	2105.63	9.42	1863.53			15.84	11.1003
--	--	15.86	2.34474	9.43	1971.5	9.43	1993.01	9.43	1886.98	9.43	1889.6	9.43	1854.8	9.43	1897.25	9.43	1934.44	9.43	1885.56	9.43	2004.37	9.43	2061.38	9.43	2085.13	9.43	1875.76			15.86	11.8357
--	--	15.88	2.58444	9.44	1975.55	9.44	1973.16	9.44	1906.22	9.44	1896.67	9.44	1855.08	9.44	1899.39	9.44	1949.03	9.44	1870.92	9.44	1983.5	9.44	2072.17	9.44	2070.36	9.44	1873.87			15.88	12.7106
--	--	15.9	2.86947	9.45	1986.59	9.45	1952.35	9.45	1908.03	9.45	1897.6	9.45	1873.32	9.45	1861.17	9.45	1914.83	9.45	1877.87	9.45	1952.93	9.45	2089.82	9.45	2065.04	9.45	1848.66			15.9	13.7511
--	--	15.92	3.2124	9.46	1989.54	9.46	1955.32	9.46	1892.75	9.46	1895.99	9.46	1891.51	9.46	1844.86	9.46	1897.26	9.46	1888.65	9.46	1933.58	9.46	2072.63	9.46	2073.51	9.46	1845.3			15.92	14.9915
--	--	15.94	3.63045	9.47	1983.27	9.47	1985.4	9.47	1858	9.47	1891.49	9.47	1909.62	9.47	1853.52	9.47	1898.64	9.47	1903.8	9.47	1927.04	9.47	2015.7	9.47	2097.68	9.47	1866.86			15.94	16.4762
--	--	15.96	4.14776	9.48	1980.1	9.48	1995.73	9.48	1879.29	9.48	1883.51	9.48	1911.59	9.48	1875.72	9.48	1894.4	9.48	1902.5	9.48	1948.53	9.48	2010	9.48	2116.94	9.48	1869.16			15.96	18.2646
--	--	15.98	4.79893	9.49	1979.38	9.49	1990.39	9.49	1945.07	9.49	1872.76	9.49	1900.72	9.49	1908.68	9.49	1885.69	9.49	1888.12	9.49	1992.27	9.49	2044.97	9.49	2132.31	9.49	1856.15			15.98	20.436
--	--	16	5.63497	9.5	1989.97	9.5	1989.8	9.5	1948.11	9.5	1863.49	9.5	1885.9	9.5	1907.74	9.5	1891.69	9.5	1895.14	9.5	1995.33	9.5	2041.43	9.5	2128.49	9.5	1850.64			16	23.0988
--	--	16.02	6.7342	9.51	2006.71	9.51	1991.79	9.51	1917.01	9.51	1855.01	9.51	1868.92	9.51	1888.37	9.51	1905.7	9.51	1913.79	9.51	1976.25	9.51	2016.93	9.51	2114.22	9.51	1849.21			16.02	26.4031
--	--	16.04	8.22542	9.52	1979.71	9.52	1966.45	9.52	1914.94	9.52	1862.88	9.52	1868.61	9.52	1893.73	9.52	1903.81	9.52	1927.37	9.52	1964.89	9.52	2048.17	9.52	2117.12	9.52	1855.32			16.04	30.5617
--	--	16.06	10.3428	9.53	1937.18	9.53	1931.4	9.53	1923.19	9.53	1876.57	9.53	1874.23	9.53	1907.9	9.53	1896.27	9.53	1939.14	9.53	1956.27	9.53	2099.22	9.53	2126.14	9.53	1864.1			16.06	35.8831
--	--	16.08	13.5487	9.54	1947.73	9.54	1937.88	9.54	1925.67	9.54	1897.61	9.54	1845.88	9.54	1926.38	9.54	1891.01	9.54	1926.73	9.54	1932.28	9.54	2073.4	9.54	2114.02	9.54	1870.98			16.08	42.8291
--	--	16.1	18.7476	9.55	1969.32	9.55	1952.99	9.55	1926.95	9.55	1920.17	9.55	1810.47	9.55	1945.77	9.55	1886.22	9.55	1909.31	9.55	1905.1	9.55	2031.6	9.55	2097.51	9.55	1877.47			16.1	52.1266
--	--	16.12	27.4973	9.56	1970.61	9.56	1943.22	9.56	1917.92	9.56	1924.24	9.56	1816.04	9.56	1944.9	9.56	1909.09	9.56	1914.74	9.56	1921.85	9.56	2044.94	9.56	2099.7	9.56	1840.37			16.12	65.0187
--	--	16.14	41.9032	9.57	1970.05	9.57	1931.47	9.57	1907.94	9.57	1926.28	9.57	1825.55	9.57	1942.16	9.57	1934.37	9.57	1922.03	9.57	1942.47	9.57	2063.14	9.57	2103.53	9.57	1800.07			16.14	83.86
--	--	16.16	63.5006	9.58	1966.32	9.58	1950.47	9.58	1894.32	9.58	1883.47	9.58	1866.93	9.58	1931.69	9.58	1953.16	9.58	1907.67	9.58	1957.84	9.58	2073.77	9.58	2105.6	9.58	1843.51			16.16	113.35
--	--	16.18	88.826	9.59	1964	9.59	1967.21	9.59	1883.36	9.59	1848.88	9.59	1902.29	9.59	1918.68	9.59	1967.6	9.59	1897.25	9.59	1971.28	9.59	2079.13	9.59	2109.25	9.59	1884.08			16.18	162.33
--	--	16.2	101.415	9.6	1974.67	9.6	1963.15	9.6	1896.8	9.6	1889.6	9.6	1882.3	9.6	1882.22	9.6	1942.09	9.6	1922.95	9.6	1966.99	9.6	2036.11	9.6	2127.51	9.6	1898.25			16.2	244.804
--	--	16.22	87.4917	9.61	1976.81	9.61	1963.22	9.61	1904.3	9.61	1921.07	9.61	1863.3	9.61	1853.38	9.61	1919.27	9.61	1943.83	9.61	1961.66	9.61	1997.75	9.61	2137.34	9.61	1911.32			16.22	376.916
--	--	16.24	62.1652	9.62	1942.21	9.62	1981.01	9.62	1886.21	9.62	1912.68	9.62	1848.56	9.62	1857.4	9.62	1908.01	9.62	1943.93	9.62	1951.87	9.62	1979.48	9.62	2110.86	9.62	1919.67			16.24	561.331
--	--	16.26	41.0948	9.63	1927.2	9.63	1992.24	9.63	1873.29	9.63	1907.19	9.63	1845.25	9.63	1857.68	9.63	1897.99	9.63	1944.04	9.63	1943.4	9.63	1979.64	9.63	2095.19	9.63	1929.16			16.26	735.635
--	--	16.28	27.1999	9.64	1962.94	9.64	1986.46	9.64	1873.77	9.64	1909.19	9.64	1871.5	9.64	1848.3	9.64	1891.2	9.64	1944.18	9.64	1938.36	9.64	2027.57	9.64	2107.51	9.64	1941.58			16.28	748.157
--	--	16.3	18.8235	9.65	1977.2	9.65	1975.15	9.65	1876.01	9.65	1910.06	9.65	1884.8	9.65	1849.3	9.65	1892.34	9.65	1937.53	9.65	1940.48	9.65	2050.04	9.65	2121.49	9.65	1924.56			16.3	584.481
--	--	16.32	13.8849	9.66	1954.69	9.66	1954.38	9.66	1881.25	9.66	1909.02	9.66	1875.95	9.66	1868.09	9.66	1907.05	9.66	1919.28	9.66	1954.88	9.66	2028.91	9.66	2138.33	9.66	1857.11			16.32	396.16
--	--	16.34	10.8696	9.67	1944.05	9.67	1954.14	9.67	1886.11	9.67	1898.31	9.67	1880.35	9.67	1875.39	9.67	1923.73	9.67	1923.67	9.67	1945.02	9.67	2017.11	9.67	2143.51	9.67	1822.14			16.34	257.742
--	--	16.36	8.9083	9.68	1947.39	9.68	1978.12	9.68	1890.53	9.68	1876.2	9.68	1900.4	9.68	1869.15	9.68	1942.71	9.68	1954.77	9.68	1906.55	9.68	2016.31	9.68	2134.93	9.68	1825.5			16.36	170.499
--	--	16.38	7.55856	9.69	1948.19	9.69	1972.61	9.69	1878.5	9.69	1881.71	9.69	1923.45	9.69	1869.76	9.69	1927.55	9.69	1958.63	9.69	1926.72	9.69	2022.07	9.69	2123.01	9.69	1833.84			16.38	118.634
--	--	16.4	6.59624	9.7	1946.9	9.7	1942.86	9.7	1852.97	9.7	1909.91	9.7	1948.97	9.7	1876.01	9.7	1884.32	9.7	1940.09	9.7	1995.05	9.7	2033.22	9.7	2108.33	9.7	1846.29			16.4	87.6222
--	--	16.42	5.89765	9.71	1970.86	9.71	1928.11	9.71	1884.83	9.71	1901.2	9.71	1932.94	9.71	1877	9.71	1880.68	9.71	1947.18	9.71	2001.4	9.71	2031.69	9.71	2099.3	9.71	1867.3			16.42	68.0407
--	--	16.44	5.38764	9.72	2009.08	9.72	1921.82	9.72	1949.1	9.72	1871.65	9.72	1893.47	9.72	1875.03	9.72	1899.39	9.72	1968.73	9.72	1972.74	9.72	2022.99	9.72	2093.46	9.72	1893.14			16.44	54.811
--	--	16.46	5.29068	9.73	1991	9.73	1933.31	9.73	1924.43	9.73	1856.46	9.73	1887.2	9.73	1884.23	9.73	1905.48	9.73	1982.63	9.73	1957.08	9.73	2029.75	9.73	2108.37	9.73	1884.87			16.46	45.3879
--	--	16.48	5.03568	9.74	1952.02	9.74	1951.41	9.74	1866.76	9.74	1846.59	9.74	1893.26	9.74	1897.57	9.74	1906.89	9.74	1993.69	9.74	1946.25	9.74	2042.25	9.74	2130.99	9.74	1863.94			16.48	38.4431
--	--	16.5	4.86634	9.75	1956.86	9.75	1974.89	9.75	1896.98	9.75	1869.68	9.75	1867.35	9.75	1904.23	9.75	1898.62	9.75	1986.78	9.75	1956.95	9.75	2034.83	9.75	2131.55	9.75	1839.26			16.5	33.2103
--	--	16.52	4.76748	9.76	1971.37	9.76	1999.55	9.76	1946.56	9.76	1900.02	9.76	1834.41	9.76	1909.41	9.76	1888.22	9.76	1975.91	9.76	1972.39	9.76	2023.03	9.76	2127.25	9.76	1813.75			16.52	29.208
--	--	16.54	4.72882	9.77	1954.61	9.77	1975.91	9.77	1940.25	9.77	1898.78	9.77	1857.86	9.77	1907.89	9.77	1885.75	9.77	1958.49	9.77	1949.28	9.77	2034.82	9.77	2084.7	9.77	1829.24			16.54	26.6535
--	--	16.56	4.74357	9.78	1934.75	9.78	1947.47	9.78	1928.38	9.78	1894.4	9.78	1886.93	9.78	1905.7	9.78	1884.06	9.78	1940.42	9.78	1922.33	9.78	2048.95	9.78	2038.36	9.78	1848.8			16.56	24.2747
--	--	16.58	4.80761	9.79	1956.9	9.79	1952.18	9.79	1929.68	9.79	1909.11	9.79	1856.33	9.79	1905.85	9.79	1862.04	9.79	1918.4	9.79	1949.37	9.79	2057.4	9.79	2072.56	9.79	1865.85			16.58	22.4428
--	--	16.6	4.91895	9.8	1975.64	9.8	1956.31	9.8	1929.36	9.8	1921.07	9.8	1832.62	9.8	1904.64	9.8	1845.88	9.8	1897.96	9.8	1975.26	9.8	2065.35	9.8	2103.09	9.8	1879.58			16.6	21.0532
--	--	16.62	5.07743	9.81	1959.79	9.81	1954.48	9.81	1912.5	9.81	1905.21	9.81	1878.78	9.81	1889.77	9.81	1889.23	9.81	1893.63	9.81	1989.35	9.81	2068.25	9.81	2096.16	9.81	1859.81			16.62	20.0334
--	--	16.64	5.28456	9.82	1949.98	9.82	1952.97	9.82	1898.28	9.82	1899.36	9.82	1916.41	9.82	1880.55	9.82	1923.42	9.82	1892.84	9.82	1993.72	9.82	2072.11	9.82	2093.92	9.82	1849.77			16.64	19.334
--	--	16.66	5.54354	9.83	1967.69	9.83	1952.9	9.83	1896.14	9.83	1939.07	9.83	1915.14	9.83	1897.14	9.83	1915.93	9.83	1908.17	9.83	1953.74	9.83	2080.36	9.83	2113.09	9.83	1884.09			16.66	18.9239
--	--	16.68	5.85932	9.84	1987.08	9.84	1958.24	9.84	1896.51	9.84	1957.02	9.84	1921.95	9.84	1903.44	9.84	1909.16	9.84	1916.42	9.84	1930.35	9.84	2080.45	9.84	2125.51	9.84	1903.46			16.68	18.7871
--	--	16.7	6.23891	9.85	2011.03	9.85	1978.19	9.85	1903.71	9.85	1916.14	9.85	1950.57	9.85	1881.95	9.85	1904.33	9.85	1905.52	9.85	1951.77	9.85	2058.53	9.85	2119.67	9.85	1882.43			16.7	18.921
--	--	16.72	6.69171	9.86	2014.73	9.86	1986.03	9.86	1905.59	9.86	1885.55	9.86	1943.42	9.86	1866.93	9.86	1897.8	9.86	1906.51	9.86	1961.69	9.86	2045.93	9.86	2120.48	9.86	1865.3			16.72	19.0294
--	--	16.74	7.23015	9.87	1982.48	9.87	1972.37	9.87	1898.01	9.87	1873.21	9.87	1872.76	9.87	1863.39	9.87	1888.24	9.87	1928.58	9.87	1951.17	9.87	2049.89	9.87	2133.07	9.87	1855.11			16.74	19.7606
--	--	16.76	7.87052	9.88	1955.14	9.88	1955.93	9.88	1893.75	9.88	1876.3	9.88	1855.9	9.88	1868.21	9.88	1889.71	9.88	1964.25	9.88	1954.69	9.88	2054.04	9.88	2139.13	9.88	1843.05			16.76	20.8428
--	--	16.78	8.63249	9.89	1933.78	9.89	1936.11	9.89	1893.54	9.89	1898.23	9.89	1904.72	9.89	1883.22	9.89	1904.63	9.89	2016.51	9.89	1975.33	9.89	2058.42	9.89	2137.22	9.89	1828.72			16.78	22.3428
--	--	16.8	9.54764	9.9	1924.25	9.9	1923.68	9.9	1886.32	9.9	1918.48	9.9	1904.07	9.9	1884.29	9.9	1914.76	9.9	2008.69	9.9	1995.64	9.9	2059.7	9.9	2119.39	9.9	1823.41			16.8	24.3596
--	--	16.82	10.6518	9.91	1924.78	9.91	1917.52	9.91	1873.13	9.91	1937.31	9.91	1861.38	9.91	1873.51	9.91	1920.81	9.91	1949.82	9.91	2015.67	9.91	2058.34	9.91	2088.02	9.91	1825.78			16.82	27.0379
--	--	16.84	11.9957	9.92	1942.06	9.92	1929.98	9.92	1903.74	9.92	1920.69	9.92	1877.28	9.92	1885.17	9.92	1914.78	9.92	1920.62	9.92	2017.22	9.92	2045.96	9.92	2107.11	9.92	1842.67			16.84	30.5912
--	--	16.86	13.6488	9.93	1969.14	9.93	1953.35	9.93	1960	9.93	1883.31	9.93	1927.5	9.93	1909.98	9.93	1901.66	9.93	1908.81	9.93	2007.94	9.93	2027.13	9.93	2155.74	9.93	1868.06			16.86	35.3412
--	--	16.88	15.7084	9.94	1957.43	9.94	1965.16	9.94	1935.44	9.94	1884.45	9.94	1924.74	9.94	1893.58	9.94	1900.93	9.94	1921.72	9.94	1971.31	9.94	2041.9	9.94	2155.89	9.94	1870.78			16.88	41.7921
--	--	16.9	18.3128	9.95	1930.69	9.95	1972.5	9.95	1879.58	9.95	1900.49	9.95	1901.46	9.95	1861.21	9.95	1904.99	9.95	1944.22	9.95	1924.09	9.95	2069.68	9.95	2137.27	9.95	1864.72			16.9	50.7951
--	--	16.92	21.6652	9.96	1909.87	9.96	1980.09	9.96	1885.53	9.96	1906.81	9.96	1878.57	9.96	1875.24	9.96	1919.79	9.96	1952.08	9.96	1959.29	9.96	2063.57	9.96	2119.58	9.96	1875.35			16.92	63.9387
--	--	16.94	26.0732	9.97	1890.44	9.97	1987.75	9.97	1905.88	9.97	1910.85	9.97	1855.77	9.97	1900.09	9.97	1937.09	9.97	1956.54	9.97	2013.7	9.97	2049.55	9.97	2102.12	9.97	1889.86			16.94	84.39
--	--	16.96	32.0332	9.98	1956.14	9.98	1989.19	9.98	1914.59	9.98	1896.68	9.98	1870.83	9.98	1910.08	9.98	1935.97	9.98	1915.14	9.98	2021.45	9.98	2031.39	9.98	2080.43	9.98	1871			16.96	118.228
--	--	16.98	40.4226	9.99	2031.18	9.99	1989.96	9.99	1922.02	9.99	1880.51	9.99	1890.03	9.99	1918.45	9.99	1932.84	9.99	1868.72	9.99	2024.09	9.99	2012.78	9.99	2058.29	9.99	1848.47			16.98	175.461
--	--	17	52.9492	10	1977.93	10	1984.06	10	1922.39	10	1919.2	10	1875.13	10	1900.09	10	1906.59	10	1918.42	10	1996.1	10	2058.35	10	2067.87	10	1878.2			17	268.549
--	--	17.02	73.0007	10.01	1930.67	10.01	1978.11	10.01	1922.55	10.01	1953.45	10.01	1865.36	10.01	1884.36	10.01	1881.72	10.01	1964.32	10.01	1970.21	10.01	2095.72	10.01	2076.32	10.01	1907.34			17.02	403.178
--	--	17.04	106.672	10.02	1963.81	10.02	1972.22	10.02	1920.96	10.02	1932	10.02	1916.9	10.02	1901.05	10.02	1874.84	10.02	1957.65	10.02	1971.08	10.02	2034.1	10.02	2068.8	10.02	1924.67			17.04	544.869
--	--	17.06	162.857	10.03	1991.51	10.03	1969.48	10.03	1917.96	10.03	1908.07	10.03	1954.15	10.03	1913.9	10.03	1874.36	10.03	1947.92	10.03	1971.79	10.03	1989.11	10.03	2065.72	10.03	1934.82			17.06	583.264
--	--	17.08	249.985	10.04	1992.98	10.04	1981.89	10.04	1908.13	10.04	1872.11	10.04	1922.35	10.04	1908.17	10.04	1904.74	10.04	1923.48	10.04	1971.7	10.04	2024.46	10.04	2084.14	10.04	1910.31			17.08	474.367
--	--	17.1	361.865	10.05	1994.24	10.05	1983.95	10.05	1902.96	10.05	1847.46	10.05	1898.13	10.05	1906.82	10.05	1925.49	10.05	1912.78	10.05	1970.86	10.05	2044.26	10.05	2098.82	10.05	1892.08			17.1	327.224
--	--	17.12	441.649	10.06	1994.91	10.06	1956.83	10.06	1910.96	10.06	1854.73	10.06	1895.27	10.06	1917.81	10.06	1919.07	10.06	1940.88	10.06	1967.92	10.06	2020.17	10.06	2102.92	10.06	1891.6			17.12	213.817
--	--	17.14	408.356	10.07	1974.05	10.07	1944.09	10.07	1913.24	10.07	1869.41	10.07	1894.32	10.07	1931.41	10.07	1927.32	10.07	1956.73	10.07	1967.76	10.07	2024.7	10.07	2098.84	10.07	1886.76			17.14	140.977
--	--	17.16	299.935	10.08	1913.52	10.08	1957.82	10.08	1904.96	10.08	1897.74	10.08	1896.87	10.08	1949.83	10.08	1962.6	10.08	1950.04	10.08	1972.74	10.08	2081.96	10.08	2079.68	10.08	1873.89			17.16	97.3906
--	--	17.18	198.78	10.09	1895.06	10.09	1959.02	10.09	1916.27	10.09	1918.01	10.09	1903.92	10.09	1948.73	10.09	1982	10.09	1943.63	10.09	1977.86	10.09	2097.46	10.09	2089.63	10.09	1868.49			17.18	71.4233
--	--	17.2	129.247	10.1	1929.71	10.1	1944.4	10.1	1952.31	10.1	1928.08	10.1	1916.66	10.1	1922.99	10.1	1981.36	10.1	1937.56	10.1	1983.16	10.1	2060.21	10.1	2136.34	10.1	1872.5			17.2	55.1783
--	--	17.22	86.5792	10.11	1954.8	10.11	1938.27	10.11	1956.15	10.11	1938.72	10.11	1932.04	10.11	1898.72	10.11	1958.46	10.11	1960.19	10.11	1980.61	10.11	2045.94	10.11	2143.03	10.11	1867.11			17.22	44.2896
--	--	17.24	61.3296	10.12	1971.47	10.12	1939.62	10.12	1931.65	10.12	1949.86	10.12	1949.73	10.12	1875.76	10.12	1915.97	10.12	2008.05	10.12	1971.15	10.12	2051.9	10.12	2114.54	10.12	1853.45			17.24	36.5595
--	--	17.26	46.0119	10.13	1971.69	10.13	1955.77	10.13	1940.24	10.13	1936.6	10.13	1930.88	10.13	1898.77	10.13	1925.29	10.13	2028.69	10.13	1982.87	10.13	2055.51	10.13	2089.7	10.13	1842.13			17.26	30.8558
--	--	17.28	36.1108	10.14	1961.92	10.14	1980.89	10.14	1968.92	10.14	1908.51	10.14	1889.83	10.14	1949.69	10.14	1966.05	10.14	2032.81	10.14	2007.44	10.14	2057.7	10.14	2067.08	10.14	1832.23			17.28	26.5366
--	--	17.3	29.2811	10.15	1956.63	10.15	1975.09	10.15	1949.83	10.15	1898.28	10.15	1886.96	10.15	1945.56	10.15	1974.52	10.15	1999.48	10.15	2012.69	10.15	2050.92	10.15	2043.66	10.15	1855.08			17.3	23.2029
--	--	17.32	24.3449	10.16	1953.16	10.16	1956.81	10.16	1911.45	10.16	1895.25	10.16	1899.5	10.16	1919.19	10.16	1969.96	10.16	1951.03	10.16	2010.13	10.16	2040.53	10.16	2019.92	10.16	1891.15			17.32	20.5916
--	--	17.34	20.6681	10.17	1947.86	10.17	1948.66	10.17	1906.37	10.17	1896.63	10.17	1914.04	10.17	1912.71	10.17	1938.2	10.17	1954.49	10.17	2021.32	10.17	2057.23	10.17	2044.03	10.17	1887.13			17.34	18.5235
--	--	17.36	17.8729	10.18	1942.11	10.18	1943.01	10.18	1909.48	10.18	1899.1	10.18	1929.06	10.18	1911.13	10.18	1899.73	10.18	1970.73	10.18	2035.9	10.18	2080.61	10.18	2079.91	10.18	1873.24			17.36	16.8733
--	--	17.38	15.7168	10.19	1951.71	10.19	1955.06	10.19	1925.7	10.19	1916.09	10.19	1954.73	10.19	1910.36	10.19	1897.66	10.19	1952.48	10.19	2022.74	10.19	2071.7	10.19	2104.87	10.19	1883.82			17.38	15.5519
--	--	17.4	14.0377	10.2	1963.16	10.2	1969.24	10.2	1943.49	10.2	1934.82	10.2	1981.67	10.2	1909.69	10.2	1899.97	10.2	1930.08	10.2	2006.24	10.2	2058.91	10.2	2128.52	10.2	1897.35			17.4	14.4952
--	--	17.42	12.7241	10.21	1936.96	10.21	1969.39	10.21	1957.13	10.21	1901.15	10.21	1954.89	10.21	1917.48	10.21	1901.6	10.21	1940.35	10.21	2019.3	10.21	2064.43	10.21	2107.75	10.21	1908.39			17.42	13.6564
--	--	17.44	11.6983	10.22	1914.8	10.22	1968.26	10.22	1967.61	10.22	1872.02	10.22	1929.78	10.22	1925.44	10.22	1905.61	10.22	1950	10.22	2031.57	10.22	2069.7	10.22	2087.76	10.22	1916.88			17.44	13.0015
--	--	17.46	10.9056	10.23	1952.48	10.23	1953.89	10.23	1938.8	10.23	1912.16	10.23	1937.92	10.23	1933.72	10.23	1940.16	10.23	1944.53	10.23	2027.17	10.23	2067.66	10.23	2087.65	10.23	1893.66			17.46	12.5062
--	--	17.48	10.3079	10.24	1984.73	10.24	1944.1	10.24	1914.42	10.24	1943.45	10.24	1941.88	10.24	1940.09	10.24	1967.89	10.24	1940.1	10.24	2026.4	10.24	2069.27	10.24	2090.48	10.24	1877.6			17.48	12.1535
--	--	17.5	9.87914	10.25	1989.14	10.25	1957.85	10.25	1912.83	10.25	1929.27	10.25	1924.39	10.25	1936.59	10.25	1960.57	10.25	1941.03	10.25	2044.25	10.25	2089.58	10.25	2108.44	10.25	1898.25			17.5	11.9325
--	--	17.52	9.60276	10.26	1993.63	10.26	1969.38	10.26	1917.31	10.26	1924.73	10.26	1911	10.26	1930.11	10.26	1955.28	10.26	1945.08	10.26	2054.56	10.26	2103.18	10.26	2127.87	10.26	1902.98			17.52	11.8381
--	--	17.54	9.47049	10.27	1998.36	10.27	1974.37	10.27	1939.73	10.27	1948.6	10.27	1909.69	10.27	1914.82	10.27	1955.94	10.27	1958.33	10.27	2042.64	10.27	2097.01	10.27	2151.61	10.27	1860.79			17.54	11.87
--	--	17.56	9.48181	10.28	1997.4	10.28	1986.49	10.28	1949.16	10.28	1968.48	10.28	1904.3	10.28	1904.97	10.28	1960.95	10.28	1955.84	10.28	2015.43	10.28	2084.93	10.28	2158.94	10.28	1842.79			17.56	12.0345
--	--	17.58	9.64465	10.29	1985.56	10.29	2012.27	10.29	1933.77	10.29	1980.73	10.29	1891.14	10.29	1905.54	10.29	1974.25	10.29	1923.28	10.29	1958.94	10.29	2061.54	10.29	2134.88	10.29	1871.06			17.58	12.3461
--	--	17.6	9.97802	10.3	1976.14	10.3	2018.24	10.3	1927.56	10.3	1978.45	10.3	1910.63	10.3	1909.43	10.3	1976.49	10.3	1914.9	10.3	1953.47	10.3	2055.16	10.3	2116.06	10.3	1893.78			17.6	12.833
--	--	17.62	10.5184	10.31	1969.89	10.31	1998.35	10.31	1933.35	10.31	1957.19	10.31	1972.8	10.31	1917.65	10.31	1964.27	10.31	1938.1	10.31	2014.69	10.31	2071.03	10.31	2104.08	10.31	1909.23			17.62	13.5443
--	--	17.64	11.3327	10.32	1980.67	10.32	1990.69	10.32	1943.7	10.32	1940.63	10.32	1976.48	10.32	1914.45	10.32	1948.31	10.32	1958	10.32	2025.28	10.32	2079.01	10.32	2113.53	10.32	1896.24			17.64	14.5545
--	--	17.66	12.441	10.33	2006.93	10.33	1994.18	10.33	1958.19	10.33	1928.36	10.33	1926.94	10.33	1900.85	10.33	1928.93	10.33	1974.89	10.33	1989.79	10.33	2079.83	10.33	2142.49	10.33	1857.36			17.66	15.9538
--	--	17.68	14.2202	10.34	2004.4	10.34	1984.82	10.34	1964.07	10.34	1909.52	10.34	1929.26	10.34	1930.18	10.34	1912.95	10.34	1980.86	10.34	1993.64	10.34	2064.01	10.34	2138.56	10.34	1851.05			17.68	17.7901
--	--	17.7	16.7942	10.35	1983.76	10.35	1967.36	10.35	1964.52	10.35	1886.55	10.35	1964.22	10.35	1986.54	10.35	1899.1	10.35	1979.95	10.35	2022.23	10.35	2037.72	10.35	2113.95	10.35	1865.24			17.7	19.8807
--	--	17.72	20.297	10.36	1968.04	10.36	1987.59	10.36	1965.62	10.36	1904.62	10.36	1962.14	10.36	1956.43	10.36	1907.58	10.36	1974.16	10.36	2026.42	10.36	2040.4	10.36	2113.3	10.36	1892.74			17.72	21.7636
--	--	17.74	24.3209	10.37	1954.38	10.37	2023.66	10.37	1966.99	10.37	1939.94	10.37	1944.48	10.37	1889.96	10.37	1925.46	10.37	1966.33	10.37	2020.33	10.37	2055.26	10.37	2122.73	10.37	1925.84			17.74	23.5558
--	--	17.76	27.7554	10.38	1976.46	10.38	2012.96	10.38	1964.42	10.38	1956.28	10.38	1934.4	10.38	1913.92	10.38	1944.4	10.38	1994.45	10.38	2032.24	10.38	2085.78	10.38	2133.05	10.38	1918.25			17.76	25.2646
--	--	17.78	30.9666	10.39	2007.8	10.39	1990.12	10.39	1960.85	10.39	1967.7	10.39	1926.28	10.39	1961.34	10.39	1963.61	10.39	2031.9	10.39	2048.81	10.39	2120.36	10.39	2143.6	10.39	1900.1			17.78	28.842
--	--	17.8	36.2294	10.4	1999.27	10.4	2013.15	10.4	1930.56	10.4	1948.3	10.4	1914.92	10.4	1970.34	10.4	2004.19	10.4	2016.44	10.4	2091.9	10.4	2095.22	10.4	2157.52	10.4	1900.85			17.8	33.944
--	--	17.82	45.9949	10.41	1985.51	10.41	2042.2	10.41	1896.77	10.41	1924.86	10.41	1903.14	10.41	1974.3	10.41	2047.57	10.41	1994.04	10.41	2138.46	10.41	2062.26	10.41	2171.88	10.41	1904.08			17.82	41.1512
--	--	17.84	63.6179	10.42	1979.99	10.42	2036.96	10.42	1922.61	10.42	1962.25	10.42	1943.61	10.42	1986.48	10.42	2004.38	10.42	1977.77	10.42	2095.46	10.42	2077.32	10.42	2178.73	10.42	1886.74			17.84	51.5548
--	--	17.86	94.223	10.43	1975.42	10.43	2034.07	10.43	1948.39	10.43	1997.83	10.43	1980.45	10.43	1997.55	10.43	1962.02	10.43	1965.1	10.43	2052.25	10.43	2092.06	10.43	2185.01	10.43	1871.61			17.86	67.3625
--	--	17.88	143.676	10.44	1981.46	10.44	2078.28	10.44	1950.62	10.44	1983.6	10.44	1944.52	10.44	1989.43	10.44	1964.81	10.44	2002.5	10.44	2040.31	10.44	2083.71	10.44	2185.85	10.44	1896.4			17.88	92.9806
--	--	17.9	212.566	10.45	1988.87	10.45	2112.45	10.45	1954.46	10.45	1971.41	10.45	1920.52	10.45	1982.03	10.45	1967.28	10.45	2033.48	10.45	2033.49	10.45	2080.35	10.45	2187.68	10.45	1917.45			17.9	136.221
--	--	17.92	276.53	10.46	2003.78	10.46	2091.64	10.46	1967.21	10.46	1970.34	10.46	1961.78	10.46	1978.62	10.46	1968	10.46	2029.33	10.46	2054.63	10.46	2104.22	10.46	2194.93	10.46	1918.02			17.92	208.148
--	--	17.94	278.846	10.47	2015.27	10.47	2083.77	10.47	1979.26	10.47	1965.93	10.47	1985.42	10.47	1976.49	10.47	1974.71	10.47	2025.56	10.47	2068.55	10.47	2122.2	10.47	2194.58	10.47	1923.39			17.94	318.315
--	--	17.96	216.636	10.48	2016.24	10.48	2115.83	10.48	1989.19	10.48	1951.23	10.48	1954.66	10.48	1978.33	10.48	1999.89	10.48	2022.97	10.48	2060.21	10.48	2121.99	10.48	2170.75	10.48	1943.6			17.96	454.94
--	--	17.98	146.569	10.49	2021.74	10.49	2116.23	10.49	1997.73	10.49	1962.04	10.49	1948.95	10.49	1987.07	10.49	2016.31	10.49	2026.81	10.49	2061.09	10.49	2121.28	10.49	2154.74	10.49	1959.33			17.98	540.348
--	--	18	95.3676	10.5	2036.27	10.5	2053.76	10.5	2003.52	10.5	2023.53	10.5	1993	10.5	2009.55	10.5	2015.31	10.5	2043.42	10.5	2080.29	10.5	2119.58	10.5	2154.24	10.5	1966.16			18	484.421
--	--	18.02	63.1345	10.51	2044.58	10.51	2024.54	10.51	2009.62	10.51	2057.44	10.51	2010.98	10.51	2013.86	10.51	2016.59	10.51	2054.63	10.51	2083.09	10.51	2120.93	10.51	2176.18	10.51	1965.56			18.02	349.649
--	--	18.04	43.9374	10.52	2044.46	10.52	2040.3	10.52	2016.14	10.52	2054.02	10.52	1993.71	10.52	1993.6	10.52	2020.98	10.52	2058.54	10.52	2063.73	10.52	2126.39	10.52	2228.49	10.52	1954.9			18.04	230.329
--	--	18.06	32.4006	10.53	2050.47	10.53	2063.27	10.53	2015.92	10.53	2068.79	10.53	1975.03	10.53	1997.48	10.53	2040.57	10.53	2064.38	10.53	2073.07	10.53	2134.61	10.53	2240.86	10.53	1940.69			18.06	149.728
--	--	18.08	25.0586	10.54	2062.24	10.54	2093.03	10.54	2009.37	10.54	2100.67	10.54	1955.02	10.54	2024.08	10.54	2074.49	10.54	2072.05	10.54	2109.44	10.54	2145.44	10.54	2215.65	10.54	1923.16			18.08	100.573
--	--	18.1	20.0493	10.55	2073.46	10.55	2113.95	10.55	2031.91	10.55	2111.27	10.55	1980.22	10.55	2055.44	10.55	2075.36	10.55	2097.74	10.55	2118.56	10.55	2170.95	10.55	2240.12	10.55	1944.53			18.1	71.4325
--	--	18.12	16.4391	10.56	2084.33	10.56	2129.11	10.56	2073.43	10.56	2108	10.56	2034.9	10.56	2089.88	10.56	2054.69	10.56	2135.19	10.56	2109.9	10.56	2206.04	10.56	2296.97	10.56	1991.25			18.12	53.5977
--	--	18.14	13.7388	10.57	2064.28	10.57	2163.73	10.57	2094.03	10.57	2121.38	10.57	2054.31	10.57	2098.15	10.57	2048.22	10.57	2142.69	10.57	2127.16	10.57	2206.48	10.57	2277.53	10.57	1998.47			18.14	41.9279
--	--	18.16	11.6647	10.58	2030.71	10.58	2206.88	10.58	2105.46	10.58	2142.06	10.58	2058.27	10.58	2094.96	10.58	2047.98	10.58	2137.08	10.58	2155.76	10.58	2191.75	10.58	2224.69	10.58	1988.38			18.16	33.7779
--	--	18.18	10.0374	10.59	2065.4	10.59	2266.18	10.59	2091.89	10.59	2139.91	10.59	2053.3	10.59	2130.07	10.59	2113.78	10.59	2148.16	10.59	2161.35	10.59	2211.35	10.59	2238.99	10.59	2013.18			18.18	27.8134
--	--	18.2	8.73746	10.6	2118.72	10.6	2329.9	10.6	2071.48	10.6	2131.52	10.6	2045.9	10.6	2175.63	10.6	2197.62	10.6	2163.8	10.6	2160.66	10.6	2240.33	10.6	2271.62	10.6	2047.51			18.2	23.3072
--	--	18.22	7.68252	10.61	2112.01	10.61	2392.09	10.61	2095.19	10.61	2115.52	10.61	2093.1	10.61	2186.56	10.61	2174.63	10.61	2180.41	10.61	2167.46	10.61	2296.65	10.61	2285.49	10.61	2054.58			18.22	19.8207
--	--	18.24	6.81451	10.62	2096.79	10.62	2454.05	10.62	2125.16	10.62	2098.44	10.62	2148.04	10.62	2192.58	10.62	2136.49	10.62	2197.14	10.62	2175.31	10.62	2356.86	10.62	2296.71	10.62	2057.78			18.24	17.0697
--	--	18.26	6.09149	10.63	2127.02	10.63	2412.65	10.63	2154.37	10.63	2117	10.63	2156	10.63	2219.02	10.63	2192.23	10.63	2203.47	10.63	2206.45	10.63	2324.75	10.63	2339.94	10.63	2075.55			18.26	14.8619
--	--	18.28	5.48263	10.64	2158.89	10.64	2371.7	10.64	2180.9	10.64	2137.95	10.64	2166.7	10.64	2246.09	10.64	2249.61	10.64	2212.23	10.64	2238.68	10.64	2295.74	10.64	2384.66	10.64	2092.22			18.28	13.0638
--	--	18.3	4.96488	10.65	2191.51	10.65	2399.94	10.65	2162.79	10.65	2178.03	10.65	2251.77	10.65	2271.86	10.65	2278.84	10.65	2268.25	10.65	2275.46	10.65	2373.96	10.65	2435.37	10.65	2081.85			18.3	11.5799
--	--	18.32	4.52072	10.66	2227.37	10.66	2422.17	10.66	2150.33	10.66	2212.84	10.66	2331.76	10.66	2304.89	10.66	2319.01	10.66	2324.29	10.66	2321.88	10.66	2447.77	10.66	2492.32	10.66	2067.76			18.32	10.3411
--	--	18.34	4.13663	10.67	2282.15	10.67	2409.27	10.67	2170.97	10.67	2216.86	10.67	2382.12	10.67	2380.42	10.67	2423.07	10.67	2380.47	10.67	2424.55	10.67	2495.78	10.67	2585.7	10.67	2031.93			18.34	9.29621
--	--	18.36	3.80209	10.68	2328.92	10.68	2395.19	10.68	2195.05	10.68	2243.14	10.68	2451.26	10.68	2451.1	10.68	2510.68	10.68	2444.23	10.68	2515.93	10.68	2571.89	10.68	2686.06	10.68	2025.62			18.36	8.40654
--	--	18.38	3.50879	10.69	2349.79	10.69	2377.3	10.69	2230.27	10.69	2341.39	10.69	2581.17	10.69	2506.14	10.69	2545.11	10.69	2532.53	10.69	2570.77	10.69	2738.85	10.69	2808.99	10.69	2114.75			18.38	7.64268
--	--	18.4	3.25008	10.7	2369.15	10.7	2360.89	10.7	2281.27	10.7	2424.81	10.7	2663	10.7	2576.26	10.7	2587.94	10.7	2606.59	10.7	2631.86	10.7	2860.76	10.7	2894.65	10.7	2182.26			18.4	6.98182
--	--	18.42	3.02062	10.71	2385.42	10.71	2347.56	10.71	2364.8	10.71	2477.62	10.71	2645.59	10.71	2677.48	10.71	2648.11	10.71	2651.26	10.71	2705.85	10.71	2889.71	10.71	2903.4	10.71	2205.16			18.42	6.4061
--	--	18.44	2.81607	10.72	2396.88	10.72	2342.61	10.72	2446.3	10.72	2571.83	10.72	2644.21	10.72	2745.03	10.72	2691.08	10.72	2691.27	10.72	2769.86	10.72	2924.67	10.72	2922.23	10.72	2231.64			18.44	5.90137
--	--	18.46	2.63287	10.73	2401.6	10.73	2349.41	10.73	2524.97	10.73	2724	10.73	2665.26	10.73	2765.42	10.73	2709.96	10.73	2724.76	10.73	2819.88	10.73	2968.07	10.73	2955.17	10.73	2263.13			18.46	5.45631
--	--	18.48	2.46807	10.74	2417.65	10.74	2374.69	10.74	2569.09	10.74	2808.68	10.74	2620.75	10.74	2712.73	10.74	2696.35	10.74	2714.75	10.74	2798.43	10.74	2950.58	10.74	2950.38	10.74	2268.59			18.48	5.06176
--	--	18.5	2.31923	10.75	2444.74	10.75	2417.97	10.75	2579.56	10.75	2827.66	10.75	2512.41	10.75	2588.9	10.75	2651.11	10.75	2662.39	10.75	2707.4	10.75	2873.83	10.75	2908.86	10.75	2248.69			18.5	4.71026
--	--	18.52	2.18429	10.76	2450.35	10.76	2501.9	10.76	2533.83	10.76	2759.95	10.76	2399.2	10.76	2477.95	10.76	2534.49	10.76	2572.19	10.76	2602.39	10.76	2777.77	10.76	2808.9	10.76	2235.53			18.52	3.83327
--	--	18.54	2.06153	10.77	2441.45	10.77	2613.29	10.77	2450.12	10.77	2633.7	10.77	2282.71	10.77	2375.72	10.77	2369.64	10.77	2456.44	10.77	2487.95	10.77	2668.67	10.77	2669.47	10.77	2226.91			18.54	3.56558
--	--	18.56	1.94949	10.78	2463.1	10.78	2658.01	10.78	2376.54	10.78	2510.06	10.78	2209.11	10.78	2279.71	10.78	2260.58	10.78	2329.1	10.78	2393.48	10.78	2550.06	10.78	2568.2	10.78	2200.75			18.56	3.32492
--	--	18.58	1.84691	10.79	2498.67	10.79	2672.36	10.79	2307.56	10.79	2387.6	10.79	2155.07	10.79	2186.54	10.79	2176.95	10.79	2196.48	10.79	2308.12	10.79	2427.11	10.79	2484.3	10.79	2166.6			18.58	3.10777
--	--	18.6	1.33213	10.8	2516.44	10.8	2587.19	10.8	2234.06	10.8	2330.24	10.8	2135.61	10.8	2151.62	10.8	2121.17	10.8	2139.68	10.8	2246.83	10.8	2339.16	10.8	2392.24	10.8	2136.69			18.6	2.91119
--	--	18.62	1.25658	10.81	2529.09	10.81	2473.48	10.81	2159.26	10.81	2291.55	10.81	2126.07	10.81	2133.4	10.81	2073.38	10.81	2104.64	10.81	2192.45	10.81	2261.26	10.81	2297.84	10.81	2108			18.62	2.73265
--	--	18.64	1.18728	10.82	2454.09	10.82	2422.66	10.82	2112.1	10.82	2209.99	10.82	2107.14	10.82	2101.04	10.82	2065.52	10.82	2103.18	10.82	2159.09	10.82	2212.38	10.82	2299.55	10.82	2084.67			18.64	2.57002
--	--	18.66	1.12355	10.83	2365.67	10.83	2381.46	10.83	2069.18	10.83	2121.87	10.83	2086.77	10.83	2066.53	10.83	2063.77	10.83	2106.86	10.83	2128.95	10.83	2167.94	10.83	2315.97	10.83	2062.17			18.66	2.42147
--	--	18.68	1.06482	10.84	2325.77	10.84	2280.46	10.84	2041.24	10.84	2092.17	10.84	2058.56	10.84	2099.94	10.84	2059.5	10.84	2105.69	10.84	2141.82	10.84	2154.22	10.84	2245.79	10.84	2067.72			18.68	2.28542
--	--	18.7	1.01057	10.85	2288.69	10.85	2180.05	10.85	2015.71	10.85	2065.99	10.85	2030.52	10.85	2132.09	10.85	2055.02	10.85	2103.46	10.85	2154.6	10.85	2144.26	10.85	2177.87	10.85	2071.63			18.7	2.1605
--	--	18.72	0.96036	10.86	2265.11	10.86	2144.67	10.86	2025.05	10.86	2058.34	10.86	2012.98	10.86	2078.64	10.86	2048.51	10.86	2084.28	10.86	2127.44	10.86	2182.6	10.86	2232.3	10.86	2017.82			18.72	2.04554
--	--	18.74	0.91379	10.87	2237.77	10.87	2115.85	10.87	2031.74	10.87	2052.3	10.87	1998.37	10.87	2027.85	10.87	2042.74	10.87	2066.99	10.87	2102.11	10.87	2213.2	10.87	2276.27	10.87	1972.14			18.74	1.9395
--	--	18.76	0.87053	10.88	2186.85	10.88	2128.17	10.88	2021.83	10.88	2056.32	10.88	2002.18	10.88	1993.79	10.88	2041.62	10.88	2061.52	10.88	2088.24	10.88	2195.33	10.88	2254.75	10.88	1977.36			18.76	1.84149
--	--	18.78	0.83027	10.89	2142.53	10.89	2131.33	10.89	2013.32	10.89	2058.33	10.89	2001.52	10.89	1970.6	10.89	2043.91	10.89	2056.53	10.89	2079.3	10.89	2180.07	10.89	2231.09	10.89	1978.65			18.78	1.75072
--	--	18.8	0.79274	10.9	2120.54	10.9	2103.47	10.9	2009.58	10.9	2053.56	10.9	1985.76	10.9	1984.2	10.9	2057.79	10.9	2053.2	10.9	2087.05	10.9	2173.67	10.9	2200.19	10.9	1966.62			18.8	1.66649
--	--	18.82	0.7577	10.91	2100.36	10.91	2081.33	10.91	2009.51	10.91	2044	10.91	1974.82	10.91	1999.36	10.91	2049.83	10.91	2054.73	10.91	2089.8	10.91	2163.36	10.91	2179.45	10.91	1958.6			18.82	1.5882
--	--	18.84	0.72492	10.92	2084.05	10.92	2071.45	10.92	2017.33	10.92	2024.19	10.92	1974.21	10.92	2017.83	10.92	1995.01	10.92	2066.72	10.92	2081.81	10.92	2144.66	10.92	2180.51	10.92	1959.18			18.84	1.51528
--	--	18.86	0.69423	10.93	2084.79	10.93	2072.57	10.93	2018.19	10.93	2007.2	10.93	1981.76	10.93	2041.7	10.93	1972.19	10.93	2066.6	10.93	2073.62	10.93	2136.92	10.93	2183.08	10.93	1961.06			18.86	1.44727
--	--	18.88	0.66544	10.94	2110.26	10.94	2089.68	10.94	2008.95	10.94	1994.31	10.94	2001.14	10.94	2073.38	10.94	1995.81	10.94	2048.91	10.94	2065.14	10.94	2145.07	10.94	2187.83	10.94	1964.81			18.88	1.38374
--	--	18.9	0.63841	10.95	2101.76	10.95	2078.35	10.95	2014.39	10.95	2009.95	10.95	2003.23	10.95	2071.19	10.95	2005.62	10.95	2033.43	10.95	2064.72	10.95	2125.82	10.95	2198.47	10.95	1961.05			18.9	1.3243
--	--	18.92	0.61299	10.96	2059.05	10.96	2038.39	10.96	2034.6	10.96	2054.32	10.96	1987.91	10.96	2034.89	10.96	2001.51	10.96	2020.18	10.96	2072.42	10.96	2078.98	10.96	2215.02	10.96	1949.73			18.92	1.2686
--	--	18.94	0.58906	10.97	2038.93	10.97	2042.26	10.97	2041.71	10.97	2039.87	10.97	1983.75	10.97	2005.75	10.97	2011.84	10.97	2019.51	10.97	2076.35	10.97	2071.81	10.97	2211.36	10.97	1953.67			18.94	1.21634
--	--	18.96	0.56651	10.98	2034.62	10.98	2076.77	10.98	2039.66	10.98	1984.27	10.98	1987.41	10.98	1981.63	10.98	2032.27	10.98	2027.65	10.98	2077.65	10.98	2092.38	10.98	2193.55	10.98	1968.29			18.96	1.16724
--	--	18.98	0.54522	10.99	2029.52	10.99	2096.03	10.99	2013.23	10.99	1989.32	10.99	1986.26	10.99	1975.23	10.99	2031.03	10.99	2041.19	10.99	2056.26	10.99	2110.1	10.99	2177.11	10.99	1958.55			18.98	1.12106
--	--	19	0.52511	11	2024.05	11	2108.04	11	1975.25	11	2023.11	11	1982.83	11	1977.22	11	2019.51	11	2057.29	11	2024.13	11	2126.45	11	2161.31	11	1937.27			19	1.07756
--	--	19.02	0.5061	11.01	2029.89	11.01	2082.99	11.01	1987.87	11.01	2029.91	11.01	1989.1	11.01	1979.88	11.01	2012.96	11.01	2052.57	11.01	2053.1	11.01	2127.95	11.01	2159.23	11.01	1922.26			19.02	1.03654
--	--	19.04	0.48809	11.02	2039.14	11.02	2046.78	11.02	2015.71	11.02	2028.6	11.02	1998.31	11.02	1982.75	11.02	2007.9	11.02	2041.58	11.02	2100.46	11.02	2124.97	11.02	2161.28	11.02	1909.15			19.04	0.99782
--	--	19.06	0.47103	11.03	2045.85	11.03	2040.89	11.03	2021.93	11.03	2017	11.03	1993.28	11.03	2033.95	11.03	1993.17	11.03	2018.01	11.03	2085.44	11.03	2124.73	11.03	2143.86	11.03	1920.82			19.06	0.96123
--	--	19.08	0.45485	11.04	2052.15	11.04	2039.99	11.04	2024.6	11.04	2003.72	11.04	1985.92	11.04	2093.1	11.04	1976.84	11.04	1992.39	11.04	2060.16	11.04	2124.95	11.04	2123.23	11.04	1936.57			19.08	0.92661
--	--	19.1	0.43949	11.05	2063.97	11.05	2037.52	11.05	2006.26	11.05	1999.4	11.05	2012.81	11.05	2071.12	11.05	2005.48	11.05	2008.65	11.05	2067.98	11.05	2148.48	11.05	2142.91	11.05	1944.73			19.1	0.89383
--	--	19.12	0.4249	11.06	2075.05	11.06	2035.92	11.06	1988.1	11.06	1996.15	11.06	2039.3	11.06	2044.44	11.06	2033.97	11.06	2026.84	11.06	2076.91	11.06	2170.8	11.06	2164.25	11.06	1952.33			19.12	0.86276
--	--	19.14	0.41102	11.07	2060.36	11.07	2057.61	11.07	2001.82	11.07	2007.42	11.07	2010.52	11.07	2009.52	11.07	1999.21	11.07	2036.97	11.07	2069.3	11.07	2132.52	11.07	2173.08	11.07	1956.06			19.14	0.83328
--	--	19.16	0.3978	11.08	2045.16	11.08	2073.9	11.08	2012.86	11.08	2013.83	11.08	1986.46	11.08	1982.47	11.08	1974.81	11.08	2045.32	11.08	2064.47	11.08	2096.36	11.08	2179.68	11.08	1959.39			19.16	0.80528
--	--	19.18	0.38522	11.09	2026.55	11.09	2053.72	11.09	2005.77	11.09	1987.52	11.09	1994.29	11.09	2008.39	11.09	2020.27	11.09	2041.74	11.09	2078.35	11.09	2074.53	11.09	2171.33	11.09	1959.98			19.18	0.77868
--	--	19.2	0.37322	11.1	2020.2	11.1	2040.45	11.1	2002.59	11.1	1968.59	11.1	1996.22	11.1	2024.32	11.1	2052.23	11.1	2044.25	11.1	2085.65	11.1	2070.02	11.1	2162.79	11.1	1965.88			19.2	0.7508
--	--	19.22	0.36178	11.11	2057.46	11.11	2051.81	11.11	2013.38	11.11	1975.89	11.11	1977.17	11.11	2004.65	11.11	2036.1	11.11	2068.42	11.11	2069.57	11.11	2127.11	11.11	2153.63	11.11	1990.66			19.22	0.72676
--	--	19.24	0.34435	11.12	2080.33	11.12	2059.32	11.12	2013.75	11.12	1984.55	11.12	1967.32	11.12	1995.05	11.12	2013.87	11.12	2075.88	11.12	2065.99	11.12	2168.32	11.12	2144.31	11.12	2010.44			19.24	0.70387
--	--	19.26	0.33408	11.13	2071.08	11.13	2058.26	11.13	1990.9	11.13	1996.25	11.13	1977.97	11.13	2007.92	11.13	1978.03	11.13	2046.04	11.13	2090.34	11.13	2174.09	11.13	2134.65	11.13	2019.04			19.26	0.68204
--	--	19.28	0.32426	11.14	2065.34	11.14	2042.43	11.14	1994.39	11.14	2004.5	11.14	1994.32	11.14	2018.69	11.14	1957.05	11.14	2028.35	11.14	2091.02	11.14	2178.12	11.14	2146.71	11.14	2018.97			19.28	0.66121
--	--	19.3	0.31487	11.15	2064.88	11.15	2004.43	11.15	2037.42	11.15	2007.55	11.15	2019.24	11.15	2026.31	11.15	1958.36	11.15	2028.91	11.15	2056.17	11.15	2179.52	11.15	2191.38	11.15	2005.9			19.3	3.29082
--	--	19.32	0.30588	11.16	2069.26	11.16	2009.35	11.16	2060.68	11.16	2021.81	11.16	2019.23	11.16	2024.48	11.16	1979.8	11.16	2042.84	11.16	2048.78	11.16	2187.68	11.16	2198.18	11.16	1988.51			19.32	3.34537
--	--	19.34	0.29727	11.17	2078.67	11.17	2058.98	11.17	2063.33	11.17	2047.77	11.17	1993.25	11.17	2012.83	11.17	2022.22	11.17	2070.69	11.17	2070	11.17	2202.89	11.17	2165.51	11.17	1966.64			19.34	3.40386
--	--	19.36	1.70329	11.18	2070.72	11.18	2052.76	11.18	2067.54	11.18	2048.23	11.18	1998.67	11.18	2022.03	11.18	2046.41	11.18	2059.78	11.18	2074.25	11.18	2181.08	11.18	2158.34	11.18	1954.55			19.36	3.46641
--	--	19.38	1.73469	11.19	2050.21	11.19	2006.09	11.19	2072.88	11.19	2030.22	11.19	2026.83	11.19	2046.34	11.19	2057.4	11.19	2020.78	11.19	2066.2	11.19	2132.46	11.19	2169.62	11.19	1949.54			19.38	3.53318
--	--	19.4	1.76808	11.2	2059.8	11.2	2025.08	11.2	2070.83	11.2	2023.6	11.2	2018.92	11.2	2043.06	11.2	2038.53	11.2	2039.46	11.2	2080.63	11.2	2124.1	11.2	2180.98	11.2	1948.92			19.4	3.60432
--	--	19.42	1.5373	11.21	2084.21	11.21	2076.41	11.21	2065.15	11.21	2022.59	11.21	1993.24	11.21	2026.19	11.21	2004.96	11.21	2086.53	11.21	2106.12	11.21	2135.56	11.21	2192.39	11.21	1950.47			19.42	3.68002
--	--	19.44	1.58189	11.22	2067.27	11.22	2083.15	11.22	2053.84	11.22	2043.81	11.22	1996.87	11.22	2032.92	11.22	2017.34	11.22	2083.51	11.22	2102.27	11.22	2122.04	11.22	2198.68	11.22	1980.04			19.44	3.2363
--	--	19.46	1.62845	11.23	2037.29	11.23	2075.84	11.23	2040.75	11.23	2072.06	11.23	2009.75	11.23	2047.11	11.23	2044.21	11.23	2064.68	11.23	2089.15	11.23	2100.64	11.23	2203.35	11.23	2018.44			19.46	3.33581
--	--	19.48	1.6771	11.24	2021.02	11.24	2087.4	11.24	2036.99	11.24	2071.48	11.24	2041.96	11.24	2028.55	11.24	2049.33	11.24	2042.63	11.24	2093.09	11.24	2120.71	11.24	2200.79	11.24	2003.06			19.48	3.43997
--	--	19.5	1.72796	11.25	2007.16	11.25	2102.3	11.25	2034.88	11.25	2065.83	11.25	2077.57	11.25	2004.22	11.25	2050.61	11.25	2020.03	11.25	2100.03	11.25	2148.08	11.25	2196.94	11.25	1978.22			19.5	3.54909
--	--	19.52	1.78116	11.26	2042.13	11.26	2072.37	11.26	2063.91	11.26	2044.18	11.26	2061.32	11.26	2026.15	11.26	2051.59	11.26	2053.38	11.26	2102.7	11.26	2159.52	11.26	2169.37	11.26	1988.29			19.52	3.66349
--	--	19.54	1.916	11.27	2078.93	11.27	2041.79	11.27	2092.58	11.27	2023	11.27	2042.24	11.27	2050.45	11.27	2051.91	11.27	2088.5	11.27	2105.64	11.27	2169.99	11.27	2142.4	11.27	1999.19			19.54	3.7835
--	--	19.56	1.97659	11.28	2075.75	11.28	2080.05	11.28	2047.53	11.28	2048.96	11.28	2037.71	11.28	2057.52	11.28	2032.3	11.28	2067.39	11.28	2125.47	11.28	2181.73	11.28	2182.08	11.28	1966.56			19.56	4.14031
--	--	19.58	2.0401	11.29	2073.11	11.29	2109.84	11.29	2010.92	11.29	2069.32	11.29	2031.68	11.29	2063.63	11.29	2018.9	11.29	2047.56	11.29	2141.98	11.29	2189.92	11.29	2217.59	11.29	1941.41			19.58	4.27923
--	--	19.6	2.10673	11.3	2074.35	11.3	2078.02	11.3	2035.8	11.3	2048.92	11.3	2014.71	11.3	2062.75	11.3	2050.71	11.3	2037.01	11.3	2134.26	11.3	2172.27	11.3	2222.78	11.3	1970.72			19.6	4.42527
--	--	19.62	2.17667	11.31	2074.35	11.31	2062.83	11.31	2056.04	11.31	2033.78	11.31	2007.19	11.31	2054.75	11.31	2069.23	11.31	2031.59	11.31	2124.96	11.31	2157.65	11.31	2227.59	11.31	2002.18			19.62	4.57893
--	--	19.64	2.25016	11.32	2069.75	11.32	2109.87	11.32	2058.94	11.32	2038.36	11.32	2035.03	11.32	2020.15	11.32	2038.01	11.32	2045.36	11.32	2109.77	11.32	2154.37	11.32	2230.97	11.32	2041.68			19.64	4.74073
--	--	19.66	2.32742	11.33	2077.1	11.33	2132.89	11.33	2055.17	11.33	2056.49	11.33	2055.43	11.33	2000.53	11.33	2020.26	11.33	2064.19	11.33	2099.56	11.33	2160.27	11.33	2246.67	11.33	2053.83			19.66	4.91128
--	--	19.68	2.40874	11.34	2112.19	11.34	2100.13	11.34	2035.9	11.34	2106.05	11.34	2058.55	11.34	2015.72	11.34	2033.81	11.34	2094.75	11.34	2100.94	11.34	2187.48	11.34	2290.95	11.34	2002.43			19.68	5.0912
--	--	19.7	2.4944	11.35	2116.06	11.35	2085.94	11.35	2022.32	11.35	2118.89	11.35	2051.14	11.35	2026.23	11.35	2044.32	11.35	2101.85	11.35	2099.83	11.35	2194.07	11.35	2298.76	11.35	1992.81			19.7	5.28121
--	--	19.72	2.5847	11.36	2071.34	11.36	2100.64	11.36	2017.6	11.36	2074.57	11.36	2027.34	11.36	2029.47	11.36	2050.1	11.36	2072.43	11.36	2094.88	11.36	2168.54	11.36	2249.79	11.36	2048.19			19.72	5.48207
--	--	19.74	2.68001	11.37	2053.7	11.37	2097.88	11.37	2025.78	11.37	2054.96	11.37	2024.24	11.37	2044.19	11.37	2058.15	11.37	2056.8	11.37	2101.62	11.37	2148.25	11.37	2233.88	11.37	2041.69			19.74	5.69461
--	--	19.76	2.78067	11.38	2065.26	11.38	2076.32	11.38	2047.86	11.38	2061.98	11.38	2043.44	11.38	2071.27	11.38	2068.65	11.38	2056.04	11.38	2120.97	11.38	2133.61	11.38	2253.59	11.38	1968.48			19.76	5.91978
--	--	19.78	2.88712	11.39	2084.89	11.39	2062.57	11.39	2053.58	11.39	2057.86	11.39	2064.75	11.39	2052.88	11.39	2065.28	11.39	2073.16	11.39	2127.39	11.39	2148.43	11.39	2241.4	11.39	1958.2			19.78	6.15858
--	--	19.8	2.9998	11.4	2110.57	11.4	2054.68	11.4	2047.04	11.4	2045.39	11.4	2087.63	11.4	2000.39	11.4	2051.51	11.4	2103.68	11.4	2124.12	11.4	2185.34	11.4	2205.29	11.4	1995.11			19.8	6.41215
--	--	19.82	3.11921	11.41	2106.64	11.41	2055.46	11.41	2065.02	11.41	2048.28	11.41	2066.36	11.41	1992.15	11.41	2034.03	11.41	2095.73	11.41	2135.8	11.41	2196.18	11.41	2187.21	11.41	1997.47			19.82	6.68172
--	--	19.84	3.24589	11.42	2087.56	11.42	2060.69	11.42	2095.54	11.42	2059.01	11.42	2022.5	11.42	2006.55	11.42	2014.66	11.42	2068.09	11.42	2155.12	11.42	2193.68	11.42	2178.34	11.42	1982.17			19.84	6.96868
--	--	19.86	3.38044	11.43	2072.74	11.43	2068.59	11.43	2097.45	11.43	2055.38	11.43	2028.14	11.43	2016.38	11.43	2038.22	11.43	2054.7	11.43	2143.85	11.43	2184.33	11.43	2191.01	11.43	1980.87			19.86	7.27454
--	--	19.88	3.52354	11.44	2059.31	11.44	2077.38	11.44	2089.91	11.44	2046.99	11.44	2050.12	11.44	2024.7	11.44	2075.96	11.44	2046.01	11.44	2122.47	11.44	2172.71	11.44	2210.79	11.44	1984.21			19.88	7.60102
--	--	19.9	3.67592	11.45	2064.7	11.45	2084.11	11.45	2085.11	11.45	2049.75	11.45	2052.79	11.45	2012.01	11.45	2073.23	11.45	2036.94	11.45	2116.11	11.45	2187.52	11.45	2214.38	11.45	2004.74			19.9	7.95
--	--	19.92	3.83839	11.46	2073.62	11.46	2090.44	11.46	2080.82	11.46	2054.6	11.46	2051.84	11.46	1995.37	11.46	2062.9	11.46	2027.79	11.46	2112.59	11.46	2207.3	11.46	2214.93	11.46	2028.5			19.92	8.32361
--	--	19.94	4.01188	11.47	2064	11.47	2096.32	11.47	2081.12	11.47	2041.26	11.47	2038.62	11.47	2019.35	11.47	2077.01	11.47	2046.61	11.47	2100.7	11.47	2188.28	11.47	2225.79	11.47	2054.52			19.94	8.72422
--	--	19.96	4.1974	11.48	2053.72	11.48	2102.19	11.48	2081.45	11.48	2028.02	11.48	2025.43	11.48	2045.83	11.48	2092.17	11.48	2067.23	11.48	2089.02	11.48	2167.72	11.48	2236.98	11.48	2079.71			19.96	9.15449
--	--	19.98	4.39609	11.49	2073.7	11.49	2109.33	11.49	2067.87	11.49	2078.25	11.49	2053.47	11.49	2052.57	11.49	2075.02	11.49	2077.06	11.49	2113.09	11.49	2203.69	11.49	2230.22	11.49	2060.56			19.98	9.61744
--	--	20	4.60922	11.5	2086.87	11.5	2115.5	11.5	2058	11.5	2118.47	11.5	2079.81	11.5	2057.99	11.5	2065.32	11.5	2086.9	11.5	2135.09	11.5	2231.36	11.5	2223.85	11.5	2041.41			20	10.1165
--	--	20.02	4.83824	11.51	2046.23	11.51	2113.91	11.51	2077.52	11.51	2079.58	11.51	2092.61	11.51	2052.94	11.51	2114.62	11.51	2096.87	11.51	2140.76	11.51	2193.45	11.51	2220.52	11.51	2022.16			20.02	10.6554
--	--	20.04	5.08474	11.52	2021.07	11.52	2112.61	11.52	2091.94	11.52	2050.78	11.52	2093.72	11.52	2047.25	11.52	2142.68	11.52	2100.67	11.52	2148.52	11.52	2162.09	11.52	2219.18	11.52	2002.72			20.04	11.2386
--	--	20.06	5.35057	11.53	2056.88	11.53	2112.46	11.53	2086.29	11.53	2061.78	11.53	2048.74	11.53	2039.02	11.53	2087.1	11.53	2080.16	11.53	2164.52	11.53	2156.54	11.53	2225.7	11.53	1982.57			20.06	11.8711
--	--	20.08	5.63779	11.54	2083.8	11.54	2112.29	11.54	2080.61	11.54	2071.69	11.54	2029.33	11.54	2036.55	11.54	2049.43	11.54	2070.28	11.54	2172.64	11.54	2156.63	11.54	2230.91	11.54	1973.48			20.08	12.5586
--	--	20.1	5.94877	11.55	2089.25	11.55	2112.08	11.55	2074.85	11.55	2079	11.55	2071.75	11.55	2047.96	11.55	2055.03	11.55	2086.09	11.55	2161.67	11.55	2170.33	11.55	2232.96	11.55	1991.14			20.1	13.3077
--	--	20.12	6.28618	11.56	2093.43	11.56	2106.64	11.56	2068.51	11.56	2083.84	11.56	2084.75	11.56	2051.1	11.56	2065.78	11.56	2103.31	11.56	2142.22	11.56	2164.13	11.56	2229.5	11.56	2007.4			20.12	14.126
--	--	20.14	6.65312	11.57	2095.57	11.57	2092.79	11.57	2061.21	11.57	2084.71	11.57	2050.3	11.57	2040.89	11.57	2084.82	11.57	2122.79	11.57	2109.1	11.57	2125.79	11.57	2217.14	11.57	2021.43			20.14	15.0221
--	--	20.16	7.05314	11.58	2103.29	11.58	2080.8	11.58	2075.32	11.58	2079.54	11.58	2039.03	11.58	2045.18	11.58	2083.21	11.58	2127.03	11.58	2093.77	11.58	2124.95	11.58	2209.81	11.58	2017.51			20.16	16.0065
--	--	20.18	7.49031	11.59	2117.24	11.59	2070.89	11.59	2113.29	11.59	2067.63	11.59	2053.59	11.59	2065.66	11.59	2058.57	11.59	2114.26	11.59	2098.3	11.59	2165.9	11.59	2208.11	11.59	1993.61			20.18	17.1686
--	--	20.2	7.96939	11.6	2118.56	11.6	2089.47	11.6	2124.25	11.6	2059.64	11.6	2062.56	11.6	2078.9	11.6	2055.08	11.6	2105.63	11.6	2104.14	11.6	2180.46	11.6	2219.13	11.6	2022.44			20.2	18.3694
--	--	20.22	8.4959	11.61	2110.08	11.61	2130.15	11.61	2114.22	11.61	2054.7	11.61	2067.19	11.61	2086.53	11.61	2067.99	11.61	2100.2	11.61	2110.99	11.61	2174.52	11.61	2240.02	11.61	2092.22			20.22	19.7011
--	--	20.24	9.10038	11.62	2105.51	11.62	2136.09	11.62	2093.76	11.62	2050.84	11.62	2069.2	11.62	2074.24	11.62	2071.21	11.62	2100.14	11.62	2120.29	11.62	2164.45	11.62	2258.98	11.62	2088.1			20.24	21.1833
--	--	20.26	9.74297	11.63	2103.03	11.63	2123.57	11.63	2067.76	11.63	2047.56	11.63	2069.83	11.63	2051.38	11.63	2069.3	11.63	2102.93	11.63	2130.88	11.63	2152.18	11.63	2276.91	11.63	2044.75			20.26	22.8398
--	--	20.28	10.4561	11.64	2104.78	11.64	2126.49	11.64	2079.55	11.64	2068.1	11.64	2071.64	11.64	2061.64	11.64	2066.46	11.64	2107.47	11.64	2165.64	11.64	2174.07	11.64	2257.27	11.64	2010.26			20.28	24.6989
--	--	20.3	11.2504	11.65	2107.99	11.65	2134.74	11.65	2104.4	11.65	2096.87	11.65	2073.85	11.65	2083.33	11.65	2063.31	11.65	2112.62	11.65	2208.76	11.65	2207.76	11.65	2224.65	11.65	1978.83			20.3	26.7951
--	--	20.32	12.1388	11.66	2112.94	11.66	2124.25	11.66	2127.97	11.66	2082.1	11.66	2066.28	11.66	2092.88	11.66	2095.91	11.66	2094.17	11.66	2187.43	11.66	2195.61	11.66	2240.11	11.66	1979.74			20.32	29.1703
--	--	20.34	13.1366	11.67	2118.23	11.67	2110	11.67	2151.29	11.67	2058.63	11.67	2056.76	11.67	2100	11.67	2135.66	11.67	2071.01	11.67	2153.21	11.67	2174.29	11.67	2265.17	11.67	1987.11			20.34	31.8764
--	--	20.36	14.2625	11.68	2096.32	11.68	2124.37	11.68	2106.05	11.68	2057.34	11.68	2057.68	11.68	2089.12	11.68	2105.76	11.68	2091.75	11.68	2156.41	11.68	2180.32	11.68	2265.9	11.68	2009.34			20.36	34.9778
--	--	20.38	15.5394	11.69	2072.86	11.69	2140.31	11.69	2056.12	11.69	2057.97	11.69	2059.85	11.69	2076.71	11.69	2070.73	11.69	2115.92	11.69	2162.31	11.69	2188.41	11.69	2264.43	11.69	2032.44			20.38	38.555
--	--	20.4	16.9956	11.7	2099.29	11.7	2098.73	11.7	2076.92	11.7	2065.24	11.7	2090.51	11.7	2061.23	11.7	2080.48	11.7	2125.5	11.7	2139.53	11.7	2181.14	11.7	2249.29	11.7	2029.92			20.4	42.7106
--	--	20.42	18.6659	11.71	2119.56	11.71	2064.04	11.71	2093.06	11.71	2074.69	11.71	2115.78	11.71	2049.43	11.71	2088.95	11.71	2134.61	11.71	2121.97	11.71	2175.92	11.71	2236.28	11.71	2024.85			20.42	47.5757
--	--	20.44	20.5945	11.72	2086.64	11.72	2088.71	11.72	2068.93	11.72	2103.05	11.72	2094.64	11.72	2069.5	11.72	2086.26	11.72	2139.76	11.72	2149.52	11.72	2188.34	11.72	2241.68	11.72	1997.89			20.44	53.3208
--	--	20.46	22.8372	11.73	2064.1	11.73	2110.12	11.73	2058.81	11.73	2125.62	11.73	2074.45	11.73	2084.26	11.73	2086.73	11.73	2139.85	11.73	2168.13	11.73	2195.93	11.73	2246.32	11.73	1980.78			20.46	60.1705
--	--	20.48	25.4657	11.74	2084.69	11.74	2117.96	11.74	2106.93	11.74	2124.12	11.74	2058.18	11.74	2077.03	11.74	2100.31	11.74	2118.92	11.74	2149.58	11.74	2183.45	11.74	2247.81	11.74	2004.57			20.48	68.425
--	--	20.5	28.5734	11.75	2095.84	11.75	2120.13	11.75	2132.42	11.75	2129.01	11.75	2050.9	11.75	2071.67	11.75	2104.05	11.75	2117.07	11.75	2141.58	11.75	2179.76	11.75	2246.86	11.75	2019.37			20.5	78.4931
--	--	20.52	32.2833	11.76	2083.21	11.76	2108.04	11.76	2100.92	11.76	2149.97	11.76	2066.3	11.76	2071.04	11.76	2082.99	11.76	2163.33	11.76	2160.16	11.76	2198.22	11.76	2239.76	11.76	2011.53			20.52	90.9416
--	--	20.54	36.7601	11.77	2076.76	11.77	2091.94	11.77	2081.07	11.77	2141.32	11.77	2087.87	11.77	2064.65	11.77	2083.56	11.77	2180.74	11.77	2165.9	11.77	2214.85	11.77	2238.09	11.77	2020.08			20.54	106.573
--	--	20.56	42.2286	11.78	2080.64	11.78	2069.14	11.78	2080.74	11.78	2083.17	11.78	2119.76	11.78	2048.64	11.78	2120.31	11.78	2149.91	11.78	2150.16	11.78	2228.43	11.78	2245.52	11.78	2056.03			20.56	126.556
--	--	20.58	49.0008	11.79	2092.27	11.79	2086.19	11.79	2096.32	11.79	2064.27	11.79	2132.97	11.79	2057.14	11.79	2128.51	11.79	2131.04	11.79	2143.77	11.79	2224.42	11.79	2253.37	11.79	2072.34			20.58	152.641
--	--	20.6	57.52	11.8	2112.84	11.8	2149.2	11.8	2130.24	11.8	2090.63	11.8	2124.65	11.8	2093.9	11.8	2103.79	11.8	2125.97	11.8	2148.14	11.8	2200.14	11.8	2261.71	11.8	2066.01			20.6	187.607
--	--	20.62	68.4317	11.81	2125.82	11.81	2167.35	11.81	2147.62	11.81	2126.54	11.81	2115.68	11.81	2109.02	11.81	2107.11	11.81	2121.35	11.81	2150.75	11.81	2188.42	11.81	2260.43	11.81	2073.76			20.62	236.252
--	--	20.64	82.7095	11.82	2132.73	11.82	2149.47	11.82	2151.69	11.82	2170.11	11.82	2106.19	11.82	2106.74	11.82	2132.98	11.82	2117.07	11.82	2151.96	11.82	2186.79	11.82	2251.43	11.82	2092.83			20.64	307.749
--	--	20.66	101.905	11.83	2137.64	11.83	2125.8	11.83	2151.06	11.83	2177.49	11.83	2087.22	11.83	2088.94	11.83	2133.66	11.83	2140.26	11.83	2153.72	11.83	2204.91	11.83	2263.2	11.83	2090.76			20.66	420.39
--	--	20.68	128.726	11.84	2141.47	11.84	2098.95	11.84	2147.84	11.84	2164.93	11.84	2063.03	11.84	2062.57	11.84	2120.47	11.84	2178.59	11.84	2155.79	11.84	2233.91	11.84	2286.4	11.84	2077.04			20.68	608.121
--	--	20.7	168.388	11.85	2133.38	11.85	2107.32	11.85	2149.02	11.85	2143.64	11.85	2087.18	11.85	2074.7	11.85	2115.25	11.85	2172.94	11.85	2156.51	11.85	2238.71	11.85	2274.8	11.85	2081.9			20.7	923.333
--	--	20.72	231.265	11.86	2121	11.86	2128.41	11.86	2151.78	11.86	2119.21	11.86	2128.78	11.86	2100.72	11.86	2112.92	11.86	2151.43	11.86	2156.73	11.86	2234.78	11.86	2250.62	11.86	2093.46			20.72	1423.19
--	--	20.74	336.373	11.87	2154.41	11.87	2129.97	11.87	2123.65	11.87	2121.04	11.87	2132.42	11.87	2123.79	11.87	2111.56	11.87	2160.48	11.87	2157.87	11.87	2227.31	11.87	2245.93	11.87	2087.46			20.74	2103.86
--	--	20.76	512.385	11.88	2197.53	11.88	2127.4	11.88	2088.96	11.88	2128.44	11.88	2128.01	11.88	2146.23	11.88	2110.41	11.88	2176.02	11.88	2159.2	11.88	2219.09	11.88	2245.38	11.88	2077.73			20.76	2698.37
--	--	20.78	788.942	11.89	2184.28	11.89	2141.96	11.89	2090.49	11.89	2117.46	11.89	2139.69	11.89	2154.16	11.89	2102.98	11.89	2168.4	11.89	2181.39	11.89	2219.19	11.89	2289.8	11.89	2082.01			20.78	2659.14
--	--	20.8	1156.86	11.9	2165.78	11.9	2158.07	11.9	2095.37	11.9	2105.03	11.9	2152.75	11.9	2160.61	11.9	2095.08	11.9	2158.74	11.9	2205.29	11.9	2220.2	11.9	2337.91	11.9	2087.57			20.8	2033.34
--	--	20.82	1454.29	11.91	2143.59	11.91	2165.97	11.91	2095.97	11.91	2142.83	11.91	2142.32	11.91	2140.62	11.91	2109.82	11.91	2169.05	11.91	2186.13	11.91	2246.33	11.91	2293.99	11.91	2086.82			20.82	1369.21
--	--	20.84	1395.56	11.92	2125.2	11.92	2171.79	11.92	2096.74	11.92	2172.47	11.92	2134.71	11.92	2121.55	11.92	2123.71	11.92	2177.37	11.92	2168.6	11.92	2267.77	11.92	2255.96	11.92	2083.31			20.84	894.399
--	--	20.86	1050.6	11.93	2142.72	11.93	2157.97	11.93	2099.08	11.93	2124.7	11.93	2153.84	11.93	2111.11	11.93	2129.52	11.93	2166.72	11.93	2166.6	11.93	2244.79	11.93	2273.9	11.93	2053.6			20.86	600.426
--	--	20.88	706.99	11.94	2158.72	11.94	2150.28	11.94	2102.16	11.94	2090.35	11.94	2171.16	11.94	2105.23	11.94	2137.97	11.94	2160.58	11.94	2170.44	11.94	2235.54	11.94	2289.27	11.94	2034.14			20.88	429.971
--	--	20.9	469.174	11.95	2168	11.95	2169.48	11.95	2108.53	11.95	2114.92	11.95	2180.51	11.95	2119.32	11.95	2158.02	11.95	2174.2	11.95	2199.94	11.95	2286.56	11.95	2293.41	11.95	2059.67			20.9	334.425
--	--	20.92	328.542	11.96	2168.07	11.96	2176.38	11.96	2112.84	11.96	2139.57	11.96	2184.01	11.96	2139.19	11.96	2177.04	11.96	2184.6	11.96	2220.95	11.96	2313.97	11.96	2307.53	11.96	2080.33			20.92	284.732
--	--	20.94	255.252	11.97	2143.97	11.97	2150.93	11.97	2111.69	11.97	2164.43	11.97	2172.15	11.97	2174.22	11.97	2193.37	11.97	2186.55	11.97	2219.62	11.97	2279.29	11.97	2347.86	11.97	2088.14			20.94	268.777
--	--	20.96	221.145	11.98	2137.75	11.98	2128.43	11.98	2105.86	11.98	2177.93	11.98	2169.82	11.98	2186.56	11.98	2195.76	11.98	2200.47	11.98	2219.49	11.98	2259.78	11.98	2348.65	11.98	2096.17			20.96	282.247
--	--	20.98	198.034	11.99	2162.52	11.99	2111.02	11.99	2091.91	11.99	2171.72	11.99	2184.01	11.99	2159.59	11.99	2174	11.99	2235.14	11.99	2221.45	11.99	2266.56	11.99	2280.87	11.99	2104.58			20.98	316.12
--	--	21	164.809	12	2153.43	12	2121.2	12	2105.15	12	2165.42	12	2191.29	12	2146.11	12	2173.17	12	2261.5	12	2212.4	12	2276.31	12	2252.88	12	2109.49			21	335.311
--	--	21.02	127.424	12.01	2103.95	12.01	2164.3	12.01	2150.85	12.01	2159	12.01	2190.3	12.01	2148.71	12.01	2197.33	12.01	2277.95	12.01	2190.22	12.01	2289.6	12.01	2272.36	12.01	2110.21			21.02	298.065
--	--	21.04	97.0687	12.02	2112.99	12.02	2173.83	12.02	2154.71	12.02	2149.15	12.02	2175	12.02	2151.87	12.02	2196.84	12.02	2259.78	12.02	2212.29	12.02	2281.57	12.02	2295.52	12.02	2089.96			21.04	228.255
--	--	21.06	75.4474	12.03	2170.68	12.03	2155.46	12.03	2123.81	12.03	2136.47	12.03	2147.81	12.03	2155.49	12.03	2175.85	12.03	2212.83	12.03	2271.14	12.03	2255.81	12.03	2321.75	12.03	2052.28			21.06	166.616
--	--	21.08	60.5453	12.04	2174.48	12.04	2161.29	12.04	2120.8	12.04	2136.39	12.04	2122.34	12.04	2164.5	12.04	2182.37	12.04	2204.87	12.04	2251.84	12.04	2259.74	12.04	2309.45	12.04	2053.56			21.08	123.423
--	--	21.1	50.1091	12.05	2147.46	12.05	2180.94	12.05	2133.75	12.05	2143.52	12.05	2097.85	12.05	2176.58	12.05	2204.61	12.05	2219.2	12.05	2187.85	12.05	2280.65	12.05	2275.11	12.05	2077.12			21.1	95.3175
--	--	21.12	42.4833	12.06	2156.93	12.06	2189.35	12.06	2154.36	12.06	2140.48	12.06	2105.53	12.06	2147.64	12.06	2195.83	12.06	2222.93	12.06	2169.47	12.06	2261.38	12.06	2286.86	12.06	2107.38			21.12	77.0666
--	--	21.14	36.6513	12.07	2180.16	12.07	2193.52	12.07	2177.86	12.07	2133.61	12.07	2125.32	12.07	2103.25	12.07	2175.38	12.07	2222.67	12.07	2168.26	12.07	2226.96	12.07	2315.98	12.07	2140.17			21.14	64.6456
--	--	21.16	32.0323	12.08	2161.9	12.08	2161.1	12.08	2193.53	12.08	2131.92	12.08	2113.34	12.08	2095.25	12.08	2143.42	12.08	2216.18	12.08	2217.59	12.08	2235.12	12.08	2287.66	12.08	2137.51			21.16	55.6286
--	--	21.18	28.2862	12.09	2134.31	12.09	2120.45	12.09	2207.44	12.09	2131.41	12.09	2094.22	12.09	2095.42	12.09	2108.89	12.09	2208.29	12.09	2278.29	12.09	2252.85	12.09	2246.43	12.09	2126.87			21.18	48.7227
--	--	21.2	25.1964	12.1	2138.07	12.1	2145.41	12.1	2184.29	12.1	2107.81	12.1	2125	12.1	2107.54	12.1	2082.18	12.1	2187.17	12.1	2227.07	12.1	2252.1	12.1	2243.93	12.1	2112.35			21.2	43.2426
--	--	21.22	22.6145	12.11	2145.06	12.11	2177.12	12.11	2157.31	12.11	2081.83	12.11	2160.92	12.11	2120.89	12.11	2056.28	12.11	2164.69	12.11	2164.32	12.11	2249.44	12.11	2245.42	12.11	2097.42			21.22	38.7928
--	--	21.24	20.4337	12.12	2186.5	12.12	2177.62	12.12	2161.75	12.12	2105.66	12.12	2158.23	12.12	2163.78	12.12	2098.16	12.12	2176.44	12.12	2198.62	12.12	2225.05	12.12	2250.28	12.12	2089.05			21.24	35.1217
--	--	21.26	18.5752	12.13	2221.8	12.13	2175.33	12.13	2165.43	12.13	2126.67	12.13	2153.78	12.13	2201.95	12.13	2140.34	12.13	2185.18	12.13	2227.45	12.13	2205.3	12.13	2259.81	12.13	2084.34			21.26	32.0579
--	--	21.28	16.9794	12.14	2191.32	12.14	2144.88	12.14	2160.06	12.14	2116.32	12.14	2132.08	12.14	2189.67	12.14	2183.32	12.14	2161.17	12.14	2195.41	12.14	2235.02	12.14	2318.46	12.14	2117.79			21.28	29.4812
--	--	21.3	15.6006	12.15	2171.13	12.15	2131.3	12.15	2149.14	12.15	2113.76	12.15	2115.06	12.15	2176.73	12.15	2210.01	12.15	2146.29	12.15	2168.67	12.15	2255.12	12.15	2358.92	12.15	2140.78			21.3	27.3052
--	--	21.32	14.4034	12.16	2198.75	12.16	2196.09	12.16	2112.37	12.16	2147.36	12.16	2119.81	12.16	2160.76	12.16	2161.03	12.16	2173.87	12.16	2166.51	12.16	2230.52	12.16	2314.83	12.16	2115.19			21.32	25.468
--	--	21.34	13.3601	12.17	2210.92	12.17	2240.89	12.17	2094.73	12.17	2169.67	12.17	2131.45	12.17	2147.74	12.17	2134.09	12.17	2200.32	12.17	2171.49	12.17	2211.09	12.17	2287.8	12.17	2095.97			21.34	23.9262
--	--	21.36	12.4488	12.18	2180.73	12.18	2230.89	12.18	2129.56	12.18	2161.02	12.18	2162.02	12.18	2142.78	12.18	2167.62	12.18	2223.67	12.18	2196.05	12.18	2205.83	12.18	2307.59	12.18	2094.23			21.36	22.6514
--	--	21.38	11.6525	12.19	2164	12.19	2220.73	12.19	2141.13	12.19	2147.39	12.19	2174.35	12.19	2142.77	12.19	2187.5	12.19	2231.06	12.19	2206.76	12.19	2208.55	12.19	2308.08	12.19	2084.03			21.38	21.6292
--	--	21.4	10.9579	12.2	2171.47	12.2	2210.29	12.2	2110.9	12.2	2124.78	12.2	2153.88	12.2	2151.68	12.2	2182.85	12.2	2209.76	12.2	2192.57	12.2	2225.64	12.2	2273.87	12.2	2058.61			21.4	20.8591
--	--	21.42	10.3552	12.21	2165.14	12.21	2212.12	12.21	2105.83	12.21	2121.07	12.21	2145.14	12.21	2158.08	12.21	2179.69	12.21	2200.23	12.21	2184.76	12.21	2236.69	12.21	2278.53	12.21	2078.17			21.42	20.3581
--	--	21.44	9.83764	12.22	2141.75	12.22	2229.1	12.22	2131.85	12.22	2140.68	12.22	2150.89	12.22	2161.4	12.22	2178.39	12.22	2205.24	12.22	2184.8	12.22	2240.29	12.22	2331.17	12.22	2153.27			21.44	20.1672
--	--	21.46	9.40147	12.23	2138.45	12.23	2217.93	12.23	2154.77	12.23	2145.57	12.23	2161.91	12.23	2175.33	12.23	2163.39	12.23	2191.27	12.23	2186.89	12.23	2239.78	12.23	2327.75	12.23	2170.15			21.46	20.3672
--	--	21.48	9.04655	12.24	2152.43	12.24	2182.55	12.24	2175.02	12.24	2137.77	12.24	2177.45	12.24	2198.38	12.24	2136.61	12.24	2160.97	12.24	2190.74	12.24	2235.73	12.24	2276.12	12.24	2136.94			21.48	22.0026
--	--	21.5	8.77704	12.25	2159.13	12.25	2189.11	12.25	2180.26	12.25	2143.9	12.25	2159.77	12.25	2209.57	12.25	2134.27	12.25	2163.97	12.25	2195.7	12.25	2241.09	12.25	2256.87	12.25	2100.99			21.5	23.6564
--	--	21.52	8.60319	12.26	2161.52	12.26	2220.54	12.26	2176.6	12.26	2158.28	12.26	2122.38	12.26	2213.72	12.26	2146.41	12.26	2186.72	12.26	2201.3	12.26	2252.03	12.26	2256.83	12.26	2063.4			21.52	26.8462
--	--	21.54	8.545	12.27	2181.49	12.27	2221.71	12.27	2160.45	12.27	2157.34	12.27	2129.48	12.27	2197.6	12.27	2151.72	12.27	2196.56	12.27	2192.82	12.27	2262.09	12.27	2253.94	12.27	2095.19			21.54	32.729
--	--	21.56	8.64072	12.28	2208.37	12.28	2211	12.28	2139.39	12.28	2150.38	12.28	2154.07	12.28	2173.51	12.28	2154.35	12.28	2201.34	12.28	2178.8	12.28	2271.81	12.28	2249.93	12.28	2154.24			21.56	42.9178
--	--	21.58	8.96705	12.29	2206.86	12.29	2190.91	12.29	2147.37	12.29	2174.06	12.29	2153.93	12.29	2140.09	12.29	2154.45	12.29	2171.56	12.29	2155.58	12.29	2251.36	12.29	2259.97	12.29	2138.6			21.58	58.7266
--	--	21.6	10.2011	12.3	2198.61	12.3	2168.59	12.3	2162.26	12.3	2205.02	12.3	2147.92	12.3	2104.46	12.3	2153.97	12.3	2133.58	12.3	2130.19	12.3	2223.75	12.3	2273.34	12.3	2105.2			21.6	78.082
--	--	21.62	11.6133	12.31	2190.16	12.31	2175.83	12.31	2186.82	12.31	2182.74	12.31	2177.84	12.31	2134.65	12.31	2162.66	12.31	2164.74	12.31	2140.89	12.31	2228.23	12.31	2295.96	12.31	2133.21			21.62	89.0987
--	--	21.64	14.1751	12.32	2181.68	12.32	2186.41	12.32	2212.47	12.32	2154.43	12.32	2211.83	12.32	2172.3	12.32	2172.4	12.32	2203.74	12.32	2155.68	12.32	2236.34	12.32	2319.62	12.32	2168.18			21.64	79.531
--	--	21.66	18.4115	12.33	2212.84	12.33	2211.3	12.33	2171.53	12.33	2164.48	12.33	2206.74	12.33	2169.3	12.33	2169.28	12.33	2220.39	12.33	2210.17	12.33	2239.87	12.33	2304.47	12.33	2154.79			21.66	59.557
--	--	21.68	24.356	12.34	2237.43	12.34	2234.27	12.34	2136.13	12.34	2172.69	12.34	2200.47	12.34	2165.39	12.34	2167.18	12.34	2233.01	12.34	2257.17	12.34	2244.32	12.34	2289.12	12.34	2141			21.68	42.3008
--	--	21.7	29.7901	12.35	2179.36	12.35	2232.64	12.35	2175.17	12.35	2153.94	12.35	2185.77	12.35	2156.43	12.35	2178.8	12.35	2201.48	12.35	2210.65	12.35	2260.26	12.35	2276.83	12.35	2129.25			21.7	30.6833
--	--	21.72	29.7156	12.36	2138.65	12.36	2225.12	12.36	2202.61	12.36	2141.41	12.36	2174.84	12.36	2150.83	12.36	2186.04	12.36	2170.44	12.36	2178.77	12.36	2271.96	12.36	2268.94	12.36	2119.24			21.72	23.5528
--	--	21.74	24.0616	12.37	2183.57	12.37	2188.6	12.37	2172.83	12.37	2159.5	12.37	2182.53	12.37	2161.86	12.37	2171.74	12.37	2141.88	12.37	2219.14	12.37	2262.78	12.37	2282.77	12.37	2117.78			21.74	19.2616
--	--	21.76	17.8246	12.38	2213.77	12.38	2175.44	12.38	2164.16	12.38	2179.96	12.38	2191.55	12.38	2167.14	12.38	2164.95	12.38	2133.92	12.38	2246.1	12.38	2248.77	12.38	2298.87	12.38	2120.6			21.76	16.5786
--	--	21.78	13.2807	12.39	2201.8	12.39	2229.19	12.39	2216	12.39	2207.19	12.39	2204.37	12.39	2155.93	12.39	2179.7	12.39	2184.99	12.39	2234.65	12.39	2220.95	12.39	2321.48	12.39	2135.7			21.78	14.7849
--	--	21.8	10.4137	12.4	2192.35	12.4	2255.87	12.4	2245.01	12.4	2216.18	12.4	2195.95	12.4	2152.2	12.4	2192.14	12.4	2213.96	12.4	2226.53	12.4	2218.09	12.4	2327.58	12.4	2144.4			21.8	13.5124
--	--	21.82	8.699	12.41	2187.59	12.41	2232.02	12.41	2231.44	12.41	2191.12	12.41	2147.9	12.41	2162.43	12.41	2200.25	12.41	2201.68	12.41	2224.59	12.41	2261.83	12.41	2302.89	12.41	2141.18			21.82	12.5752
--	--	21.84	7.66713	12.42	2199.97	12.42	2216.47	12.42	2230.92	12.42	2177.89	12.42	2132.92	12.42	2159.29	12.42	2207.87	12.42	2196.92	12.42	2231.57	12.42	2290.96	12.42	2289.97	12.42	2145.88			21.84	11.8717
--	--	21.86	7.01747	12.43	2234.26	12.43	2211.52	12.43	2247.08	12.43	2179.79	12.43	2160.18	12.43	2139.06	12.43	2214.86	12.43	2201.79	12.43	2249.94	12.43	2301.43	12.43	2292.11	12.43	2160.71			21.86	11.3411
--	--	21.88	6.58975	12.44	2255.65	12.44	2213.72	12.44	2228.82	12.44	2201.25	12.44	2183.36	12.44	2143.28	12.44	2225.6	12.44	2217.98	12.44	2231.16	12.44	2307.23	12.44	2297.05	12.44	2154.89			21.88	10.9445
--	--	21.9	6.30472	12.45	2265.56	12.45	2222.3	12.45	2179.94	12.45	2240.11	12.45	2202.92	12.45	2169.26	12.45	2239.67	12.45	2244.24	12.45	2179.32	12.45	2308.88	12.45	2304.48	12.45	2130.71			21.9	10.6567
--	--	21.92	6.1222	12.46	2239.36	12.46	2221.65	12.46	2180.26	12.46	2250.86	12.46	2215.22	12.46	2186.71	12.46	2216.25	12.46	2228.41	12.46	2184.51	12.46	2302.26	12.46	2310.23	12.46	2150.79			21.92	10.4614
--	--	21.94	6.02061	12.47	2190.94	12.47	2215.34	12.47	2210.82	12.47	2244.32	12.47	2223.08	12.47	2198.92	12.47	2169.79	12.47	2186.68	12.47	2224.75	12.47	2290.56	12.47	2314.95	12.47	2198.09			21.94	10.3485
--	--	21.96	5.9885	12.48	2178.34	12.48	2207.99	12.48	2252.33	12.48	2213.52	12.48	2211.41	12.48	2200.34	12.48	2178.43	12.48	2187.98	12.48	2232.94	12.48	2285.66	12.48	2314.71	12.48	2186.69			21.96	10.3129
--	--	21.98	6.02123	12.49	2180.4	12.49	2200.22	12.49	2298.32	12.49	2172.77	12.49	2191.76	12.49	2197.35	12.49	2209.64	12.49	2206.89	12.49	2227.99	12.49	2283.53	12.49	2312.42	12.49	2151.25			21.98	10.6144
--	--	22	6.11982	12.5	2214.34	12.5	2189.69	12.5	2258.86	12.5	2160.38	12.5	2177.01	12.5	2201.4	12.5	2188.76	12.5	2208.83	12.5	2227.14	12.5	2283.81	12.5	2305.75	12.5	2175.44			22	10.74
--	--	22.02	6.29175	12.51	2256.26	12.51	2178.47	12.51	2198	12.51	2155.09	12.51	2163.48	12.51	2207.22	12.51	2154.81	12.51	2206.51	12.51	2227.33	12.51	2284.69	12.51	2297.97	12.51	2214.59			22.02	10.9501
--	--	22.04	6.55382	12.52	2273.86	12.52	2174.03	12.52	2172.33	12.52	2170.72	12.52	2156.8	12.52	2223.19	12.52	2201.06	12.52	2216.87	12.52	2220.52	12.52	2290.07	12.52	2301.99	12.52	2183.23			22.04	11.2548
--	--	22.06	6.93717	12.53	2288.44	12.53	2170.43	12.53	2151.02	12.53	2188.93	12.53	2150.97	12.53	2240.42	12.53	2257.24	12.53	2228.79	12.53	2212.84	12.53	2296.01	12.53	2307.48	12.53	2143.13			22.06	11.6698
--	--	22.08	7.63126	12.54	2256.84	12.54	2176.87	12.54	2198.63	12.54	2209.23	12.54	2177.96	12.54	2208.8	12.54	2241.26	12.54	2241.77	12.54	2233.44	12.54	2312.77	12.54	2327.43	12.54	2190.85			22.08	12.2175
--	--	22.1	8.42228	12.55	2228.23	12.55	2186.36	12.55	2243.77	12.55	2226.75	12.55	2203.25	12.55	2175.16	12.55	2223.92	12.55	2251.88	12.55	2255.35	12.55	2326.25	12.55	2343.46	12.55	2236.62			22.1	12.9303
--	--	22.12	9.48835	12.56	2251.84	12.56	2233.79	12.56	2237.49	12.56	2206.89	12.56	2197.01	12.56	2128.19	12.56	2208.4	12.56	2223.58	12.56	2286.86	12.56	2293.21	12.56	2303.51	12.56	2232.45			22.12	13.8552
--	--	22.14	10.7297	12.57	2268.44	12.57	2270.18	12.57	2227.76	12.57	2194.63	12.57	2197.97	12.57	2100.9	12.57	2194.58	12.57	2199.5	12.57	2308.85	12.57	2269.49	12.57	2273.7	12.57	2225.48			22.14	15.0626
--	--	22.16	11.8273	12.58	2248.21	12.58	2248.71	12.58	2199.95	12.58	2222.23	12.58	2236.67	12.58	2176.9	12.58	2189.7	12.58	2197.56	12.58	2280.95	12.58	2294.57	12.58	2297.07	12.58	2203.8			22.16	16.6622
--	--	22.18	12.8069	12.59	2232.89	12.59	2233.21	12.59	2187.02	12.59	2233.31	12.59	2264.22	12.59	2226.32	12.59	2193.28	12.59	2205.07	12.59	2255.09	12.59	2301.68	12.59	2318.24	12.59	2186.5			22.18	18.8343
--	--	22.2	14.2238	12.6	2232.29	12.6	2235.56	12.6	2218.7	12.6	2194.93	12.6	2258.42	12.6	2196.08	12.6	2222.2	12.6	2240.91	12.6	2235.3	12.6	2255	12.6	2332.79	12.6	2182.33			22.2	21.8837
--	--	22.22	16.6012	12.61	2228.66	12.61	2239.93	12.61	2236.8	12.61	2173.01	12.61	2243.63	12.61	2183.71	12.61	2236.71	12.61	2268.01	12.61	2222.37	12.61	2242.97	12.61	2347.9	12.61	2175.21			22.22	26.3243
--	--	22.24	20.573	12.62	2219.17	12.62	2248.22	12.62	2228.58	12.62	2182.97	12.62	2211.43	12.62	2205.97	12.62	2223.28	12.62	2278.16	12.62	2222.73	12.62	2298.08	12.62	2364.11	12.62	2162.35			22.24	33.0103
--	--	22.26	27.3108	12.63	2219.86	12.63	2258.48	12.63	2218.25	12.63	2203.88	12.63	2206.19	12.63	2220.52	12.63	2215.08	12.63	2279.01	12.63	2231.42	12.63	2324.58	12.63	2362.94	12.63	2174.22			22.26	40.7001
--	--	22.28	38.8213	12.64	2234.04	12.64	2271.36	12.64	2205.12	12.64	2239.28	12.64	2236.59	12.64	2224.87	12.64	2213.78	12.64	2267.55	12.64	2251.14	12.64	2313.25	12.64	2338.78	12.64	2218.77			22.28	56.1974
--	--	22.3	56.3429	12.65	2245.18	12.65	2275.86	12.65	2211.94	12.65	2256.51	12.65	2257.16	12.65	2226.77	12.65	2212.3	12.65	2256.05	12.65	2258.6	12.65	2300.85	12.65	2334.52	12.65	2221.81			22.3	78.5732
--	--	22.32	84.3463	12.66	2253.52	12.66	2272.65	12.66	2237.1	12.66	2257	12.66	2268.68	12.66	2226.39	12.66	2210.65	12.66	2244.51	12.66	2254.77	12.66	2287.48	12.66	2348.57	12.66	2186.63			22.32	111.385
--	--	22.34	115.721	12.67	2268.95	12.67	2260.19	12.67	2230.36	12.67	2246.86	12.67	2255.88	12.67	2230.74	12.67	2245.72	12.67	2243.53	12.67	2246.93	12.67	2293.08	12.67	2353.08	12.67	2180.59			22.34	155.222
--	--	22.36	128.242	12.68	2288.91	12.68	2241.84	12.68	2203.28	12.68	2229.96	12.68	2227.59	12.68	2238.1	12.68	2304.18	12.68	2249.28	12.68	2236.54	12.68	2310.76	12.68	2351.51	12.68	2193.13			22.36	190.444
--	--	22.38	107.972	12.69	2284.39	12.69	2249.79	12.69	2201.79	12.69	2234.01	12.69	2223.93	12.69	2216.11	12.69	2293.09	12.69	2260.25	12.69	2238.11	12.69	2293.06	12.69	2342.26	12.69	2185.89			22.38	181.578
--	--	22.4	76.2825	12.7	2269.44	12.7	2268.96	12.7	2211.2	12.7	2247.01	12.7	2230.78	12.7	2181.61	12.7	2252.33	12.7	2273.44	12.7	2244.79	12.7	2260.25	12.7	2329.73	12.7	2170.22			22.4	137.859
--	--	22.42	50.9316	12.71	2282.47	12.71	2278.56	12.71	2237.57	12.71	2243.59	12.71	2194.19	12.71	2191.78	12.71	2196.44	12.71	2262.54	12.71	2281.11	12.71	2286.17	12.71	2343.02	12.71	2193.26			22.42	94.7625
--	--	22.44	34.4069	12.72	2302.89	12.72	2285.63	12.72	2268.43	12.72	2235.84	12.72	2146.13	12.72	2213.75	12.72	2136.56	12.72	2245.27	12.72	2325.26	12.72	2327.58	12.72	2363.11	12.72	2226.51			22.44	64.7429
--	--	22.46	24.6096	12.73	2310.88	12.73	2275.35	12.73	2242.82	12.73	2221.62	12.73	2196.07	12.73	2228.82	12.73	2157.17	12.73	2255.28	12.73	2304.09	12.73	2310.16	12.73	2342.44	12.73	2228.49			22.46	46.4163
--	--	22.48	18.8941	12.74	2317.19	12.74	2262.73	12.74	2209.61	12.74	2206.53	12.74	2259.21	12.74	2242.97	12.74	2188.64	12.74	2268.96	12.74	2274.13	12.74	2284.81	12.74	2316.26	12.74	2226.24			22.48	35.635
--	--	22.5	15.4577	12.75	2273.93	12.75	2236.67	12.75	2256.7	12.75	2224.59	12.75	2226.82	12.75	2236.03	12.75	2201.91	12.75	2242.66	12.75	2275.44	12.75	2279.68	12.75	2340.06	12.75	2205.38			22.5	29.6034
--	--	22.52	13.286	12.76	2233.04	12.76	2212.98	12.76	2301.96	12.76	2243.75	12.76	2193.87	12.76	2229.07	12.76	2212.86	12.76	2219.29	12.76	2277.12	12.76	2277.32	12.76	2363.38	12.76	2184.91			22.52	26.102
--	--	22.54	11.8681	12.77	2250.54	12.77	2231.43	12.77	2283.12	12.77	2264.7	12.77	2195.17	12.77	2231.21	12.77	2196.65	12.77	2258.58	12.77	2270.34	12.77	2308.02	12.77	2356.87	12.77	2178.69			22.54	24.0951
--	--	22.56	10.9464	12.78	2267.98	12.78	2250.25	12.78	2262.97	12.78	2281.27	12.78	2200.44	12.78	2231.41	12.78	2188.68	12.78	2290.36	12.78	2267.89	12.78	2334.05	12.78	2350.39	12.78	2180.21			22.56	23.0779
--	--	22.58	10.38	12.79	2285.1	12.79	2271.16	12.79	2235.46	12.79	2273.41	12.79	2227.93	12.79	2220.74	12.79	2226.76	12.79	2280.2	12.79	2289.64	12.79	2333.98	12.79	2344.08	12.79	2225.04			22.58	22.8005
--	--	22.6	10.0865	12.8	2291.48	12.8	2283	12.8	2215.91	12.8	2260.72	12.8	2244.53	12.8	2211.42	12.8	2251.67	12.8	2269.68	12.8	2300.87	12.8	2332.52	12.8	2339.01	12.8	2248.42			22.6	23.1382
--	--	22.62	10.0164	12.81	2264.16	12.81	2266.44	12.81	2221.29	12.81	2232.88	12.81	2227.03	12.81	2206.31	12.81	2235.24	12.81	2258.01	12.81	2279.07	12.81	2326.75	12.81	2337.83	12.81	2204.52			22.62	24.0394
--	--	22.64	10.1417	12.82	2251.02	12.82	2254.46	12.82	2225.81	12.82	2218.31	12.82	2233.24	12.82	2212.64	12.82	2224.06	12.82	2254.08	12.82	2251.5	12.82	2320.39	12.82	2327.82	12.82	2184.06			22.64	25.5054
--	--	22.66	10.45	12.83	2266.43	12.83	2251.7	12.83	2228.63	12.83	2230.46	12.83	2287.18	12.83	2241.98	12.83	2223.41	12.83	2265.7	12.83	2212.31	12.83	2312.84	12.83	2300.06	12.83	2210.76			22.66	27.5849
--	--	22.68	10.9414	12.84	2266.02	12.84	2255.73	12.84	2232.91	12.84	2237.51	12.84	2297.67	12.84	2243.24	12.84	2226.25	12.84	2263.89	12.84	2215.39	12.84	2301.15	12.84	2285.15	12.84	2220.87			22.68	30.3763
--	--	22.7	11.6271	12.85	2243.95	12.85	2269.08	12.85	2239.21	12.85	2237.59	12.85	2248.68	12.85	2206.04	12.85	2233.84	12.85	2243.72	12.85	2276.36	12.85	2283.79	12.85	2287.84	12.85	2208.28			22.7	34.0393
--	--	22.72	12.5304	12.86	2241.42	12.86	2274.31	12.86	2229.82	12.86	2255.9	12.86	2241.37	12.86	2211.35	12.86	2236.8	12.86	2225.94	12.86	2286.61	12.86	2298.67	12.86	2313.2	12.86	2220.03			22.72	38.8179
--	--	22.74	13.6881	12.87	2257.51	12.87	2271.82	12.87	2205.49	12.87	2291.56	12.87	2273.75	12.87	2257.13	12.87	2235.35	12.87	2210.43	12.87	2248.56	12.87	2344.27	12.87	2360.16	12.87	2254.96			22.74	45.1212
--	--	22.76	15.1545	12.88	2284.74	12.88	2280.16	12.88	2205.09	12.88	2278.83	12.88	2261.36	12.88	2259.63	12.88	2239.84	12.88	2216.29	12.88	2258.79	12.88	2335.16	12.88	2365.92	12.88	2268.04			22.76	53.4266
--	--	22.78	17.0076	12.89	2319.32	12.89	2295.66	12.89	2220.49	12.89	2234.14	12.89	2219.42	12.89	2233.54	12.89	2248.27	12.89	2236.24	12.89	2300.89	12.89	2289.93	12.89	2344.49	12.89	2266.69			22.78	64.6694
--	--	22.8	19.359	12.9	2311.15	12.9	2304.77	12.9	2232.18	12.9	2228.16	12.9	2218.99	12.9	2222.32	12.9	2249.05	12.9	2248.26	12.9	2308.44	12.9	2293.22	12.9	2316.12	12.9	2256.34			22.8	80.3941
--	--	22.82	22.3705	12.91	2284	12.91	2311.05	12.91	2242.23	12.91	2239.37	12.91	2236.98	12.91	2217.7	12.91	2246.45	12.91	2256.75	12.91	2300.66	12.91	2318.05	12.91	2284.68	12.91	2241.99			22.82	103.548
--	--	22.84	26.3022	12.92	2271.89	12.92	2300.45	12.92	2259.66	12.92	2228.07	12.92	2240.49	12.92	2236.13	12.92	2246.27	12.92	2260.74	12.92	2292.99	12.92	2313.99	12.92	2298.29	12.92	2230.21			22.84	140.016
--	--	22.86	31.4742	12.93	2263.96	12.93	2285.16	12.93	2279.13	12.93	2210.51	12.93	2239.98	12.93	2260.97	12.93	2246.76	12.93	2263.47	12.93	2285.36	12.93	2301.9	12.93	2324.42	12.93	2219.14			22.86	200.807
--	--	22.88	38.4942	12.94	2289.39	12.94	2256.07	12.94	2273.27	12.94	2216.72	12.94	2241.67	12.94	2234.08	12.94	2236.48	12.94	2251.06	12.94	2307.69	12.94	2313.36	12.94	2349.62	12.94	2196.74			22.88	303.134
--	--	22.9	48.4006	12.95	2319.68	12.95	2224.96	12.95	2263.71	12.95	2226.38	12.95	2243.68	12.95	2199.66	12.95	2224.63	12.95	2236.44	12.95	2334.38	12.95	2328.25	12.95	2374.7	12.95	2172.7			22.9	466.324
--	--	22.92	63.2147	12.96	2289.03	12.96	2238.57	12.96	2259.64	12.96	2231.5	12.96	2232.76	12.96	2182.67	12.96	2212.38	12.96	2248.76	12.96	2276.48	12.96	2288.2	12.96	2388.57	12.96	2211.69			22.92	691.449
--	--	22.94	86.9475	12.97	2258.45	12.97	2253.26	12.97	2255.96	12.97	2235.17	12.97	2221.65	12.97	2170.26	12.97	2202.01	12.97	2259.78	12.97	2220.47	12.97	2252.14	12.97	2402.43	12.97	2249.52			22.94	896.298
--	--	22.96	126.818	12.98	2270.98	12.98	2256.44	12.98	2255.4	12.98	2216.18	12.98	2216.16	12.98	2227.59	12.98	2225.48	12.98	2229.11	12.98	2256.33	12.98	2325.07	12.98	2423.89	12.98	2223.31			22.96	897.176
--	--	22.98	193.369	12.99	2283.37	12.99	2264.68	12.99	2255.38	12.99	2200.01	12.99	2213.24	12.99	2271.29	12.99	2242.02	12.99	2209.12	12.99	2286.51	12.99	2379.13	12.99	2432.73	12.99	2200.6			22.98	693.186
--	--	23	296.609	13	2294.98	13	2303.24	13	2258.59	13	2200.74	13	2225.79	13	2233.48	13	2217.1	13	2252.98	13	2282.7	13	2320.28	13	2366.07	13	2198.79			23	468.018
--	--	23.02	429.282	13.01	2300.76	13.01	2335.7	13.01	2260.14	13.01	2206.19	13.01	2235	13.01	2201.61	13.01	2204.41	13.01	2285.69	13.01	2264.38	13.01	2282.99	13.01	2327.91	13.01	2208.09			23.02	304.647
--	--	23.04	524.154	13.02	2287.38	13.02	2348.11	13.02	2256.24	13.02	2227.1	13.02	2233.23	13.02	2189.3	13.02	2231.86	13.02	2281.79	13.02	2198.38	13.02	2316.52	13.02	2383.35	13.02	2253.87			23.04	202.253
--	--	23.06	485.041	13.03	2275.02	13.03	2346.61	13.03	2252.98	13.03	2255.97	13.03	2231.68	13.03	2188.03	13.03	2246.71	13.03	2271.15	13.03	2171.09	13.03	2341.46	13.03	2414.43	13.03	2281.39			23.06	141.538
--	--	23.08	356.581	13.04	2264.78	13.04	2316.01	13.04	2251.06	13.04	2301.46	13.04	2230.57	13.04	2209.83	13.04	2235.2	13.04	2246.42	13.04	2224.73	13.04	2348.43	13.04	2394.57	13.04	2270.73			23.08	105.187
--	--	23.1	236.599	13.05	2273.03	13.05	2301.47	13.05	2264.31	13.05	2309.09	13.05	2238.16	13.05	2220.21	13.05	2241.2	13.05	2228.33	13.05	2252.91	13.05	2348.57	13.05	2369.18	13.05	2267.77			23.1	82.3211
--	--	23.12	154.128	13.06	2307.48	13.06	2309.72	13.06	2299.07	13.06	2263.06	13.06	2258.07	13.06	2214.41	13.06	2272.02	13.06	2219.67	13.06	2245.01	13.06	2339.03	13.06	2335.98	13.06	2275.74			23.12	66.9658
--	--	23.14	103.564	13.07	2315.66	13.07	2314.14	13.07	2292.5	13.07	2233.68	13.07	2265.06	13.07	2238.42	13.07	2282.13	13.07	2222.53	13.07	2265.72	13.07	2339.25	13.07	2328.77	13.07	2268.37			23.14	56.1802
--	--	23.16	73.7075	13.08	2297.96	13.08	2314.8	13.08	2245.22	13.08	2220.7	13.08	2259.33	13.08	2291.81	13.08	2271.84	13.08	2236.73	13.08	2314.59	13.08	2349.06	13.08	2347.17	13.08	2245.89			23.16	48.4381
--	--	23.18	55.6794	13.09	2304.45	13.09	2319.5	13.09	2225.75	13.09	2211.71	13.09	2241.04	13.09	2304.39	13.09	2262.26	13.09	2243.03	13.09	2312.61	13.09	2340.25	13.09	2367	13.09	2221.13			23.18	42.8762
--	--	23.2	44.1022	13.1	2327.49	13.1	2326.96	13.1	2225.3	13.1	2205.43	13.1	2214.18	13.1	2289.05	13.1	2253.14	13.1	2243.92	13.1	2275.86	13.1	2318.69	13.1	2387.81	13.1	2194.83			23.2	38.979
--	--	23.22	36.2492	13.11	2312.46	13.11	2341.29	13.11	2219.99	13.11	2209.68	13.11	2234.4	13.11	2273.57	13.11	2230.34	13.11	2265.07	13.11	2292.99	13.11	2313.2	13.11	2387.43	13.11	2210.84			23.22	36.446
--	--	23.24	30.7555	13.12	2279.84	13.12	2358.8	13.12	2212.43	13.12	2218.8	13.12	2276.37	13.12	2258.03	13.12	2201.2	13.12	2295.58	13.12	2335.01	13.12	2315.13	13.12	2377.26	13.12	2246.39			23.24	35.133
--	--	23.26	26.8071	13.13	2251.43	13.13	2327.15	13.13	2224.05	13.13	2255.5	13.13	2248.81	13.13	2264.26	13.13	2232.83	13.13	2262.38	13.13	2333.87	13.13	2331.42	13.13	2357.01	13.13	2240.09			23.26	35.0334
--	--	23.28	24.0284	13.14	2224.25	13.14	2281.16	13.14	2241.27	13.14	2300.23	13.14	2200.96	13.14	2276.84	13.14	2282.17	13.14	2210.6	13.14	2320.13	13.14	2351.89	13.14	2333.83	13.14	2221.58			23.28	36.2987
--	--	23.3	22.1775	13.15	2237.55	13.15	2297.39	13.15	2272.33	13.15	2257.78	13.15	2241.48	13.15	2258.47	13.15	2271.51	13.15	2271.23	13.15	2331.88	13.15	2374.73	13.15	2349.93	13.15	2249.52			23.3	39.3295
--	--	23.32	21.1304	13.16	2257.2	13.16	2323.4	13.16	2305.57	13.16	2201.64	13.16	2295.87	13.16	2235.24	13.16	2251.42	13.16	2349.5	13.16	2347.62	13.16	2397.95	13.16	2372.19	13.16	2284.76			23.32	45.0135
--	--	23.34	20.8612	13.17	2308.73	13.17	2309.81	13.17	2275.71	13.17	2235.04	13.17	2284.53	13.17	2218.38	13.17	2231.99	13.17	2336.78	13.17	2315.44	13.17	2395.95	13.17	2353.17	13.17	2267.62			23.34	55.2095
--	--	23.36	21.4536	13.18	2356.62	13.18	2294.54	13.18	2243.24	13.18	2271.78	13.18	2271	13.18	2204.32	13.18	2215.15	13.18	2317.1	13.18	2283.34	13.18	2391.38	13.18	2334.62	13.18	2248.58			23.36	73.4923
--	--	23.38	23.1652	13.19	2294.37	13.19	2283.5	13.19	2219.57	13.19	2288.46	13.19	2277.48	13.19	2243.91	13.19	2252.98	13.19	2241.52	13.19	2302.06	13.19	2357.19	13.19	2368.43	13.19	2242.5			23.38	104.907
--	--	23.4	26.5908	13.2	2239.91	13.2	2276.08	13.2	2203.43	13.2	2301.42	13.2	2283.18	13.2	2276.03	13.2	2283.74	13.2	2181.38	13.2	2316.65	13.2	2331.08	13.2	2401.5	13.2	2238.89			23.4	155.002
--	--	23.42	32.9568	13.21	2235.58	13.21	2291.92	13.21	2235.68	13.21	2290.54	13.21	2283.84	13.21	2260.13	13.21	2269.05	13.21	2220.48	13.21	2304.7	13.21	2356.83	13.21	2429.76	13.21	2251.05			23.42	222.049
--	--	23.44	44.4145	13.22	2240.07	13.22	2306.77	13.22	2262.12	13.22	2276.17	13.22	2278.27	13.22	2245.85	13.22	2266.71	13.22	2251.38	13.22	2298.56	13.22	2376.73	13.22	2449.45	13.22	2256.13			23.44	276.113
--	--	23.46	63.8932	13.23	2274.98	13.23	2318.21	13.23	2268.54	13.23	2249.78	13.23	2251.24	13.23	2237.09	13.23	2306.93	13.23	2254.06	13.23	2312.45	13.23	2376.44	13.23	2439.58	13.23	2236.77			23.46	264.371
--	--	23.48	93.5418	13.24	2295.81	13.24	2320.41	13.24	2285.05	13.24	2244.11	13.24	2235.99	13.24	2242.08	13.24	2322.05	13.24	2264.28	13.24	2314.61	13.24	2365.16	13.24	2422.84	13.24	2225.16			23.48	199.659
--	--	23.5	128.549	13.25	2286.04	13.25	2302.52	13.25	2323.46	13.25	2283.5	13.25	2246.36	13.25	2276.96	13.25	2282.59	13.25	2290.88	13.25	2291.24	13.25	2329.98	13.25	2391.15	13.25	2230.4			23.5	134.978
--	--	23.52	145.888	13.26	2278.84	13.26	2308.41	13.26	2334.06	13.26	2295.49	13.26	2248.33	13.26	2274.42	13.26	2252.16	13.26	2320.42	13.26	2283.52	13.26	2319.7	13.26	2368.08	13.26	2238.83			23.52	89.3775
--	--	23.54	126.067	13.27	2275.4	13.27	2349.21	13.27	2303.82	13.27	2267.27	13.27	2237.97	13.27	2216.94	13.27	2235.01	13.27	2354.29	13.27	2298.77	13.27	2346	13.27	2357.66	13.27	2251.95			23.54	61.0005
--	--	23.56	90.1369	13.28	2279.72	13.28	2353.63	13.28	2294.21	13.28	2253.42	13.28	2242.32	13.28	2217.04	13.28	2234.42	13.28	2348.46	13.28	2302.41	13.28	2344.05	13.28	2349.5	13.28	2253.37			23.56	44.0559
--	--	23.58	60.1548	13.29	2291.95	13.29	2320.98	13.29	2305.61	13.29	2254.21	13.29	2261.65	13.29	2275.8	13.29	2250.71	13.29	2302.17	13.29	2294.22	13.29	2313.31	13.29	2343.65	13.29	2242.86			23.58	33.7163
--	--	23.6	40.2609	13.3	2307.26	13.3	2313.44	13.3	2302.85	13.3	2248.74	13.3	2274.11	13.3	2283.79	13.3	2254.86	13.3	2296.31	13.3	2291.8	13.3	2313.15	13.3	2334.54	13.3	2227.24			23.6	26.991
--	--	23.62	28.1557	13.31	2324.74	13.31	2323.67	13.31	2290.06	13.31	2238.84	13.31	2281.69	13.31	2255.83	13.31	2250.41	13.31	2319.08	13.31	2293.47	13.31	2334.64	13.31	2323.12	13.31	2207.99			23.62	22.3053
--	--	23.64	20.9025	13.32	2314.85	13.32	2321.54	13.32	2301.48	13.32	2256.98	13.32	2264.78	13.32	2252.93	13.32	2250.31	13.32	2312.15	13.32	2308.76	13.32	2324.57	13.32	2353.13	13.32	2235.25			23.64	18.8687
--	--	23.66	16.3718	13.33	2291.82	13.33	2313.48	13.33	2324.52	13.33	2288.58	13.33	2236.11	13.33	2262.07	13.33	2252.3	13.33	2290.97	13.33	2330.57	13.33	2299.36	13.33	2403.04	13.33	2284.84			23.66	16.2594
--	--	23.68	13.3348	13.34	2303.33	13.34	2318.58	13.34	2339.04	13.34	2296.4	13.34	2267.21	13.34	2268.56	13.34	2277.82	13.34	2300.62	13.34	2328.57	13.34	2326	13.34	2398.03	13.34	2288.84			23.68	14.2283
--	--	23.7	11.1659	13.35	2325.39	13.35	2327.71	13.35	2350.96	13.35	2296.95	13.35	2316.59	13.35	2274.23	13.35	2310.55	13.35	2319.69	13.35	2319.27	13.35	2368.5	13.35	2376.23	13.35	2278.89			23.7	12.6158
--	--	23.72	9.54693	13.36	2318.33	13.36	2316.95	13.36	2349.27	13.36	2273.18	13.36	2313.44	13.36	2302.1	13.36	2282.01	13.36	2314.2	13.36	2325.56	13.36	2367.88	13.36	2383.39	13.36	2271.59			23.72	11.3145
--	--	23.74	8.30123	13.37	2306.35	13.37	2302.84	13.37	2345.29	13.37	2245.33	13.37	2301.44	13.37	2333.71	13.37	2243.15	13.37	2304.57	13.37	2334.47	13.37	2360.01	13.37	2395.43	13.37	2264.75			23.74	10.2504
--	--	23.76	7.32065	13.38	2328.4	13.38	2322.32	13.38	2311.04	13.38	2261.81	13.38	2279.54	13.38	2317.86	13.38	2257.75	13.38	2294.55	13.38	2309.68	13.38	2395.03	13.38	2402.23	13.38	2278.51			23.76	9.37098
--	--	23.78	6.53436	13.39	2351.25	13.39	2343.76	13.39	2277.48	13.39	2280.86	13.39	2258.46	13.39	2299.99	13.39	2274.74	13.39	2285.56	13.39	2284.51	13.39	2428.79	13.39	2406.87	13.39	2291.06			23.78	8.62949
--	--	23.8	5.89412	13.4	2344.01	13.4	2366.13	13.4	2308.25	13.4	2300.72	13.4	2274.01	13.4	2300.59	13.4	2274.22	13.4	2304.41	13.4	2300.77	13.4	2363.33	13.4	2361.71	13.4	2240.26			23.8	8.01617
--	--	23.82	5.24493	13.41	2334.69	13.41	2380.63	13.41	2329.97	13.41	2316.31	13.41	2284.96	13.41	2300.9	13.41	2275.93	13.41	2319.14	13.41	2314.62	13.41	2311.95	13.41	2326.62	13.41	2198.87			23.82	7.50166
--	--	23.84	4.80837	13.42	2311.04	13.42	2340.68	13.42	2289.08	13.42	2302.38	13.42	2264	13.42	2299.24	13.42	2293.07	13.42	2305.3	13.42	2311.85	13.42	2357.88	13.42	2361.28	13.42	2222.6			23.84	6.89615
--	--	23.86	4.44228	13.43	2295.91	13.43	2309.62	13.43	2264.42	13.43	2292.98	13.43	2254.39	13.43	2301.33	13.43	2302.05	13.43	2299.58	13.43	2308.75	13.43	2389.28	13.43	2389.35	13.43	2248.3			23.86	6.54328
--	--	23.88	4.13373	13.44	2311.63	13.44	2310.74	13.44	2298.56	13.44	2300.01	13.44	2285.86	13.44	2316.98	13.44	2281.44	13.44	2323.23	13.44	2304.44	13.44	2368.07	13.44	2393.56	13.44	2281.15			23.88	6.25593
--	--	23.9	3.87309	13.45	2326.72	13.45	2315.43	13.45	2314.59	13.45	2298.56	13.45	2299.91	13.45	2318.19	13.45	2277.44	13.45	2337.07	13.45	2301.99	13.45	2358.83	13.45	2394.79	13.45	2293.11			23.9	6.02961
--	--	23.92	3.65323	13.46	2340.4	13.46	2328.16	13.46	2289.66	13.46	2277.94	13.46	2274.54	13.46	2286.74	13.46	2311.01	13.46	2328.75	13.46	2303.72	13.46	2376.68	13.46	2389.3	13.46	2257.8			23.92	5.86261
--	--	23.94	3.46889	13.47	2346.66	13.47	2332.17	13.47	2274.66	13.47	2267.67	13.47	2264.3	13.47	2284.09	13.47	2331.45	13.47	2314.82	13.47	2313.79	13.47	2392.58	13.47	2385.1	13.47	2231.69			23.94	5.75613
--	--	23.96	3.31634	13.48	2341.64	13.48	2322.92	13.48	2274.73	13.48	2273.15	13.48	2277.07	13.48	2325.25	13.48	2331.91	13.48	2292.34	13.48	2336.54	13.48	2405.54	13.48	2382.86	13.48	2219.58			23.96	5.71483
--	--	23.98	3.19315	13.49	2344.88	13.49	2327.73	13.49	2281.45	13.49	2282.58	13.49	2292.33	13.49	2335.29	13.49	2311.74	13.49	2285.38	13.49	2345.79	13.49	2407.74	13.49	2379.62	13.49	2227.05			23.98	5.74779
--	--	24	3.09809	13.5	2356.84	13.5	2347.35	13.5	2295.15	13.5	2296.19	13.5	2310.22	13.5	2312.55	13.5	2269.84	13.5	2294.75	13.5	2340.81	13.5	2398.6	13.5	2375.32	13.5	2255.16			24	5.87043
--	--	24.02	3.03112	13.51	2366.83	13.51	2347.7	13.51	2302.49	13.51	2312.74	13.51	2323.42	13.51	2309.15	13.51	2278.19	13.51	2299.74	13.51	2335.78	13.51	2372.81	13.51	2387.99	13.51	2266.09			24.02	6.10778
--	--	24.04	2.99357	13.52	2375.38	13.52	2333.9	13.52	2305.18	13.52	2331.45	13.52	2333.19	13.52	2319.94	13.52	2323.38	13.52	2301.51	13.52	2330.73	13.52	2334.79	13.52	2413.1	13.52	2264.4			24.04	6.50123
--	--	24.06	2.98842	13.53	2359.49	13.53	2334.09	13.53	2298.87	13.53	2337.88	13.53	2343.29	13.53	2318.78	13.53	2335.94	13.53	2311.69	13.53	2340.85	13.53	2332.59	13.53	2440	13.53	2275.46			24.06	7.12378
--	--	24.08	3.02089	13.54	2331.41	13.54	2341.24	13.54	2288.08	13.54	2338.19	13.54	2353.56	13.54	2311.66	13.54	2332.22	13.54	2326.06	13.54	2358.53	13.54	2348.26	13.54	2467.78	13.54	2292.86			24.08	8.11637
--	--	24.1	3.09945	13.55	2334.66	13.55	2344.39	13.55	2315.44	13.55	2336.67	13.55	2347.83	13.55	2316.52	13.55	2332.29	13.55	2324.34	13.55	2361.49	13.55	2361.17	13.55	2446.48	13.55	2289.29			24.1	9.7618
--	--	24.12	3.23752	13.56	2347.96	13.56	2346.26	13.56	2355.01	13.56	2334.56	13.56	2336.98	13.56	2325.23	13.56	2333.57	13.56	2317.47	13.56	2359.73	13.56	2373.18	13.56	2409.45	13.56	2278.99			24.12	12.589
--	--	24.14	3.45706	13.57	2345.82	13.57	2398.41	13.57	2367.46	13.57	2328.5	13.57	2309.34	13.57	2327.15	13.57	2325.84	13.57	2335.93	13.57	2367.72	13.57	2403.73	13.57	2424.99	13.57	2288.42			24.14	17.4233
--	--	24.16	3.79654	13.58	2340.91	13.58	2459.62	13.58	2375.03	13.58	2321.73	13.58	2278.68	13.58	2327.85	13.58	2316.48	13.58	2358.95	13.58	2377.46	13.58	2437.61	13.58	2449.99	13.58	2301.4			24.16	25.1848
--	--	24.18	4.3299	13.59	2367.93	13.59	2399.96	13.59	2364.52	13.59	2309.3	13.59	2287.11	13.59	2325.57	13.59	2305.88	13.59	2369.36	13.59	2380.18	13.59	2447.35	13.59	2419.04	13.59	2306.03			24.18	35.8973
--	--	24.2	5.20523	13.6	2396.81	13.6	2335.79	13.6	2353.2	13.6	2297.19	13.6	2297.77	13.6	2322.53	13.6	2296.15	13.6	2377.82	13.6	2382.45	13.6	2455.25	13.6	2386.53	13.6	2309.83			24.2	45.5502
--	--	24.22	6.69902	13.61	2416.43	13.61	2395.88	13.61	2355.96	13.61	2309.7	13.61	2295.43	13.61	2299.73	13.61	2319.95	13.61	2346.97	13.61	2385.17	13.61	2454.58	13.61	2430.21	13.61	2303.69			24.22	45.3699
--	--	24.24	9.24194	13.62	2428.25	13.62	2448.53	13.62	2358.27	13.62	2325.07	13.62	2294.11	13.62	2283.78	13.62	2340.69	13.62	2326.02	13.62	2386.92	13.62	2449.45	13.62	2470.18	13.62	2300.82			24.24	35.5106
--	--	24.26	13.3132	13.63	2381.65	13.63	2445.47	13.63	2357.25	13.63	2361.78	13.63	2300.37	13.63	2319.07	13.63	2338.56	13.63	2379.19	13.63	2381.42	13.63	2410.96	13.63	2482.48	13.63	2322.38			24.26	24.7471
--	--	24.28	18.9207	13.64	2357.53	13.64	2450.74	13.64	2350.21	13.64	2393.67	13.64	2314.26	13.64	2346.78	13.64	2339.29	13.64	2421.53	13.64	2378.05	13.64	2380.19	13.64	2480.79	13.64	2348.5			24.28	16.9603
--	--	24.3	23.9626	13.65	2419.01	13.65	2487.73	13.65	2320.26	13.65	2407.19	13.65	2357.19	13.65	2345.64	13.65	2350.94	13.65	2422.6	13.65	2382.76	13.65	2378.78	13.65	2425.87	13.65	2391.98			24.3	12.0846
--	--	24.32	23.8736	13.66	2457.38	13.66	2525.64	13.66	2318.97	13.66	2423.23	13.66	2393.8	13.66	2353.15	13.66	2351.59	13.66	2428.76	13.66	2394.04	13.66	2388.03	13.66	2396.9	13.66	2425.6			24.32	9.19611
--	--	24.34	18.7716	13.67	2441.34	13.67	2565.69	13.67	2385.13	13.67	2445.22	13.67	2415.51	13.67	2381.06	13.67	2326.33	13.67	2446.87	13.67	2420.75	13.67	2422.38	13.67	2429.04	13.67	2436.01			24.34	7.47559
--	--	24.36	13.2253	13.68	2430.07	13.68	2590.19	13.68	2423.33	13.68	2440.86	13.68	2434.38	13.68	2392.71	13.68	2330.33	13.68	2452.82	13.68	2443.71	13.68	2456.43	13.68	2451.51	13.68	2440.81			24.36	6.40066
--	--	24.38	9.24232	13.69	2426.31	13.69	2590.16	13.69	2417.5	13.69	2395	13.69	2448.79	13.69	2378.74	13.69	2380.43	13.69	2439.58	13.69	2460.78	13.69	2490	13.69	2458.73	13.69	2436.76			24.38	5.69316
--	--	24.4	6.78672	13.7	2437.5	13.7	2594.78	13.7	2420.46	13.7	2393.62	13.7	2437.29	13.7	2372.85	13.7	2400.83	13.7	2439.78	13.7	2459.6	13.7	2496.06	13.7	2477.08	13.7	2416.69			24.4	5.21506
--	--	24.42	5.38154	13.71	2464.98	13.71	2604.45	13.71	2433.02	13.71	2440.71	13.71	2397.57	13.71	2375.76	13.71	2388.84	13.71	2454.63	13.71	2438.53	13.71	2472.13	13.71	2507.56	13.71	2379.15			24.42	4.89549
--	--	24.44	4.60691	13.72	2452.31	13.72	2613.74	13.72	2440.53	13.72	2453.11	13.72	2394.29	13.72	2414.99	13.72	2402.34	13.72	2467.55	13.72	2438.5	13.72	2464.78	13.72	2498.91	13.72	2349.33			24.44	3.83394
--	--	24.46	4.19998	13.73	2409.17	13.73	2622.72	13.73	2444.19	13.73	2439.18	13.73	2418.66	13.73	2481.78	13.73	2435.18	13.73	2479.02	13.73	2454.44	13.73	2470.01	13.73	2460.57	13.73	2325.38			24.46	3.75315
--	--	24.48	4.02843	13.74	2418.6	13.74	2610.65	13.74	2462.17	13.74	2446.27	13.74	2428.68	13.74	2514.72	13.74	2448.25	13.74	2486.12	13.74	2464.83	13.74	2467.03	13.74	2483.54	13.74	2358.51			24.48	3.75647
--	--	24.5	4.03832	13.75	2455.27	13.75	2587.67	13.75	2487.56	13.75	2464.25	13.75	2431.26	13.75	2530.11	13.75	2451.07	13.75	2490.96	13.75	2472.33	13.75	2459.78	13.75	2538.28	13.75	2421.23			24.5	3.83971
--	--	24.52	3.72096	13.76	2492.38	13.76	2587.47	13.76	2517.7	13.76	2457.33	13.76	2452.25	13.76	2519.29	13.76	2421.46	13.76	2488.28	13.76	2480.14	13.76	2494.6	13.76	2564.15	13.76	2440.07			24.52	4.00519
--	--	24.54	4.11027	13.77	2529.64	13.77	2594.91	13.77	2549.43	13.77	2442.06	13.77	2479.42	13.77	2499.68	13.77	2380.98	13.77	2483.09	13.77	2488.06	13.77	2543.53	13.77	2580.34	13.77	2444.21			24.54	4.26169
--	--	24.56	4.75833	13.78	2571.5	13.78	2624.33	13.78	2545.99	13.78	2487.42	13.78	2531.63	13.78	2471.34	13.78	2433.31	13.78	2530.62	13.78	2543.16	13.78	2570.39	13.78	2598.93	13.78	2463.56			24.56	4.6255
--	--	24.58	5.80726	13.79	2614.24	13.79	2657.95	13.79	2535.78	13.79	2544.42	13.79	2588.65	13.79	2441.33	13.79	2503.47	13.79	2588.26	13.79	2607.31	13.79	2593.02	13.79	2617.98	13.79	2485.84			24.58	5.12276
--	--	24.6	7.55267	13.8	2642.79	13.8	2676.15	13.8	2568.56	13.8	2563.56	13.8	2567.78	13.8	2473.78	13.8	2555.52	13.8	2579.85	13.8	2600.54	13.8	2656.39	13.8	2592.71	13.8	2499.4			24.6	5.79893
--	--	24.62	10.5469	13.81	2671.14	13.81	2694.38	13.81	2604.38	13.81	2579.26	13.81	2541.94	13.81	2511.09	13.81	2604.42	13.81	2566.9	13.81	2588.56	13.81	2720.65	13.81	2566.01	13.81	2513.72			24.62	6.70554
--	--	24.64	15.6338	13.82	2744.08	13.82	2774.5	13.82	2628.03	13.82	2567.03	13.82	2565.28	13.82	2553.05	13.82	2562.96	13.82	2579.65	13.82	2587.45	13.82	2671.87	13.82	2638.68	13.82	2600.87			24.64	7.94611
--	--	24.66	23.7078	13.83	2816.12	13.83	2859.62	13.83	2653.07	13.83	2560.67	13.83	2586.8	13.83	2594.33	13.83	2529.73	13.83	2591.94	13.83	2585.98	13.83	2632.75	13.83	2706.32	13.83	2682.56			24.66	9.68869
--	--	24.68	34.5827	13.84	2880.74	13.84	2985.54	13.84	2689.38	13.84	2602.19	13.84	2593.44	13.84	2630.14	13.84	2563.55	13.84	2600.44	13.84	2581.64	13.84	2672.35	13.84	2733.08	13.84	2719.77			24.68	12.25
--	--	24.7	43.658	13.85	2949.93	13.85	3090.69	13.85	2723.82	13.85	2646.19	13.85	2614.16	13.85	2664.31	13.85	2605.27	13.85	2617.21	13.85	2586.29	13.85	2703.38	13.85	2758.3	13.85	2759.83			24.7	16.2627
--	--	24.72	42.2919	13.86	3037.49	13.86	3112.54	13.86	2750.79	13.86	2700.18	13.86	2691.34	13.86	2691.86	13.86	2678.71	13.86	2667.2	13.86	2627.03	13.86	2700.03	13.86	2777.36	13.86	2811.26			24.72	22.9324
--	--	24.74	32.0214	13.87	3105.6	13.87	3161.92	13.87	2776.65	13.87	2746.42	13.87	2757.49	13.87	2722.04	13.87	2748.18	13.87	2716.24	13.87	2673.19	13.87	2717.09	13.87	2800.73	13.87	2850			24.74	34.2117
--	--	24.76	21.5046	13.88	3126.05	13.88	3278.79	13.88	2799.81	13.88	2773.64	13.88	2796.56	13.88	2758.65	13.88	2807.91	13.88	2762.99	13.88	2732.69	13.88	2784.21	13.88	2834.65	13.88	2857.61			24.76	52.4578
--	--	24.78	14.043	13.89	3173.48	13.89	3371.58	13.89	2834.42	13.89	2806.28	13.89	2844.91	13.89	2813.13	13.89	2873.81	13.89	2823.64	13.89	2808.83	13.89	2855.2	13.89	2864.54	13.89	2868.14			24.78	78.4776
--	--	24.8	9.39778	13.9	3264.96	13.9	3425.04	13.9	2887.75	13.9	2847.75	13.9	2908.41	13.9	2896.77	13.9	2949.77	13.9	2907.02	13.9	2912.15	13.9	2932.51	13.9	2887.87	13.9	2883.46			24.8	104.707
--	--	24.82	6.63473	13.91	3357.29	13.91	3510.33	13.91	2934.06	13.91	2924.75	13.91	2974.54	13.91	2966.47	13.91	2999.6	13.91	2975.01	13.91	2985.59	13.91	2994.77	13.91	2943.9	13.91	2934.85			24.82	109.65
--	--	24.84	4.96191	13.92	3450.6	13.92	3631.53	13.92	2972.45	13.92	3041.82	13.92	3043.65	13.92	3020.46	13.92	3019.96	13.92	3025.67	13.92	3025.31	13.92	3040.05	13.92	3036.81	13.92	3026.91			24.84	87.5824
--	--	24.86	3.88462	13.93	3580.11	13.93	3744.81	13.93	3085.63	13.93	3172.59	13.93	3110.09	13.93	3101.12	13.93	3075.85	13.93	3082.25	13.93	3119.14	13.93	3101.4	13.93	3097.69	13.93	3134			24.86	59.901
--	--	24.88	3.14141	13.94	3738.05	13.94	3851.87	13.94	3257.56	13.94	3314.14	13.94	3174.45	13.94	3202.74	13.94	3159.65	13.94	3143.51	13.94	3255.45	13.94	3175.36	13.94	3133.41	13.94	3252.9			24.88	39.0126
--	--	24.9	2.60117	13.95	3936.78	13.95	4099.55	13.95	3453.36	13.95	3412	13.95	3231.68	13.95	3274.92	13.95	3226.44	13.95	3213.3	13.95	3340.21	13.95	3273.89	13.95	3216.14	13.95	3380.93			24.9	25.7001
--	--	24.92	2.19432	13.96	4157.45	13.96	4422.87	13.96	3662	13.96	3486.35	13.96	3285.08	13.96	3331.26	13.96	3284.09	13.96	3287.69	13.96	3397.25	13.96	3385.62	13.96	3324.16	13.96	3513.89			24.92	17.4887
--	--	24.94	1.87992	13.97	4478.43	13.97	4724.95	13.97	3780.4	13.97	3594.78	13.97	3383.54	13.97	3397.02	13.97	3343.27	13.97	3366.46	13.97	3469.49	13.97	3475.86	13.97	3453.05	13.97	3673.03			24.94	12.7407
--	--	24.96	1.63184	13.98	4834.59	13.98	5019.58	13.98	3867.16	13.98	3715.15	13.98	3497.81	13.98	3466.08	13.98	3403	13.98	3446.78	13.98	3547.05	13.98	3558.55	13.98	3589.27	13.98	3841.35			24.96	9.75034
--	--	24.98	1.29643	13.99	5085.89	13.99	5162.06	13.99	3845.83	13.99	3691.25	13.99	3491.17	13.99	3429.56	13.99	3376.45	13.99	3402.14	13.99	3468.11	13.99	3501.04	13.99	3605.11	13.99	3917.12			24.98	7.73071
--	--	25	1.1375	14	5315.79	14	5273.48	14	3802.45	14	3637.9	14	3459.86	14	3371.49	14	3332.29	14	3332.01	14	3357.23	14	3414.92	14	3596.39	14	3973.99			25	6.2865
--	--	25.02	1.00653	14.01	5546.23	14.01	5170.15	14.01	3643.34	14.01	3498.04	14.01	3324.5	14.01	3247.5	14.01	3251.19	14.01	3206.18	14.01	3267.17	14.01	3309.72	14.01	3477.84	14.01	3917.49			25.02	5.21281
--	--	25.04	0.89731	14.02	5776.29	14.02	5046.6	14.02	3474.1	14.02	3350.29	14.02	3180.04	14.02	3117.45	14.02	3166.06	14.02	3075.79	14.02	3178.28	14.02	3202.43	14.02	3349.63	14.02	3851.58			25.04	4.39243
--	--	25.06	0.80527	14.03	5967.99	14.03	4765.07	14.03	3291.53	14.03	3162.7	14.03	3022.17	14.03	2952.83	14.03	3003.16	14.03	2967.1	14.03	3032.61	14.03	3054.67	14.03	3203.95	14.03	3819.76			25.06	3.75198
--	--	25.08	0.72695	14.04	6116.32	14.04	4474.29	14.04	3109.83	14.04	2982.11	14.04	2864.26	14.04	2793.32	14.04	2845.08	14.04	2857.29	14.04	2888.29	14.04	2913.46	14.04	3054.75	14.04	3778.39			25.08	3.24282
--	--	25.1	0.65976	14.05	5878.31	14.05	4101	14.05	2936	14.05	2863.79	14.05	2706.11	14.05	2679.43	14.05	2729.97	14.05	2737.58	14.05	2755.91	14.05	2830.57	14.05	2874.21	14.05	3651.91			25.1	2.83161
--	--	25.12	0.60166	14.06	5584.89	14.06	3743.58	14.06	2778.61	14.06	2751.39	14.06	2573.3	14.06	2576.27	14.06	2628.31	14.06	2626.73	14.06	2642.36	14.06	2749.2	14.06	2720.06	14.06	3494.47			25.12	2.49488
--	--	25.14	0.55107	14.07	5056.83	14.07	3453.34	14.07	2690.88	14.07	2664.04	14.07	2547.77	14.07	2518.56	14.07	2583.59	14.07	2553.4	14.07	2608.5	14.07	2674.29	14.07	2677.66	14.07	3205.91			25.14	2.21576
--	--	25.16	0.50674	14.08	4541.04	14.08	3201.34	14.08	2612.76	14.08	2599.14	14.08	2515.08	14.08	2480.9	14.08	2532.88	14.08	2491.35	14.08	2563.41	14.08	2611.16	14.08	2630.35	14.08	2973.83			25.16	1.98186
--	--	25.18	0.46767	14.09	4056.63	14.09	3047.08	14.09	2559.22	14.09	2591.6	14.09	2464.08	14.09	2494.52	14.09	2466.84	14.09	2458.13	14.09	2489.65	14.09	2578.18	14.09	2570.49	14.09	2886.11			25.18	1.78396
--	--	25.2	0.43305	14.1	3635.8	14.1	2903.78	14.1	2523.11	14.1	2561.44	14.1	2430.79	14.1	2488.66	14.1	2420.99	14.1	2439.15	14.1	2454.88	14.1	2551.31	14.1	2527.97	14.1	2791.11			25.2	1.61506
--	--	25.22	0.40223	14.11	3322.6	14.11	2779.06	14.11	2516.51	14.11	2492.98	14.11	2427.51	14.11	2449.83	14.11	2409.32	14.11	2444.24	14.11	2486.14	14.11	2534.79	14.11	2514.81	14.11	2683.78			25.22	1.46979
--	--	25.24	0.37467	14.12	3071.51	14.12	2695.05	14.12	2514.35	14.12	2472.03	14.12	2411.13	14.12	2424.28	14.12	2391.82	14.12	2452.25	14.12	2494.06	14.12	2503.74	14.12	2495.68	14.12	2597.01			25.24	1.34397
--	--	25.26	0.34991	14.13	2892.9	14.13	2658.55	14.13	2517.35	14.13	2506.55	14.13	2379.45	14.13	2414.22	14.13	2367.53	14.13	2463.64	14.13	2474.72	14.13	2455.75	14.13	2469.57	14.13	2534.22			25.26	1.23429
--	--	25.28	0.3276	14.14	2758.56	14.14	2628.99	14.14	2476.95	14.14	2496.91	14.14	2379.08	14.14	2401.36	14.14	2354.03	14.14	2455.41	14.14	2461.53	14.14	2452.56	14.14	2455.54	14.14	2492.7			25.28	1.13814
--	--	25.3	0.3074	14.15	2660.21	14.15	2605.08	14.15	2401.28	14.15	2451.38	14.15	2404.18	14.15	2386.23	14.15	2349.3	14.15	2431.24	14.15	2453.34	14.15	2485.78	14.15	2451.32	14.15	2468.47			25.3	1.05342
--	--	25.32	0.28907	14.16	2619.58	14.16	2586.06	14.16	2382.41	14.16	2407.91	14.16	2389.75	14.16	2376.2	14.16	2319.7	14.16	2417.22	14.16	2443.96	14.16	2483.16	14.16	2446.43	14.16	2453.7			25.32	0.97842
--	--	25.34	0.27238	14.17	2611.17	14.17	2569.78	14.17	2395.24	14.17	2365.59	14.17	2353.26	14.17	2369.01	14.17	2276.2	14.17	2408.86	14.17	2433.93	14.17	2460.53	14.17	2441.15	14.17	2444.22			25.34	0.91175
--	--	25.36	0.25714	14.18	2586.73	14.18	2550.09	14.18	2413.66	14.18	2395.21	14.18	2349.62	14.18	2371.19	14.18	2307.94	14.18	2415.98	14.18	2417.72	14.18	2423.63	14.18	2460.31	14.18	2429.14			25.36	0.85226
--	--	25.38	0.24319	14.19	2556.41	14.19	2529.15	14.19	2434.12	14.19	2451.19	14.19	2358.03	14.19	2376.8	14.19	2367.24	14.19	2428.78	14.19	2399.25	14.19	2381.51	14.19	2488.41	14.19	2412			25.38	0.799
--	--	25.4	0.23037	14.2	2523.43	14.2	2529.03	14.2	2391.6	14.2	2417.29	14.2	2369.37	14.2	2350.9	14.2	2370.33	14.2	2399.31	14.2	2377.81	14.2	2369.66	14.2	2454.02	14.2	2387.9			25.4	0.7512
--	--	25.42	0.21859	14.21	2489.87	14.21	2533.42	14.21	2335.45	14.21	2363.94	14.21	2381.35	14.21	2318.17	14.21	2361.25	14.21	2360.7	14.21	2355.72	14.21	2364.35	14.21	2406.1	14.21	2362.3			25.42	0.70818
--	--	25.44	0.20772	14.22	2483.97	14.22	2501.46	14.22	2362.82	14.22	2362.3	14.22	2407.34	14.22	2357.45	14.22	2370.82	14.22	2384.71	14.22	2386.1	14.22	2386.46	14.22	2437.22	14.22	2392.33			25.44	0.6694
--	--	25.46	0.19768	14.23	2480.66	14.23	2466.14	14.23	2398.19	14.23	2365.71	14.23	2434.56	14.23	2403.45	14.23	2382.17	14.23	2414.59	14.23	2421.41	14.23	2411.12	14.23	2475.91	14.23	2427.57			25.46	0.6344
--	--	25.48	0.18839	14.24	2446.09	14.24	2489.04	14.24	2419.05	14.24	2400.34	14.24	2412.44	14.24	2360.03	14.24	2382.65	14.24	2382.14	14.24	2398.84	14.24	2399.56	14.24	2499.69	14.24	2398.25			25.48	0.60278
--	--	25.5	0.17978	14.25	2417.48	14.25	2505.31	14.25	2436.95	14.25	2427.15	14.25	2389	14.25	2325.74	14.25	2382.24	14.25	2354.52	14.25	2380.05	14.25	2392.26	14.25	2520.1	14.25	2369.98			25.5	0.57423
--	--	25.52	0.17178	14.26	2447.24	14.26	2456.46	14.26	2425.79	14.26	2377.27	14.26	2352.58	14.26	2380.93	14.26	2373.17	14.26	2374.32	14.26	2398.31	14.26	2426.67	14.26	2507.51	14.26	2351.95			25.52	0.54846
--	--	25.54	0.16435	14.27	2465	14.27	2416.69	14.27	2420.11	14.27	2343.47	14.27	2324.3	14.27	2415.23	14.27	2360.16	14.27	2389.36	14.27	2416.49	14.27	2449.9	14.27	2495.8	14.27	2334.48			25.54	0.52525
--	--	25.56	0.15743	14.28	2429	14.28	2417.6	14.28	2439.01	14.28	2381.61	14.28	2332.4	14.28	2356.01	14.28	2329.51	14.28	2383.11	14.28	2434.32	14.28	2423.09	14.28	2488.07	14.28	2319.56			25.56	0.50444
--	--	25.58	0.19006	14.29	2407.81	14.29	2418.44	14.29	2447.46	14.29	2400.11	14.29	2345.01	14.29	2320.33	14.29	2312.01	14.29	2372.25	14.29	2438.87	14.29	2403.32	14.29	2484.82	14.29	2311.32			25.58	0.48586
--	--	25.6	0.18515	14.3	2426.11	14.3	2419.11	14.3	2428.05	14.3	2366.23	14.3	2369.68	14.3	2347.41	14.3	2329.6	14.3	2349.08	14.3	2408	14.3	2402.32	14.3	2493.53	14.3	2320.86			25.6	0.46944
--	--	25.62	0.18069	14.31	2444.52	14.31	2424.08	14.31	2413.58	14.31	2356.03	14.31	2380.74	14.31	2367.2	14.31	2355.28	14.31	2332.43	14.31	2394.16	14.31	2401.23	14.31	2498.43	14.31	2345.03			25.62	0.45509
--	--	25.64	0.17666	14.32	2463.11	14.32	2436.6	14.32	2407.77	14.32	2387.38	14.32	2367.92	14.32	2374.2	14.32	2395.16	14.32	2327.22	14.32	2410.22	14.32	2399.98	14.32	2496.64	14.32	2394.86			25.64	0.44281
--	--	25.66	0.17304	14.33	2447.71	14.33	2433.88	14.33	2405.72	14.33	2381.79	14.33	2364.83	14.33	2384.02	14.33	2401.14	14.33	2351.25	14.33	2411.51	14.33	2400.2	14.33	2488.73	14.33	2410.48			25.66	0.53342
--	--	25.68	0.16982	14.34	2391.29	14.34	2412.73	14.34	2408.18	14.34	2331.57	14.34	2373.47	14.34	2397.26	14.34	2366.18	14.34	2410.56	14.34	2394.98	14.34	2402.19	14.34	2473.44	14.34	2384.76			25.68	0.52822
--	--	25.7	0.16697	14.35	2375.51	14.35	2398.61	14.35	2428.58	14.35	2329.41	14.35	2381.81	14.35	2408.61	14.35	2356.6	14.35	2430.94	14.35	2384.36	14.35	2413.94	14.35	2467.15	14.35	2367.88			25.7	0.48431
--	--	25.72	0.1645	14.36	2393.93	14.36	2390.41	14.36	2464.05	14.36	2367.67	14.36	2389.89	14.36	2418.37	14.36	2368.36	14.36	2418.57	14.36	2378.7	14.36	2433.91	14.36	2468.43	14.36	2358.43			25.72	0.48527
--	--	25.74	0.17872	14.37	2423.53	14.37	2408.23	14.37	2452.44	14.37	2374.56	14.37	2388.39	14.37	2409.93	14.37	2381.82	14.37	2412.57	14.37	2364.27	14.37	2451.75	14.37	2468.87	14.37	2356.76			25.74	0.49673
--	--	25.76	0.17747	14.38	2459.61	14.38	2441.11	14.38	2413.56	14.38	2363.3	14.38	2381.36	14.38	2390.95	14.38	2396.27	14.38	2410.28	14.38	2344.75	14.38	2468.35	14.38	2468.82	14.38	2359.59			25.76	0.50428
--	--	25.78	0.17662	14.39	2450.25	14.39	2460.25	14.39	2394.96	14.39	2350.46	14.39	2386.31	14.39	2404.55	14.39	2405.75	14.39	2428.05	14.39	2360.29	14.39	2459.77	14.39	2457.52	14.39	2352.48			25.78	0.51596
--	--	25.8	0.15482	14.4	2423.52	14.4	2474.15	14.4	2384.1	14.4	2337.02	14.4	2395.83	14.4	2430.6	14.4	2413.35	14.4	2453.5	14.4	2389.23	14.4	2441.55	14.4	2441.91	14.4	2341.57			25.8	0.53272
--	--	25.82	0.15546	14.41	2417	14.41	2468.22	14.41	2380.47	14.41	2371.12	14.41	2418.38	14.41	2399.09	14.41	2383.9	14.41	2470.14	14.41	2388.92	14.41	2428.76	14.41	2480.54	14.41	2340.64			25.82	0.55596
--	--	25.84	0.15661	14.42	2415.1	14.42	2457.75	14.42	2378.49	14.42	2416.11	14.42	2443.92	14.42	2354.4	14.42	2345.96	14.42	2484.76	14.42	2381.89	14.42	2417.21	14.42	2531.6	14.42	2341.99			25.84	0.5877
--	--	25.86	0.15838	14.43	2407.7	14.43	2453.01	14.43	2396.02	14.43	2407.53	14.43	2404.84	14.43	2360.38	14.43	2369.34	14.43	2421.06	14.43	2373.16	14.43	2439.27	14.43	2532.21	14.43	2353.62			25.86	0.63097
--	--	25.88	0.16091	14.44	2399.72	14.44	2448.89	14.44	2415.62	14.44	2393.23	14.44	2358.87	14.44	2371.76	14.44	2399.27	14.44	2349.03	14.44	2364.24	14.44	2464.91	14.44	2527.43	14.44	2366.34			25.88	0.69055
--	--	25.9	0.16441	14.45	2412.53	14.45	2461.28	14.45	2420.41	14.45	2374.87	14.45	2353.5	14.45	2349.02	14.45	2413.88	14.45	2352.6	14.45	2391.85	14.45	2472.04	14.45	2472.17	14.45	2372.38			25.9	0.77449
--	--	25.92	0.16926	14.46	2426.1	14.46	2469.37	14.46	2424.2	14.46	2360.24	14.46	2350.98	14.46	2332.08	14.46	2424.64	14.46	2358.53	14.46	2416.5	14.46	2474.92	14.46	2424.88	14.46	2379.06			25.92	0.89785
--	--	25.94	0.17616	14.47	2446.53	14.47	2429.51	14.47	2418.14	14.47	2386.68	14.47	2376.89	14.47	2380.69	14.47	2394.4	14.47	2385.16	14.47	2406.43	14.47	2432.8	14.47	2467.76	14.47	2393.08			25.94	1.09073
--	--	25.96	0.18652	14.48	2466.41	14.48	2405.18	14.48	2419.93	14.48	2404.43	14.48	2399.88	14.48	2413.38	14.48	2370.2	14.48	2410.22	14.48	2400.61	14.48	2402.79	14.48	2496.63	14.48	2404.04			25.96	1.41058
--	--	25.98	0.203	14.49	2483.66	14.49	2454.57	14.49	2458.94	14.49	2380.93	14.49	2408.98	14.49	2370.55	14.49	2374.64	14.49	2427.91	14.49	2414.91	14.49	2430.19	14.49	2459.05	14.49	2400.53			25.98	1.95115
--	--	26	0.22994	14.5	2494.3	14.5	2495.23	14.5	2472.29	14.5	2369.06	14.5	2420.25	14.5	2349.53	14.5	2379.51	14.5	2442.55	14.5	2426.35	14.5	2454.45	14.5	2441.22	14.5	2389.68			26	2.82715
--	--	26.02	0.27262	14.51	2486.53	14.51	2511.59	14.51	2414.25	14.51	2389.61	14.51	2437.53	14.51	2389.23	14.51	2385.62	14.51	2448.73	14.51	2429.79	14.51	2469.97	14.51	2478.4	14.51	2358.45			26.02	4.08374
--	--	26.04	0.33301	14.52	2490.87	14.52	2504.87	14.52	2382.78	14.52	2413.91	14.52	2434.14	14.52	2417.06	14.52	2399.45	14.52	2457.87	14.52	2434.82	14.52	2480.63	14.52	2503.72	14.52	2350.55			26.04	5.37551
--	--	26.06	0.39486	14.53	2517.26	14.53	2456.11	14.53	2399.72	14.53	2445.05	14.53	2393.11	14.53	2423.3	14.53	2427.34	14.53	2472.39	14.53	2442.71	14.53	2482.43	14.53	2507.41	14.53	2385.15			26.06	5.66899
--	--	26.08	0.41048	14.54	2514.54	14.54	2434.15	14.54	2420.17	14.54	2453.86	14.54	2379.43	14.54	2420.87	14.54	2433.14	14.54	2475.71	14.54	2430.54	14.54	2461.79	14.54	2483.95	14.54	2403.04			26.08	4.63009
--	--	26.1	0.36557	14.55	2475.44	14.55	2445.65	14.55	2445.01	14.55	2434.77	14.55	2399.92	14.55	2407.64	14.55	2411.35	14.55	2465.03	14.55	2393.29	14.55	2413.12	14.55	2426.56	14.55	2400.05			26.1	3.28492
--	--	26.12	0.30757	14.56	2462.87	14.56	2456.06	14.56	2466.27	14.56	2410.41	14.56	2411.19	14.56	2409.09	14.56	2401.28	14.56	2451.33	14.56	2376.46	14.56	2413.69	14.56	2419.52	14.56	2400.54			26.12	2.26248
--	--	26.14	0.26492	14.57	2473.39	14.57	2465.52	14.57	2484.41	14.57	2381.46	14.57	2414.44	14.57	2423.3	14.57	2401.41	14.57	2435	14.57	2377.41	14.57	2457.11	14.57	2456.28	14.57	2404.05			26.14	1.6113
--	--	26.16	0.23966	14.58	2491.17	14.58	2468.17	14.58	2475.1	14.58	2399.02	14.58	2408.66	14.58	2425.24	14.58	2403.76	14.58	2440.87	14.58	2415.95	14.58	2488.78	14.58	2464.85	14.58	2419.85			26.16	1.22516
--	--	26.18	0.22692	14.59	2513.31	14.59	2466.73	14.59	2449.31	14.59	2444.5	14.59	2397.47	14.59	2419.8	14.59	2407.43	14.59	2460.09	14.59	2477.06	14.59	2513.4	14.59	2456.51	14.59	2443.03			26.18	0.99811
--	--	26.2	0.181	14.6	2488.61	14.6	2482.81	14.6	2429.83	14.6	2464.66	14.6	2433.53	14.6	2432.74	14.6	2386.87	14.6	2433.44	14.6	2473.72	14.6	2493.08	14.6	2472.71	14.6	2428.94			26.2	0.8784
--	--	26.22	0.18154	14.61	2445.23	14.61	2505.87	14.61	2412.85	14.61	2474.73	14.61	2488.43	14.61	2452.99	14.61	2356.65	14.61	2388.51	14.61	2444.69	14.61	2454.84	14.61	2498.7	14.61	2399.98			26.22	0.78879
--	--	26.24	0.1848	14.62	2466.66	14.62	2523.19	14.62	2425.08	14.62	2483.42	14.62	2477.65	14.62	2440.34	14.62	2400.37	14.62	2419.14	14.62	2453.55	14.62	2469.6	14.62	2497.24	14.62	2419.9			26.24	0.72856
--	--	26.26	0.18994	14.63	2503.77	14.63	2539.11	14.63	2444.37	14.63	2491.77	14.63	2450.97	14.63	2419.73	14.63	2461.98	14.63	2468.06	14.63	2471.58	14.63	2497.19	14.63	2489.14	14.63	2451.64			26.26	0.68762
--	--	26.28	0.19656	14.64	2498.29	14.64	2516.91	14.64	2452.87	14.64	2458.15	14.64	2447.39	14.64	2442.07	14.64	2446.21	14.64	2465.26	14.64	2469.8	14.64	2470.92	14.64	2530.5	14.64	2448.61			26.28	0.66026
--	--	26.3	0.20446	14.65	2487.83	14.65	2490.25	14.65	2460.11	14.65	2419.62	14.65	2446.5	14.65	2469.43	14.65	2421.39	14.65	2456.41	14.65	2465.69	14.65	2438.35	14.65	2577.66	14.65	2441.51			26.3	0.53938
--	--	26.32	0.21356	14.66	2519.53	14.66	2492.74	14.66	2453.94	14.66	2436.23	14.66	2441.95	14.66	2451.29	14.66	2387.37	14.66	2441.02	14.66	2486.53	14.66	2502.84	14.66	2547.65	14.66	2435.93			26.32	0.53258
--	--	26.34	0.23767	14.67	2548.45	14.67	2497.59	14.67	2448.19	14.67	2450.9	14.67	2440.62	14.67	2433.56	14.67	2357.61	14.67	2430.7	14.67	2506.49	14.67	2560.24	14.67	2519.01	14.67	2432.39			26.34	0.53193
--	--	26.36	0.24953	14.68	2535.58	14.68	2526.08	14.68	2449.92	14.68	2431.93	14.68	2479.34	14.68	2429.01	14.68	2381.57	14.68	2483.68	14.68	2511.02	14.68	2513.21	14.68	2521.06	14.68	2453.51			26.36	0.53642
--	--	26.38	0.26267	14.69	2527.46	14.69	2547.43	14.69	2455.7	14.69	2416.84	14.69	2504.28	14.69	2431.28	14.69	2406.01	14.69	2520.55	14.69	2509.29	14.69	2473.17	14.69	2525.12	14.69	2467.3			26.38	0.54539
--	--	26.4	0.27719	14.7	2543.25	14.7	2532.83	14.7	2481.83	14.7	2421.27	14.7	2459.82	14.7	2467.87	14.7	2432.89	14.7	2476.28	14.7	2476.08	14.7	2468.4	14.7	2539.36	14.7	2444.14			26.4	0.55841
--	--	26.42	0.29322	14.71	2558.46	14.71	2521.79	14.71	2480.75	14.71	2418.42	14.71	2426.85	14.71	2485.01	14.71	2451.42	14.71	2442.26	14.71	2458.94	14.71	2470.7	14.71	2550.13	14.71	2421.1			26.42	0.57525
--	--	26.44	0.31092	14.72	2572.03	14.72	2521.11	14.72	2400.51	14.72	2394.4	14.72	2427.28	14.72	2445.55	14.72	2445.67	14.72	2438.07	14.72	2488.52	14.72	2493.55	14.72	2550.78	14.72	2398.38			26.44	0.59581
--	--	26.46	0.33049	14.73	2572.29	14.73	2531.1	14.73	2382.98	14.73	2408.11	14.73	2436.84	14.73	2423.49	14.73	2438.9	14.73	2429.74	14.73	2511.29	14.73	2499.6	14.73	2554.57	14.73	2402.22			26.46	0.6201
--	--	26.48	0.35216	14.74	2547.36	14.74	2561.3	14.74	2484.01	14.74	2493.16	14.74	2463.66	14.74	2434.3	14.74	2430.19	14.74	2413.61	14.74	2521.16	14.74	2473.89	14.74	2564.31	14.74	2456.28			26.48	0.64825
--	--	26.5	0.37622	14.75	2535.11	14.75	2561.93	14.75	2519.12	14.75	2511.54	14.75	2477.17	14.75	2434.11	14.75	2433.34	14.75	2407.59	14.75	2513.82	14.75	2467.83	14.75	2558.81	14.75	2475.69			26.5	0.68047
--	--	26.52	0.40302	14.76	2539.23	14.76	2524.33	14.76	2468.97	14.76	2443.71	14.76	2473.45	14.76	2419.7	14.76	2451.82	14.76	2414.66	14.76	2484.21	14.76	2487.19	14.76	2533.63	14.76	2450.31			26.52	0.71708
--	--	26.54	0.43298	14.77	2552.67	14.77	2523.25	14.77	2447.48	14.77	2435.88	14.77	2490.7	14.77	2432.29	14.77	2453.65	14.77	2431.07	14.77	2463.31	14.77	2500.26	14.77	2526.17	14.77	2441.29			26.54	0.75848
--	--	26.56	0.46658	14.78	2574.49	14.78	2555.05	14.78	2451.78	14.78	2482.04	14.78	2526.81	14.78	2469.18	14.78	2440.5	14.78	2455.88	14.78	2450.27	14.78	2507.64	14.78	2534.67	14.78	2446.98			26.56	0.8052
--	--	26.58	0.50445	14.79	2563.07	14.79	2566.8	14.79	2440.33	14.79	2489.91	14.79	2488.73	14.79	2464.36	14.79	2454.34	14.79	2474.23	14.79	2471.67	14.79	2533.73	14.79	2543.25	14.79	2463.06			26.58	0.8579
--	--	26.6	0.54733	14.8	2530.95	14.8	2566.07	14.8	2419.07	14.8	2473.94	14.8	2404.47	14.8	2433.58	14.8	2484.97	14.8	2488.55	14.8	2514.49	14.8	2571.45	14.8	2551.89	14.8	2485.6			26.6	0.91737
--	--	26.62	0.59614	14.81	2516.81	14.81	2554.33	14.81	2435.34	14.81	2475.11	14.81	2401.17	14.81	2425.77	14.81	2467.77	14.81	2494.84	14.81	2529.34	14.81	2552.02	14.81	2572.78	14.81	2492.97			26.62	0.98461
--	--	26.64	0.65204	14.82	2510.14	14.82	2538.01	14.82	2467.2	14.82	2483.4	14.82	2431.49	14.82	2427.5	14.82	2430.71	14.82	2497.79	14.82	2532.56	14.82	2508.87	14.82	2598.76	14.82	2494.04			26.64	1.95141
--	--	26.66	0.71647	14.83	2505.91	14.83	2546.75	14.83	2495.14	14.83	2482.32	14.83	2421.67	14.83	2428.27	14.83	2423.69	14.83	2471.15	14.83	2509.65	14.83	2491.51	14.83	2580.54	14.83	2485.88			26.66	2.06322
--	--	26.68	0.79128	14.84	2502.3	14.84	2561.9	14.84	2522.07	14.84	2478.85	14.84	2401.59	14.84	2428.79	14.84	2424.33	14.84	2436.95	14.84	2480.06	14.84	2480.75	14.84	2551.04	14.84	2475.37			26.68	2.18841
--	--	26.7	0.87882	14.85	2516.75	14.85	2542.39	14.85	2515.48	14.85	2477.38	14.85	2445.16	14.85	2481.91	14.85	2448.93	14.85	2439.39	14.85	2509.03	14.85	2514.45	14.85	2570.81	14.85	2432.64			26.7	2.32932
--	--	26.72	0.9822	14.86	2533.52	14.86	2518.46	14.86	2504.62	14.86	2476.17	14.86	2496.85	14.86	2541.75	14.86	2476.58	14.86	2446.51	14.86	2545.49	14.86	2553.84	14.86	2596.87	14.86	2385.8			26.72	2.48889
--	--	26.74	1.65815	14.87	2517.05	14.87	2509.46	14.87	2508.61	14.87	2476.21	14.87	2476.86	14.87	2515.86	14.87	2479.81	14.87	2445.81	14.87	2524.62	14.87	2527.14	14.87	2529.62	14.87	2438.39			26.74	2.67082
--	--	26.76	1.82253	14.88	2501.26	14.88	2500.64	14.88	2512.18	14.88	2472.86	14.88	2457.71	14.88	2490.01	14.88	2483.38	14.88	2446.68	14.88	2504.3	14.88	2499.33	14.88	2465.07	14.88	2490.14			26.76	2.87982
--	--	26.78	2.02056	14.89	2505.8	14.89	2489.41	14.89	2504.98	14.89	2422.07	14.89	2473.66	14.89	2492.75	14.89	2499.71	14.89	2471.74	14.89	2510.37	14.89	2477.66	14.89	2468.76	14.89	2497.7			26.78	3.12197
--	--	26.8	2.26284	14.9	2510.61	14.9	2482.47	14.9	2499.4	14.9	2392.08	14.9	2485.74	14.9	2495.19	14.9	2511.32	14.9	2490.7	14.9	2515.48	14.9	2460.95	14.9	2479.73	14.9	2499.48			26.8	3.40523
--	--	26.82	2.56454	14.91	2516.89	14.91	2498.5	14.91	2502.46	14.91	2473.52	14.91	2477.06	14.91	2496	14.91	2497.62	14.91	2476.95	14.91	2515.49	14.91	2470.83	14.91	2529.79	14.91	2470.34			26.82	3.75608
--	--	26.84	2.94802	14.92	2519.53	14.92	2517.02	14.92	2499.3	14.92	2526.01	14.92	2469.9	14.92	2495.32	14.92	2488.29	14.92	2464.46	14.92	2518.72	14.92	2480.54	14.92	2566.36	14.92	2448.01			26.84	4.15739
--	--	26.86	3.47276	14.93	2511.06	14.93	2543.13	14.93	2477.16	14.93	2490.39	14.93	2467.31	14.93	2490.15	14.93	2492.28	14.93	2455.76	14.93	2531.78	14.93	2489.77	14.93	2561.89	14.93	2446.41			26.86	4.64425
--	--	26.88	4.1464	14.94	2526.62	14.94	2570.72	14.94	2469.2	14.94	2470.3	14.94	2466.99	14.94	2489.07	14.94	2491.47	14.94	2463.25	14.94	2528.76	14.94	2494.66	14.94	2561.22	14.94	2452.51			26.88	5.24417
--	--	26.9	5.09805	14.95	2589.36	14.95	2601.23	14.95	2489.07	14.95	2480.7	14.95	2471.12	14.95	2496.03	14.95	2481.24	14.95	2502.5	14.95	2494.2	14.95	2491.05	14.95	2568.03	14.95	2473.69			26.9	5.99669
--	--	26.92	6.53479	14.96	2606.21	14.96	2599.96	14.96	2489.97	14.96	2489.72	14.96	2490.51	14.96	2493.92	14.96	2483.61	14.96	2527.21	14.96	2492.03	14.96	2507.32	14.96	2566.75	14.96	2483.96			26.92	6.96038
--	--	26.94	8.85597	14.97	2561.65	14.97	2556.15	14.97	2465.46	14.97	2496.9	14.97	2530.33	14.97	2479.68	14.97	2502.83	14.97	2532.45	14.97	2533.2	14.97	2550.22	14.97	2554.64	14.97	2479.62			26.94	8.22594
--	--	26.96	12.7296	14.98	2539.98	14.98	2541.98	14.98	2482.68	14.98	2502.15	14.98	2533.26	14.98	2477.48	14.98	2517.96	14.98	2539.97	14.98	2541.96	14.98	2564.15	14.98	2575.65	14.98	2464.31			26.96	9.9448
--	--	26.98	19.0148	14.99	2539.63	14.99	2555.42	14.99	2538.78	14.99	2505.59	14.99	2501.82	14.99	2486.49	14.99	2529.27	14.99	2549.6	14.99	2520.54	14.99	2551.09	14.99	2627.5	14.99	2438.77			26.98	12.3969
--	--	27	28.2041	15	2543.31	15	2557.56	15	2543.98	15	2509.29	15	2488.72	15	2506.89	15	2521.2	15	2562.58	15	2516.47	15	2565.04	15	2634.76	15	2448.3			27	16.1375
--	--	27.02	38.3282	15.01	2549.6	15.01	2552.43	15.01	2516.36	15.01	2513.17	15.01	2487.47	15.01	2534.62	15.01	2500.64	15.01	2577.72	15.01	2523.61	15.01	2596.41	15.01	2613.25	15.01	2480.45			27.02	22.2328
--	--	27.04	42.135	15.02	2565.54	15.02	2557.96	15.02	2504.23	15.02	2530.16	15.02	2503.21	15.02	2549.88	15.02	2486.12	15.02	2578.95	15.02	2556.65	15.02	2596.4	15.02	2603.6	15.02	2507			27.04	32.4505
--	--	27.06	35.6415	15.03	2585.67	15.03	2568.12	15.03	2498.79	15.03	2552.83	15.03	2526.3	15.03	2559.74	15.03	2474.23	15.03	2574.18	15.03	2600.89	15.03	2582.81	15.03	2599.09	15.03	2531.14			27.06	49.0298
--	--	27.08	25.9797	15.04	2575.19	15.04	2576.32	15.04	2514.11	15.04	2553.98	15.04	2553.91	15.04	2545.45	15.04	2466.56	15.04	2573.57	15.04	2568.27	15.04	2559.93	15.04	2602.33	15.04	2488.31			27.08	73.1368
--	--	27.1	18.7138	15.05	2556.49	15.05	2583.99	15.05	2535	15.05	2549.35	15.05	2582.72	15.05	2524.68	15.05	2460.03	15.05	2574.08	15.05	2515	15.05	2534.56	15.05	2607.66	15.05	2427.5			27.1	99.1548
--	--	27.12	14.7665	15.06	2573.47	15.06	2552.13	15.06	2540.16	15.06	2575.64	15.06	2584.41	15.06	2567.57	15.06	2479.33	15.06	2575.51	15.06	2527.3	15.06	2573.15	15.06	2609.24	15.06	2450.05			27.12	107.987
--	--	27.14	13.7291	15.07	2595.39	15.07	2514.79	15.07	2543.15	15.07	2606.22	15.07	2582.34	15.07	2619.27	15.07	2502.2	15.07	2577.06	15.07	2548.68	15.07	2620.6	15.07	2610.29	15.07	2484.15			27.14	91.0413
--	--	27.16	15.1259	15.08	2546.67	15.08	2551.23	15.08	2551.48	15.08	2574.86	15.08	2581.77	15.08	2620.67	15.08	2508.84	15.08	2559.85	15.08	2575.85	15.08	2585.28	15.08	2573.28	15.08	2499.3			27.16	66.9724
--	--	27.18	18.2619	15.09	2499.51	15.09	2587.32	15.09	2559.41	15.09	2543.87	15.09	2580.89	15.09	2618.34	15.09	2518.25	15.09	2544.17	15.09	2600.32	15.09	2549.76	15.09	2541.56	15.09	2514.13			27.18	47.689
--	--	27.2	20.8954	15.1	2514.57	15.1	2579.33	15.1	2558.13	15.1	2551.17	15.1	2574.28	15.1	2582.65	15.1	2580.75	15.1	2562.98	15.1	2578.54	15.1	2554.38	15.1	2614.62	15.1	2533.66			27.2	33.6274
--	--	27.22	19.599	15.11	2532.2	15.11	2573.96	15.11	2559.61	15.11	2559.86	15.11	2572.38	15.11	2552.09	15.11	2635.85	15.11	2579.56	15.11	2562.28	15.11	2562.72	15.11	2674.64	15.11	2543.6			27.22	24.0114
--	--	27.24	15.219	15.12	2564.53	15.12	2583.56	15.12	2576.89	15.12	2576.49	15.12	2597.33	15.12	2550.94	15.12	2648.58	15.12	2583.32	15.12	2577.65	15.12	2592.28	15.12	2660.04	15.12	2498.62			27.24	17.9148
--	--	27.26	10.9946	15.13	2588.85	15.13	2587.66	15.13	2603.1	15.13	2592.29	15.13	2615.05	15.13	2558.06	15.13	2655.18	15.13	2596.75	15.13	2594.27	15.13	2625.94	15.13	2652.2	15.13	2467.45			27.26	14.1178
--	--	27.28	8.03682	15.14	2587.61	15.14	2574.25	15.14	2657.75	15.14	2605.47	15.14	2609.72	15.14	2591.51	15.14	2642.23	15.14	2640.97	15.14	2614.92	15.14	2672.66	15.14	2665.85	15.14	2480.28			27.28	11.706
--	--	27.3	6.1981	15.15	2584.53	15.15	2567.27	15.15	2679.44	15.15	2634.27	15.15	2608.34	15.15	2639.42	15.15	2665.63	15.15	2694.7	15.15	2644.51	15.15	2717.77	15.15	2700.85	15.15	2499.69			27.3	10.1274
--	--	27.32	5.18641	15.16	2577.71	15.16	2573.4	15.16	2633.91	15.16	2694.92	15.16	2615.02	15.16	2716.82	15.16	2763.12	15.16	2767.83	15.16	2692.33	15.16	2759.62	15.16	2779.35	15.16	2532.55			27.32	9.06785
--	--	27.34	4.53422	15.17	2575.32	15.17	2584.54	15.17	2648.21	15.17	2755.28	15.17	2703.68	15.17	2833.73	15.17	2869.21	15.17	2876.06	15.17	2780.48	15.17	2832.47	15.17	2881.36	15.17	2545.85			27.34	8.35022
--	--	27.36	4.13147	15.18	2579.09	15.18	2602.62	15.18	2745.41	15.18	2815.23	15.18	2905.94	15.18	3005.39	15.18	2987.2	15.18	3032.94	15.18	2924.49	15.18	2948.27	15.18	3015.91	15.18	2532.03			27.36	7.87338
--	--	27.38	3.87793	15.19	2581.28	15.19	2603.41	15.19	2826.78	15.19	2920.74	15.19	3079.68	15.19	3161.26	15.19	3159.18	15.19	3172.54	15.19	3104.67	15.19	3125.54	15.19	3184.18	15.19	2541.89			27.38	7.57738
--	--	27.4	3.72278	15.2	2581.95	15.2	2587.55	15.2	2892.89	15.2	3070.13	15.2	3225.96	15.2	3301.92	15.2	3383.17	15.2	3295.49	15.2	3319.67	15.2	3362.03	15.2	3384.95	15.2	2574.54			27.4	7.42568
--	--	27.42	3.63887	15.21	2580.41	15.21	2588.64	15.21	2907.6	15.21	3106.26	15.21	3248.97	15.21	3291.22	15.21	3395.53	15.21	3309.51	15.21	3359.46	15.21	3397.82	15.21	3411.94	15.21	2617.89			27.42	7.3964
--	--	27.44	3.61045	15.22	2577.39	15.22	2601.06	15.22	2887.98	15.22	3066.73	15.22	3189.62	15.22	3179.38	15.22	3266.49	15.22	3250.74	15.22	3282.16	15.22	3299.51	15.22	3322.83	15.22	2668.39			27.44	7.47819
--	--	27.46	3.62806	15.23	2584.18	15.23	2582.25	15.23	2890.66	15.23	2996.81	15.23	3122.66	15.23	3091.33	15.23	3158.11	15.23	3165.56	15.23	3193.59	15.23	3210.9	15.23	3208.15	15.23	2692.76			27.46	7.66843
--	--	27.48	3.68622	15.24	2595.37	15.24	2549.39	15.24	2903.38	15.24	2913.23	15.24	3052.27	15.24	3013.99	15.24	3059.04	15.24	3068.49	15.24	3099.93	15.24	3126.65	15.24	3081.97	15.24	2705.37			27.48	7.97331
--	--	27.5	3.78233	15.25	2585.88	15.25	2567.12	15.25	2817.28	15.25	2848.01	15.25	2941	15.25	2892.22	15.25	2949.25	15.25	2946.61	15.25	2970.45	15.25	3035.08	15.25	2991.29	15.25	2736.16			27.5	8.41034
--	--	27.52	3.91611	15.26	2570.53	15.26	2599.16	15.26	2703.27	15.26	2787.98	15.26	2818.17	15.26	2757.91	15.26	2836.45	15.26	2817.71	15.26	2830.84	15.26	2941.44	15.26	2910.62	15.26	2772.09			27.52	9.14877
--	--	27.54	4.08944	15.27	2551.09	15.27	2614.61	15.27	2677.59	15.27	2729.88	15.27	2737.85	15.27	2718.19	15.27	2737.39	15.27	2730.99	15.27	2760.56	15.27	2820.1	15.27	2827.55	15.27	2722.59			27.54	9.99474
--	--	27.56	4.3064	15.28	2531.04	15.28	2627.59	15.28	2665.12	15.28	2672.07	15.28	2663.88	15.28	2692.62	15.28	2640.39	15.28	2650.59	15.28	2700.64	15.28	2694.61	15.28	2744.11	15.28	2660.3			27.56	11.2354
--	--	27.58	4.57473	15.29	2549.7	15.29	2622.93	15.29	2630.5	15.29	2608.01	15.29	2591.77	15.29	2613.82	15.29	2615.7	15.29	2635.33	15.29	2654.3	15.29	2644.22	15.29	2710.69	15.29	2630.82			27.58	13.1345
--	--	27.6	4.90586	15.3	2568.84	15.3	2618.92	15.3	2595.66	15.3	2546.95	15.3	2525.63	15.3	2539.11	15.3	2595.97	15.3	2624.07	15.3	2611.77	15.3	2598.96	15.3	2680.43	15.3	2601.47			27.6	16.0945
--	--	27.62	5.31878	15.31	2566.52	15.31	2640.92	15.31	2574.36	15.31	2547.38	15.31	2571.36	15.31	2583.72	15.31	2613.04	15.31	2637.08	15.31	2630.78	15.31	2591.64	15.31	2670.41	15.31	2548.78			27.62	20.526
--	--	27.64	5.84688	15.32	2567.4	15.32	2654.57	15.32	2557.53	15.32	2546.71	15.32	2607.48	15.32	2619.22	15.32	2627.33	15.32	2639.1	15.32	2643.31	15.32	2585.09	15.32	2654.83	15.32	2506.26			27.64	26.2828
--	--	27.66	6.55397	15.33	2588.02	15.33	2617	15.33	2568.13	15.33	2539.3	15.33	2584.72	15.33	2598.88	15.33	2624.63	15.33	2573.71	15.33	2616.11	15.33	2583.24	15.33	2605.23	15.33	2526.04			27.66	31.0805
--	--	27.68	7.56316	15.34	2600.25	15.34	2599.33	15.34	2573.52	15.34	2534.2	15.34	2566.67	15.34	2580.91	15.34	2616.56	15.34	2524.66	15.34	2596.66	15.34	2577.25	15.34	2573.16	15.34	2543.43			27.68	31.0657
--	--	27.7	9.08763	15.35	2584.5	15.35	2648.13	15.35	2561.47	15.35	2536.85	15.35	2564.36	15.35	2570.87	15.35	2590.54	15.35	2530.2	15.35	2603.13	15.35	2557.48	15.35	2599.63	15.35	2552.79			27.7	27.3965
--	--	27.72	11.4231	15.36	2576.45	15.36	2669.8	15.36	2544.3	15.36	2537.04	15.36	2560.43	15.36	2556.77	15.36	2564.93	15.36	2542.4	15.36	2606.09	15.36	2550.69	15.36	2620.2	15.36	2560.96			27.72	24.0033
--	--	27.74	14.9083	15.37	2584.7	15.37	2634.01	15.37	2516.29	15.37	2532.01	15.37	2553.08	15.37	2534.04	15.37	2540.16	15.37	2568.74	15.37	2601.6	15.37	2571.41	15.37	2628.27	15.37	2566.62			27.74	22.2712
--	--	27.76	18.999	15.38	2585.42	15.38	2599.09	15.38	2506.5	15.38	2527.54	15.38	2538.96	15.38	2521.86	15.38	2532.47	15.38	2577.36	15.38	2587.43	15.38	2569.66	15.38	2612.3	15.38	2551.44			27.76	22.101
--	--	27.78	21.6839	15.39	2575.33	15.39	2565.45	15.39	2522.86	15.39	2523.88	15.39	2515.13	15.39	2524.83	15.39	2549.27	15.39	2560.55	15.39	2559.35	15.39	2535.7	15.39	2561.83	15.39	2506.37			27.78	23.2517
--	--	27.8	20.7983	15.4	2587.85	15.4	2563.44	15.4	2530.18	15.4	2529.23	15.4	2521.81	15.4	2533.34	15.4	2546.55	15.4	2543.18	15.4	2553.86	15.4	2533.2	15.4	2548.71	15.4	2481.35			27.8	25.2511
--	--	27.82	18.1791	15.41	2622.91	15.41	2592.97	15.41	2528.48	15.41	2543.57	15.41	2558.9	15.41	2547.38	15.41	2524.39	15.41	2525.24	15.41	2570.88	15.41	2562.06	15.41	2572.8	15.41	2476.33			27.82	28.1309
--	--	27.84	16.195	15.42	2580.34	15.42	2609.55	15.42	2524.49	15.42	2542.59	15.42	2567.57	15.42	2535.39	15.42	2499.02	15.42	2523.04	15.42	2560.09	15.42	2560.12	15.42	2577.31	15.42	2502.16			27.84	31.9724
--	--	27.86	15.4052	15.43	2484.06	15.43	2617.17	15.43	2518.92	15.43	2531.03	15.43	2556.56	15.43	2505.37	15.43	2471.43	15.43	2531.71	15.43	2530.06	15.43	2536.85	15.43	2568.25	15.43	2549.35			27.86	36.997
--	--	27.88	15.6552	15.44	2494.83	15.44	2609.4	15.44	2518.27	15.44	2544.32	15.44	2533.48	15.44	2514.17	15.44	2468.58	15.44	2542.91	15.44	2524.61	15.44	2538.85	15.44	2569.18	15.44	2567.94			27.88	43.5814
--	--	27.9	16.7197	15.45	2555.7	15.45	2594.44	15.45	2519.94	15.45	2569.25	15.45	2504.75	15.45	2541.15	15.45	2477.32	15.45	2555.29	15.45	2530.67	15.45	2552.68	15.45	2574.79	15.45	2573.15			27.9	52.3243
--	--	27.92	18.4724	15.46	2584.09	15.46	2585.34	15.46	2564.18	15.46	2558.68	15.46	2509.5	15.46	2560.29	15.46	2494.74	15.46	2577.35	15.46	2536.66	15.46	2524.67	15.46	2584.38	15.46	2556.45			27.92	64.205
--	--	27.94	20.9158	15.47	2602.85	15.47	2577.98	15.47	2621.05	15.47	2537.59	15.47	2524.19	15.47	2577.09	15.47	2514.74	15.47	2602.28	15.47	2542.63	15.47	2484.26	15.47	2595.16	15.47	2533.24			27.94	80.962
--	--	27.96	24.1705	15.48	2595.5	15.48	2579.77	15.48	2607.05	15.48	2548.82	15.48	2520.35	15.48	2548.11	15.48	2513.64	15.48	2597.67	15.48	2539.8	15.48	2538.83	15.48	2619.32	15.48	2520.6			27.96	105.978
--	--	27.98	28.4772	15.49	2583.95	15.49	2583.03	15.49	2581.65	15.49	2565.25	15.49	2513.52	15.49	2511.77	15.49	2509.15	15.49	2588.32	15.49	2535.55	15.49	2608.68	15.49	2645.64	15.49	2509.66			27.98	145.98
--	--	28	34.236	15.5	2614.53	15.5	2603.73	15.5	2597.01	15.5	2545.25	15.5	2539.09	15.5	2492.42	15.5	2502.23	15.5	2546.21	15.5	2549.47	15.5	2552.12	15.5	2634.29	15.5	2520.54			28	213.137
--	--	28.02	42.1177	15.51	2645.65	15.51	2624.67	15.51	2611.86	15.51	2525.59	15.51	2564.79	15.51	2474.32	15.51	2497.91	15.51	2505.36	15.51	2563.55	15.51	2493.1	15.51	2621.76	15.51	2531.6			28.02	325.371
--	--	28.04	53.3414	15.52	2639.69	15.52	2631.07	15.52	2567.36	15.52	2556.3	15.52	2555.38	15.52	2465.01	15.52	2556.1	15.52	2532.02	15.52	2560.23	15.52	2525.63	15.52	2626.02	15.52	2521.52			28.04	500.118
--	--	28.06	70.3102	15.53	2632.46	15.53	2635.78	15.53	2534.48	15.53	2582.75	15.53	2542.77	15.53	2459.45	15.53	2601.68	15.53	2551.33	15.53	2554.2	15.53	2556.84	15.53	2627.76	15.53	2518.94			28.06	726.843
--	--	28.08	97.7567	15.54	2616.87	15.54	2629.33	15.54	2578.06	15.54	2581.09	15.54	2509.09	15.54	2478.55	15.54	2564.18	15.54	2522.22	15.54	2530.33	15.54	2579.38	15.54	2612.88	15.54	2565.72			28.08	894.619
--	--	28.1	143.97	15.55	2609.74	15.55	2625.56	15.55	2607.46	15.55	2577.11	15.55	2486.66	15.55	2507.4	15.55	2537.05	15.55	2497.09	15.55	2521.15	15.55	2589.25	15.55	2599.67	15.55	2592.99			28.1	835.494
--	--	28.12	220.489	15.56	2632.28	15.56	2631.23	15.56	2587.2	15.56	2565.02	15.56	2503.63	15.56	2570.43	15.56	2546.3	15.56	2485.92	15.56	2563.42	15.56	2554.68	15.56	2592.3	15.56	2551.87			28.12	617.357
--	--	28.14	336.755	15.57	2635.5	15.57	2622.57	15.57	2557.06	15.57	2554.3	15.57	2518.09	15.57	2611.78	15.57	2552.06	15.57	2482.37	15.57	2586.75	15.57	2536.56	15.57	2596.13	15.57	2515.84			28.14	410.275
--	--	28.16	478.208	15.58	2596.13	15.58	2582.33	15.58	2505.15	15.58	2546.62	15.58	2527	15.58	2605.39	15.58	2550.12	15.58	2495.6	15.58	2568.34	15.58	2554.7	15.58	2624.61	15.58	2491.02			28.16	267.467
--	--	28.18	560.571	15.59	2587.45	15.59	2570.46	15.59	2485.8	15.59	2547.29	15.59	2550.37	15.59	2594.33	15.59	2535.47	15.59	2503.63	15.59	2556.46	15.59	2566.98	15.59	2620.27	15.59	2490.62			28.18	180.399
--	--	28.2	496.712	15.6	2624.37	15.6	2600.74	15.6	2514.85	15.6	2560.39	15.6	2595.22	15.6	2576.34	15.6	2501.94	15.6	2503.93	15.6	2554.3	15.6	2570.55	15.6	2567.12	15.6	2526.5			28.2	130.201
--	--	28.22	359.201	15.61	2630.84	15.61	2609.17	15.61	2551.83	15.61	2569.73	15.61	2607.08	15.61	2562.53	15.61	2500.15	15.61	2507.55	15.61	2543.36	15.61	2571.15	15.61	2556.78	15.61	2543.03			28.22	101.733
--	--	28.24	242.15	15.62	2605.92	15.62	2595.08	15.62	2597	15.62	2575.2	15.62	2584.94	15.62	2553	15.62	2531.09	15.62	2514.59	15.62	2523.36	15.62	2568.69	15.62	2590.57	15.62	2539.63			28.24	85.2537
--	--	28.26	166.822	15.63	2613.64	15.63	2593.04	15.63	2585.71	15.63	2562.87	15.63	2575.39	15.63	2550.5	15.63	2536.22	15.63	2521.21	15.63	2540.87	15.63	2553.66	15.63	2619.4	15.63	2551.94			28.26	73.5321
--	--	28.28	123.973	15.64	2644.75	15.64	2599.63	15.64	2533.97	15.64	2537.79	15.64	2574.87	15.64	2553.03	15.64	2522.86	15.64	2527.52	15.64	2585.25	15.64	2529.61	15.64	2644.68	15.64	2575.51			28.28	61.4915
--	--	28.3	97.4974	15.65	2638.22	15.65	2604.49	15.65	2535.83	15.65	2540.22	15.65	2555.24	15.65	2542.52	15.65	2536.21	15.65	2514.92	15.65	2606.58	15.65	2549.77	15.65	2644.2	15.65	2567.81			28.3	49.749
--	--	28.32	75.7215	15.66	2613.37	15.66	2608.5	15.66	2563.77	15.66	2556.02	15.66	2526.3	15.66	2525.66	15.66	2562.55	15.66	2493.12	15.66	2616.7	15.66	2591.44	15.66	2631.19	15.66	2544.9			28.32	40.2875
--	--	28.34	57.85	15.67	2599.98	15.67	2567.72	15.67	2566.63	15.67	2572.49	15.67	2549.9	15.67	2515.65	15.67	2570.07	15.67	2511.72	15.67	2612.55	15.67	2593.56	15.67	2641	15.67	2526.86			28.34	33.2644
--	--	28.36	44.6167	15.68	2590.14	15.68	2513	15.68	2561.69	15.68	2589.17	15.68	2589.83	15.68	2507.77	15.68	2571.73	15.68	2542.87	15.68	2603.96	15.68	2583.38	15.68	2657.93	15.68	2510.32			28.36	28.1186
--	--	28.38	35.3761	15.69	2596.51	15.69	2551.95	15.69	2597.62	15.69	2576.09	15.69	2570.82	15.69	2521.76	15.69	2566.92	15.69	2568.88	15.69	2567.82	15.69	2569.95	15.69	2626.75	15.69	2532.86			28.38	24.277
--	--	28.4	28.9602	15.7	2605.67	15.7	2607.04	15.7	2640.59	15.7	2557.88	15.7	2541.66	15.7	2539.52	15.7	2561	15.7	2594.01	15.7	2526.94	15.7	2555.97	15.7	2587.28	15.7	2562.14			28.4	21.3172
--	--	28.42	24.418	15.71	2640.5	15.71	2609.54	15.71	2587.51	15.71	2580.34	15.71	2541.52	15.71	2553.13	15.71	2552.75	15.71	2563.81	15.71	2539.31	15.71	2607.48	15.71	2603.55	15.71	2577.73			28.42	18.9684
--	--	28.44	21.1051	15.72	2674.94	15.72	2609.31	15.72	2531.05	15.72	2604.23	15.72	2544.08	15.72	2566	15.72	2545.94	15.72	2531.67	15.72	2555.08	15.72	2659.33	15.72	2621.8	15.72	2591.54			28.44	17.065
--	--	28.46	18.6294	15.73	2652.8	15.73	2621.62	15.73	2544.94	15.73	2598.05	15.73	2574.19	15.73	2564.59	15.73	2584.94	15.73	2540.24	15.73	2576.42	15.73	2606.08	15.73	2599.65	15.73	2577.34			28.46	15.5022
--	--	28.48	16.762	15.74	2636.98	15.74	2631.78	15.74	2557.75	15.74	2591.23	15.74	2601.13	15.74	2562.12	15.74	2613.81	15.74	2548.9	15.74	2595.45	15.74	2562.32	15.74	2582.34	15.74	2565.3			28.48	14.2092
--	--	28.5	15.329	15.75	2666.13	15.75	2626.7	15.75	2562.81	15.75	2579.87	15.75	2605.54	15.75	2552	15.75	2570.65	15.75	2558.25	15.75	2598.16	15.75	2586.06	15.75	2599.46	15.75	2568.56			28.5	13.1357
--	--	28.52	14.3291	15.76	2686.21	15.76	2618.12	15.76	2568.52	15.76	2573.71	15.76	2601.88	15.76	2546.13	15.76	2540.04	15.76	2572.65	15.76	2603.6	15.76	2610.12	15.76	2618.16	15.76	2566.94			28.52	12.245
--	--	28.54	13.681	15.77	2672.91	15.77	2596.66	15.77	2576.62	15.77	2586.77	15.77	2568.44	15.77	2555.86	15.77	2555.63	15.77	2605.66	15.77	2619.15	15.77	2635.36	15.77	2642.69	15.77	2547.32			28.54	11.7221
--	--	28.56	13.3762	15.78	2663.73	15.78	2601.74	15.78	2587.55	15.78	2593.23	15.78	2553.38	15.78	2555.1	15.78	2563.38	15.78	2617.31	15.78	2625.23	15.78	2650.85	15.78	2659.37	15.78	2527.51			28.56	11.1289
--	--	28.58	13.4417	15.79	2664.02	15.79	2667.68	15.79	2604.99	15.79	2584.58	15.79	2580.49	15.79	2530.26	15.79	2553.13	15.79	2579.98	15.79	2609.6	15.79	2643.97	15.79	2658.02	15.79	2507.27			28.58	10.5585
--	--	28.6	13.9559	15.8	2648.18	15.8	2685.07	15.8	2608.61	15.8	2571.86	15.8	2589.14	15.8	2520.98	15.8	2552.52	15.8	2553.19	15.8	2594.12	15.8	2641.92	15.8	2646.38	15.8	2512.53			28.6	10.2035
--	--	28.62	15.0922	15.81	2607.5	15.81	2627.74	15.81	2590.96	15.81	2552.9	15.81	2569.38	15.81	2535.65	15.81	2566.74	15.81	2542.65	15.81	2578.86	15.81	2647.31	15.81	2618.9	15.81	2557.04			28.62	9.95733
--	--	28.64	17.2195	15.82	2582.46	15.82	2607.43	15.82	2589.58	15.82	2557.28	15.82	2558.88	15.82	2555.4	15.82	2570.39	15.82	2549.17	15.82	2573.28	15.82	2646.1	15.82	2605.46	15.82	2585.2			28.64	9.81253
--	--	28.66	21.0776	15.83	2574.1	15.83	2626.59	15.83	2605.55	15.83	2586.54	15.83	2558.25	15.83	2580.56	15.83	2562.77	15.83	2573.88	15.83	2578.01	15.83	2637.85	15.83	2606.98	15.83	2595.92			28.66	9.7888
--	--	28.68	27.9296	15.84	2596.61	15.84	2622.63	15.84	2607.69	15.84	2603.68	15.84	2570.03	15.84	2584.09	15.84	2541.44	15.84	2577.32	15.84	2582.83	15.84	2630.29	15.84	2609.82	15.84	2593.52			28.68	9.88928
--	--	28.7	39.525	15.85	2642.03	15.85	2601.51	15.85	2599.57	15.85	2611.82	15.85	2591.01	15.85	2571.55	15.85	2509.95	15.85	2564.98	15.85	2587.71	15.85	2623.24	15.85	2613.63	15.85	2581.4			28.7	10.3876
--	--	28.72	57.0439	15.86	2644.14	15.86	2598.46	15.86	2592.93	15.86	2607.74	15.86	2571.8	15.86	2552.31	15.86	2554.22	15.86	2576.26	15.86	2600.71	15.86	2622.6	15.86	2618.83	15.86	2575.18			28.72	10.8082
--	--	28.74	77.4109	15.87	2624.36	15.87	2604.55	15.87	2587.03	15.87	2597.5	15.87	2532.28	15.87	2529.68	15.87	2636.78	15.87	2599.47	15.87	2617.81	15.87	2625.19	15.87	2624.73	15.87	2571.94			28.74	11.443
--	--	28.76	86.8617	15.88	2630.57	15.88	2632.73	15.88	2607.78	15.88	2611.44	15.88	2546.92	15.88	2553.41	15.88	2633.28	15.88	2616.88	15.88	2619.09	15.88	2620.78	15.88	2634.43	15.88	2584.61			28.76	12.3582
--	--	28.78	74.7544	15.89	2645.24	15.89	2668.11	15.89	2637.22	15.89	2633.25	15.89	2579.2	15.89	2592.24	15.89	2601.76	15.89	2632.41	15.89	2615.23	15.89	2614.09	15.89	2645.38	15.89	2602.48			28.78	13.6571
--	--	28.8	53.9302	15.9	2649.24	15.9	2636.06	15.9	2646.86	15.9	2638.93	15.9	2585	15.9	2609.39	15.9	2608.49	15.9	2631.7	15.9	2605.81	15.9	2651.74	15.9	2640.83	15.9	2609.09			28.8	15.512
--	--	28.82	36.953	15.91	2651.28	15.91	2591.6	15.91	2652.85	15.91	2641.64	15.91	2585.91	15.91	2622.56	15.91	2622.27	15.91	2628	15.91	2595.36	15.91	2697.55	15.91	2633.44	15.91	2613.63			28.82	18.2378
--	--	28.84	25.7236	15.92	2673.36	15.92	2602.75	15.92	2658.57	15.92	2600.73	15.92	2601.34	15.92	2587.09	15.92	2589.25	15.92	2636.93	15.92	2604.04	15.92	2665.45	15.92	2674.82	15.92	2620.78			28.84	22.4578
--	--	28.86	18.9906	15.93	2695.66	15.93	2617.66	15.93	2664.02	15.93	2558.35	15.93	2617.75	15.93	2550.22	15.93	2554.67	15.93	2645.48	15.93	2614.43	15.93	2629.29	15.93	2718.23	15.93	2628.32			28.86	29.3902
--	--	28.88	15.0639	15.94	2671.06	15.94	2627.65	15.94	2659.61	15.94	2578.41	15.94	2632.92	15.94	2592.46	15.94	2587.66	15.94	2604.17	15.94	2639.25	15.94	2647.84	15.94	2707.39	15.94	2643.55			28.88	41.1264
--	--	28.9	12.7332	15.95	2652.3	15.95	2638.24	15.95	2658.76	15.95	2597.89	15.95	2645.98	15.95	2632.58	15.95	2619.3	15.95	2573.63	15.95	2657.67	15.95	2662.52	15.95	2696.31	15.95	2656.81			28.9	60.479
--	--	28.92	11.3147	15.96	2678.48	15.96	2653.5	15.96	2685.39	15.96	2612.91	15.96	2642.72	15.96	2656.47	15.96	2640.55	15.96	2625.98	15.96	2626.87	15.96	2647.42	15.96	2683.37	15.96	2654.97			28.92	89.4558
--	--	28.94	10.472	15.97	2701.61	15.97	2671.28	15.97	2706.96	15.97	2628.08	15.97	2640.87	15.97	2675.31	15.97	2658.74	15.97	2661.29	15.97	2611.07	15.97	2640.18	15.97	2671.03	15.97	2649.02			28.94	123.251
--	--	28.96	10.0506	15.98	2712.93	15.98	2698.91	15.98	2708.93	15.98	2643.8	15.98	2644.55	15.98	2674.61	15.98	2665.08	15.98	2630.58	15.98	2653.45	15.98	2663.38	15.98	2661.01	15.98	2627.12			28.96	139.683
--	--	28.98	9.98752	15.99	2716.47	15.99	2718.89	15.99	2697.89	15.99	2647.29	15.99	2655.62	15.99	2667.48	15.99	2666.87	15.99	2610.66	15.99	2677.95	15.99	2684.65	15.99	2660.98	15.99	2616.76			28.98	120.933
--	--	29	10.2774	16	2701.45	16	2720.64	16	2655.77	16	2621.56	16	2684.32	16	2645.01	16	2657.8	16	2616.47	16	2659.74	16	2701.29	16	2684.77	16	2633.98			29	87.5739
--	--	29.02	10.968	16.01	2684.1	16.01	2712.19	16.01	2647.91	16.01	2608.95	16.01	2707.54	16.01	2632.73	16.01	2650.07	16.01	2630.94	16.01	2658.48	16.01	2710.23	16.01	2709.89	16.01	2656.01			29.02	60.1916
--	--	29.04	12.1817	16.02	2663.03	16.02	2687.46	16.02	2694.67	16.02	2617.26	16.02	2722.04	16.02	2636.68	16.02	2644.49	16.02	2659.23	16.02	2684.27	16.02	2706.9	16.02	2737.13	16.02	2685.73			29.04	42.5254
--	--	29.06	14.181	16.03	2681.01	16.03	2678.79	16.03	2728.07	16.03	2631.82	16.03	2710.65	16.03	2649.17	16.03	2645.5	16.03	2662.27	16.03	2690.98	16.03	2711.73	16.03	2750.8	16.03	2691.04			29.06	32.4242
--	--	29.08	17.5146	16.04	2742.06	16.04	2687.82	16.04	2746.76	16.04	2653.3	16.04	2670.73	16.04	2671.07	16.04	2653.76	16.04	2637.47	16.04	2676.64	16.04	2725.57	16.04	2749.5	16.04	2669.42			29.08	27.2313
--	--	29.1	23.2402	16.05	2756.21	16.05	2689.07	16.05	2733.69	16.05	2680.13	16.05	2677.43	16.05	2683.17	16.05	2666.17	16.05	2668.74	16.05	2687.65	16.05	2724.68	16.05	2758.44	16.05	2654.81			29.1	25.1446
--	--	29.12	33.0701	16.06	2734.35	16.06	2684.34	16.06	2696.23	16.06	2711.07	16.06	2719.93	16.06	2687.75	16.06	2681.77	16.06	2743.08	16.06	2718.11	16.06	2712.47	16.06	2775.26	16.06	2645.58			29.12	25.3991
--	--	29.14	49.0519	16.07	2702.88	16.07	2680.96	16.07	2709.37	16.07	2723.34	16.07	2727.75	16.07	2720.73	16.07	2700.98	16.07	2764.16	16.07	2737.59	16.07	2719.26	16.07	2782.43	16.07	2665.44			29.14	28.1536
--	--	29.16	71.7999	16.08	2666.36	16.08	2678.3	16.08	2749.06	16.08	2725.79	16.08	2717.35	16.08	2768.63	16.08	2722.09	16.08	2757.27	16.08	2751.3	16.08	2736.01	16.08	2784.52	16.08	2700.56			29.16	34.5679
--	--	29.18	94.4038	16.09	2686	16.09	2700.44	16.09	2758.94	16.09	2742.64	16.09	2717.47	16.09	2741.34	16.09	2730.84	16.09	2787.21	16.09	2775.06	16.09	2766.95	16.09	2795.25	16.09	2700.6			29.18	46.6573
--	--	29.2	97.9823	16.1	2724.76	16.1	2731.02	16.1	2758.66	16.1	2764.4	16.1	2721.18	16.1	2688.43	16.1	2735.38	16.1	2829.69	16.1	2802.24	16.1	2802.71	16.1	2808.93	16.1	2688.68			29.2	66.751
--	--	29.22	78.321	16.11	2748.66	16.11	2718.99	16.11	2773.21	16.11	2781.42	16.11	2757.57	16.11	2759.5	16.11	2776.4	16.11	2869.72	16.11	2821.63	16.11	2822.86	16.11	2832.83	16.11	2707.16			29.22	94.751
--	--	29.24	54.224	16.12	2769.64	16.12	2698.61	16.12	2790.67	16.12	2797.51	16.12	2800.38	16.12	2854.88	16.12	2824.58	16.12	2909.27	16.12	2839.5	16.12	2839.96	16.12	2858.73	16.12	2731.59			29.24	119.702
--	--	29.26	36.184	16.13	2736.21	16.13	2724.57	16.13	2852.43	16.13	2866.73	16.13	2857.75	16.13	2895.32	16.13	2862.29	16.13	2895.03	16.13	2880.16	16.13	2870.2	16.13	2846.55	16.13	2723.81			29.26	118.359
--	--	29.28	24.7321	16.14	2699.32	16.14	2755.22	16.14	2917.09	16.14	2939.13	16.14	2916.51	16.14	2931.28	16.14	2899.47	16.14	2877.92	16.14	2923.05	16.14	2901.47	16.14	2833.64	16.14	2714.8			29.28	91.7949
--	--	29.3	17.9187	16.15	2715.35	16.15	2846.35	16.15	2943.35	16.15	2947.9	16.15	2988.46	16.15	2961.75	16.15	2955.51	16.15	2946.13	16.15	2991.07	16.15	2931.31	16.15	2960.32	16.15	2786.7			29.3	63.2157
--	--	29.32	13.8711	16.16	2729.86	16.16	2928.05	16.16	2973.39	16.16	2961.59	16.16	3054.4	16.16	2992.96	16.16	3010.37	16.16	3010.33	16.16	3059.73	16.16	2966.22	16.16	3073.27	16.16	2863.24			29.32	42.9564
--	--	29.34	11.3515	16.17	2731.5	16.17	2930.61	16.17	3035.17	16.17	3016.53	16.17	3069.84	16.17	3030.36	16.17	3055.33	16.17	3040.86	16.17	3133.72	16.17	3043.73	16.17	3071	16.17	2978.69			29.34	30.0406
--	--	29.36	9.77375	16.18	2738.8	16.18	2920.38	16.18	3102.82	16.18	3077.06	16.18	3101.08	16.18	3076.97	16.18	3108.89	16.18	3083.75	16.18	3200.87	16.18	3123.46	16.18	3088.52	16.18	3079.84			29.36	22.3529
--	--	29.38	8.63011	16.19	2769.26	16.19	2857.95	16.19	3194.45	16.19	3160.43	16.19	3196.9	16.19	3161.22	16.19	3197.54	16.19	3177.17	16.19	3240.05	16.19	3212.26	16.19	3186.94	16.19	3122.58			29.38	17.7294
--	--	29.4	7.83238	16.2	2787.89	16.2	2803.75	16.2	3324.04	16.2	3278.3	16.2	3309.27	16.2	3268.88	16.2	3294.78	16.2	3301.13	16.2	3316.32	16.2	3324.84	16.2	3311.7	16.2	3202.58			29.4	14.7941
--	--	29.42	7.2839	16.21	2777.12	16.21	2769.99	16.21	3548.04	16.21	3482.02	16.21	3462.81	16.21	3434.81	16.21	3413.37	16.21	3501.05	16.21	3484.86	16.21	3496.55	16.21	3501.99	16.21	3375.29			29.42	12.813
--	--	29.44	7.19964	16.22	2780.25	16.22	2743.3	16.22	3711.58	16.22	3648.43	16.22	3584	16.22	3561.17	16.22	3521.78	16.22	3656.41	16.22	3623.56	16.22	3638.97	16.22	3660.67	16.22	3519.03			29.44	11.4183
--	--	29.46	7.00702	16.23	2806.34	16.23	2728.28	16.23	3775.13	16.23	3753.17	16.23	3651.71	16.23	3622.13	16.23	3613.39	16.23	3738.12	16.23	3712.93	16.23	3732.97	16.23	3767.13	16.23	3614.9			29.46	10.4166
--	--	29.48	6.95226	16.24	2800.21	16.24	2714.66	16.24	3742.8	16.24	3740.54	16.24	3647.11	16.24	3621.24	16.24	3637.45	16.24	3719.92	16.24	3730.48	16.24	3740.87	16.24	3797.09	16.24	3706.42			29.48	9.6959
--	--	29.5	7.02799	16.25	2757.29	16.25	2702.63	16.25	3601.02	16.25	3593.96	16.25	3559.99	16.25	3549.77	16.25	3584.4	16.25	3587.69	16.25	3666.09	16.25	3650.5	16.25	3739.76	16.25	3792.98			29.5	9.18627
--	--	29.52	7.23708	16.26	2742.37	16.26	2689.83	16.26	3431.13	16.26	3441.99	16.26	3448.71	16.26	3417.21	16.26	3444.98	16.26	3461.34	16.26	3554.13	16.26	3540.61	16.26	3617.79	16.26	3723.6			29.52	9.00873
--	--	29.54	7.59293	16.27	2749.7	16.27	2676.43	16.27	3238.91	16.27	3285.72	16.27	3318.23	16.27	3236.09	16.27	3236.9	16.27	3339.65	16.27	3404.37	16.27	3415.22	16.27	3444.44	16.27	3530.27			29.54	8.80554
--	--	29.56	8.12139	16.28	2745.34	16.28	2649.58	16.28	3115.01	16.28	3155.62	16.28	3167.57	16.28	3096.01	16.28	3089.65	16.28	3209.97	16.28	3221.48	16.28	3266.64	16.28	3284.09	16.28	3378.98			29.56	7.86442
--	--	29.58	8.86511	16.29	2734.61	16.29	2615.4	16.29	3028.33	16.29	3039.77	16.29	3005.91	16.29	2978.28	16.29	2975.55	16.29	3075.92	16.29	3020.54	16.29	3105.44	16.29	3130.83	16.29	3250.61			29.58	7.90789
--	--	29.6	9.89141	16.3	2726.72	16.3	2645.77	16.3	2935.16	16.3	2898.98	16.3	2874.56	16.3	2883.36	16.3	2859.77	16.3	2973.31	16.3	2933.3	16.3	2974.3	16.3	3003.18	16.3	3122.6			29.6	8.05208
--	--	29.62	11.3077	16.31	2719.83	16.31	2699.13	16.31	2839.67	16.31	2749.32	16.31	2754	16.31	2796.54	16.31	2743.38	16.31	2881.89	16.31	2886.56	16.31	2853.88	16.31	2884.67	16.31	2994.72			29.62	8.29748
--	--	29.64	12.7559	16.32	2726.78	16.32	2711.62	16.32	2797.78	16.32	2719.71	16.32	2692.96	16.32	2733.95	16.32	2703.97	16.32	2778.09	16.32	2845.76	16.32	2805.54	16.32	2834.54	16.32	2906.39			29.64	8.6496
--	--	29.66	15.6646	16.33	2736.62	16.33	2715.6	16.33	2767.06	16.33	2715.11	16.33	2644.31	16.33	2676.39	16.33	2680.6	16.33	2671.71	16.33	2806.21	16.33	2772.22	16.33	2798.67	16.33	2826.28			29.66	9.11937
--	--	29.68	20.147	16.34	2703.16	16.34	2717.63	16.34	2759.18	16.34	2695.27	16.34	2679.29	16.34	2671.11	16.34	2661.47	16.34	2684.9	16.34	2764.26	16.34	2735.2	16.34	2755.33	16.34	2737.02			29.68	9.72404
--	--	29.7	27.5014	16.35	2666.35	16.35	2719.45	16.35	2753.04	16.35	2674.27	16.35	2721.07	16.35	2670.59	16.35	2642.77	16.35	2708.85	16.35	2722.56	16.35	2698.07	16.35	2711.39	16.35	2647.74			29.7	10.4889
--	--	29.72	39.9272	16.36	2694.55	16.36	2717.44	16.36	2709.14	16.36	2677.99	16.36	2674.06	16.36	2678.57	16.36	2628.82	16.36	2738.31	16.36	2740.92	16.36	2689.93	16.36	2675.22	16.36	2659.74			29.72	11.4346
--	--	29.74	60.3089	16.37	2721.13	16.37	2714.91	16.37	2670.78	16.37	2681.17	16.37	2631.54	16.37	2688.15	16.37	2613.8	16.37	2758.67	16.37	2753.6	16.37	2680.51	16.37	2649.66	16.37	2666.26			29.74	12.6439
--	--	29.76	90.5433	16.38	2732.73	16.38	2707.64	16.38	2683.33	16.38	2679.28	16.38	2630.22	16.38	2712.51	16.38	2589	16.38	2695.24	16.38	2713.98	16.38	2659.29	16.38	2721.76	16.38	2622.4			29.76	14.1747
--	--	29.78	124.581	16.39	2738.2	16.39	2698.11	16.39	2694.82	16.39	2673.11	16.39	2632.04	16.39	2719.71	16.39	2584	16.39	2647.63	16.39	2681	16.39	2645.52	16.39	2777.25	16.39	2596.3			29.78	16.2907
--	--	29.8	138.655	16.4	2717.19	16.4	2678.78	16.4	2701.71	16.4	2648.53	16.4	2647.34	16.4	2652.84	16.4	2664.47	16.4	2668.31	16.4	2676.65	16.4	2663.88	16.4	2761.08	16.4	2646.87			29.8	18.8475
--	--	29.82	117.109	16.41	2712.14	16.41	2662.22	16.41	2698.22	16.41	2635.7	16.41	2653.21	16.41	2609.07	16.41	2709.92	16.41	2680.44	16.41	2672.11	16.41	2683.16	16.41	2744.3	16.41	2676.31			29.82	22.258
--	--	29.84	82.7478	16.42	2748.46	16.42	2652.84	16.42	2667.81	16.42	2653.38	16.42	2634.61	16.42	2625.23	16.42	2664.57	16.42	2670.38	16.42	2667.1	16.42	2704.83	16.42	2725.99	16.42	2650.95			29.84	26.9813
--	--	29.86	55.112	16.43	2761.84	16.43	2655.11	16.43	2639.61	16.43	2668.02	16.43	2624.65	16.43	2645.81	16.43	2632.51	16.43	2667.54	16.43	2660.04	16.43	2715.57	16.43	2718.33	16.43	2646.46			29.86	34.0672
--	--	29.88	37.1458	16.44	2735.9	16.44	2677.32	16.44	2615.2	16.44	2677.43	16.44	2629.49	16.44	2673.98	16.44	2623.26	16.44	2677.07	16.44	2649.48	16.44	2707.6	16.44	2728.95	16.44	2677.75			29.88	44.9304
--	--	29.9	26.4375	16.45	2714.88	16.45	2683.06	16.45	2631.83	16.45	2681.5	16.45	2625.35	16.45	2674.02	16.45	2610.56	16.45	2687.75	16.45	2631.26	16.45	2712.14	16.45	2728.82	16.45	2703			29.9	62.8129
--	--	29.92	20.2994	16.46	2699.69	16.46	2669.36	16.46	2696.92	16.46	2679.25	16.46	2610.6	16.46	2640.87	16.46	2593.8	16.46	2699.76	16.46	2604.02	16.46	2731.46	16.46	2715.98	16.46	2721.11			29.92	92.1342
--	--	29.94	16.5801	16.47	2711.66	16.47	2668.92	16.47	2707.72	16.47	2671.1	16.47	2623.63	16.47	2629.81	16.47	2584.45	16.47	2707.45	16.47	2588.79	16.47	2722.42	16.47	2707.63	16.47	2720.13			29.94	136.912
--	--	29.96	14.2708	16.48	2745.96	16.48	2679.39	16.48	2673.87	16.48	2658.09	16.48	2659.49	16.48	2636.91	16.48	2581.18	16.48	2711.59	16.48	2583.45	16.48	2690.05	16.48	2702.97	16.48	2703.45			29.96	193.367
--	--	29.98	12.8232	16.49	2768.02	16.49	2680.58	16.49	2656.03	16.49	2659.91	16.49	2649.33	16.49	2653.45	16.49	2626.58	16.49	2673.72	16.49	2620.57	16.49	2687.41	16.49	2709.91	16.49	2694.64			29.98	232.322
--	--	30	11.9709	16.5	2783.17	16.5	2676.52	16.5	2647.23	16.5	2670.11	16.5	2613.13	16.5	2675.31	16.5	2699.5	16.5	2612.1	16.5	2681.7	16.5	2701.57	16.5	2723.41	16.5	2690.28			30	216.805
--	--	30.02	11.5832	16.51	2744.81	16.51	2675.32	16.51	2618.63	16.51	2674.15	16.51	2628.59	16.51	2693.44	16.51	2668	16.51	2625.84	16.51	2678.3	16.51	2708.23	16.51	2723.83	16.51	2663.73			30.02	169.612
--	--	30.04	11.6045	16.52	2686.57	16.52	2675.18	16.52	2582.66	16.52	2675.9	16.52	2663.25	16.52	2710.18	16.52	2597.68	16.52	2667.59	16.52	2650.91	16.52	2712.1	16.52	2719.38	16.52	2628.94			30.04	130.601
--	--	30.06	12.0332	16.53	2691.48	16.53	2679.72	16.53	2626.32	16.53	2660.92	16.53	2668.81	16.53	2691.21	16.53	2595.49	16.53	2687.08	16.53	2655.79	16.53	2705.49	16.53	2720.39	16.53	2647.97			30.06	112.662
--	--	30.08	12.9216	16.54	2710.33	16.54	2685.29	16.54	2687.56	16.54	2642.23	16.54	2667.94	16.54	2664.35	16.54	2608.35	16.54	2701.67	16.54	2667.79	16.54	2696.55	16.54	2722.61	16.54	2678.88			30.08	117.499
--	--	30.1	14.3958	16.55	2710.35	16.55	2674.01	16.55	2696.32	16.55	2658.31	16.55	2653.05	16.55	2638.43	16.55	2656.99	16.55	2704.21	16.55	2682.19	16.55	2704.38	16.55	2723.06	16.55	2678.43			30.1	146.148
--	--	30.12	16.7134	16.56	2708.48	16.56	2661.04	16.56	2699.84	16.56	2677.85	16.56	2636.76	16.56	2612.6	16.56	2709.2	16.56	2705.54	16.56	2696.84	16.56	2713.87	16.56	2723.34	16.56	2674.85			30.12	198.215
--	--	30.14	20.4065	16.57	2703.28	16.57	2686.21	16.57	2704.11	16.57	2669.5	16.57	2655.82	16.57	2670.02	16.57	2650.33	16.57	2717.15	16.57	2704.74	16.57	2685.97	16.57	2711.35	16.57	2684.42			30.14	258.487
--	--	30.16	26.5452	16.58	2696	16.58	2709.38	16.58	2708.43	16.58	2666.18	16.58	2674.33	16.58	2720	16.58	2601.73	16.58	2728	16.58	2711.85	16.58	2661.66	16.58	2702.22	16.58	2689.86			30.16	278.2
--	--	30.18	37.0366	16.59	2667.64	16.59	2712.02	16.59	2713.29	16.59	2714.2	16.59	2687.03	16.59	2693.84	16.59	2658.23	16.59	2731.05	16.59	2710.98	16.59	2674.19	16.59	2722.25	16.59	2653.14			30.18	230.979
--	--	30.2	54.5941	16.6	2651.61	16.6	2719.03	16.6	2716.98	16.6	2747.41	16.6	2691.5	16.6	2672.88	16.6	2709.56	16.6	2729.28	16.6	2709.87	16.6	2688.03	16.6	2735.5	16.6	2636.21			30.2	162.971
--	--	30.22	81.5074	16.61	2691.94	16.61	2745.95	16.61	2715.41	16.61	2713.04	16.61	2658.36	16.61	2675.61	16.61	2737.23	16.61	2705.56	16.61	2707.62	16.61	2707.8	16.61	2717.77	16.61	2709.65			30.22	109.367
--	--	30.24	115.149	16.62	2713.44	16.62	2753.44	16.62	2714.25	16.62	2681.44	16.62	2646.53	16.62	2669.79	16.62	2746.99	16.62	2677.88	16.62	2706.78	16.62	2723.65	16.62	2699.24	16.62	2748.94			30.24	74.5298
--	--	30.26	136.522	16.63	2684.01	16.63	2708.35	16.63	2714.23	16.63	2657.36	16.63	2692.38	16.63	2640.84	16.63	2708.23	16.63	2639.48	16.63	2709.75	16.63	2728.86	16.63	2678.53	16.63	2695.81			30.26	53.5214
--	--	30.28	123.193	16.64	2660.63	16.64	2682.76	16.64	2701.14	16.64	2645.37	16.64	2719.44	16.64	2626.97	16.64	2686.63	16.64	2633.4	16.64	2699.13	16.64	2717.74	16.64	2676.99	16.64	2660.27			30.28	41.0477
--	--	30.3	90.1562	16.65	2648.01	16.65	2691.81	16.65	2664.81	16.65	2654.88	16.65	2713.11	16.65	2639.92	16.65	2695.56	16.65	2684.77	16.65	2664.33	16.65	2677.59	16.65	2709.55	16.65	2656.02			30.3	33.2428
--	--	30.32	60.7951	16.66	2662.91	16.66	2691.7	16.66	2659.34	16.66	2666.39	16.66	2718.15	16.66	2654.05	16.66	2696.06	16.66	2721.58	16.66	2656.29	16.66	2674.72	16.66	2717.74	16.66	2650.63			30.32	28.0906
--	--	30.34	40.9946	16.67	2711.42	16.67	2680.38	16.67	2691.59	16.67	2680.34	16.67	2737.1	16.67	2669.62	16.67	2686.27	16.67	2740.58	16.67	2680.92	16.67	2717.42	16.67	2696.16	16.67	2643.84			30.34	24.5354
--	--	30.36	29	16.68	2749.49	16.68	2692.48	16.68	2706.5	16.68	2691.1	16.68	2749.7	16.68	2688.39	16.68	2688.34	16.68	2725.13	16.68	2707.09	16.68	2740.96	16.68	2700.25	16.68	2642.9			30.36	22.0367
--	--	30.38	21.9975	16.69	2778.68	16.69	2724.5	16.69	2706.66	16.69	2699.15	16.69	2756.88	16.69	2709.9	16.69	2700.49	16.69	2680.36	16.69	2734.56	16.69	2748.21	16.69	2726.21	16.69	2646.94			30.38	20.2938
--	--	30.4	17.8651	16.7	2767.84	16.7	2747.8	16.7	2691.59	16.7	2710.34	16.7	2756.21	16.7	2710.03	16.7	2707.25	16.7	2686.38	16.7	2734.09	16.7	2746.5	16.7	2738.16	16.7	2658.3			30.4	19.1267
--	--	30.42	15.278	16.71	2733.53	16.71	2765.96	16.71	2667.59	16.71	2723.35	16.71	2750.92	16.71	2697.64	16.71	2710.83	16.71	2722.16	16.71	2717.24	16.71	2739.54	16.71	2741.92	16.71	2673.96			30.42	18.2959
--	--	30.44	13.6143	16.72	2730.82	16.72	2753.61	16.72	2685	16.72	2712.5	16.72	2760.87	16.72	2689.24	16.72	2718.79	16.72	2737.57	16.72	2750.14	16.72	2754.74	16.72	2748.78	16.72	2682.24			30.44	17.9987
--	--	30.46	12.5521	16.73	2740.37	16.73	2729.41	16.73	2718.47	16.73	2692.39	16.73	2776.73	16.73	2682.38	16.73	2728.43	16.73	2745.07	16.73	2802.34	16.73	2778.53	16.73	2756.85	16.73	2687.66			30.46	18.072
--	--	30.48	11.9229	16.74	2784.62	16.74	2718.12	16.74	2739.33	16.74	2708.4	16.74	2768.85	16.74	2713.8	16.74	2737.45	16.74	2753.66	16.74	2810.41	16.74	2784.93	16.74	2794.5	16.74	2690.72			30.48	18.5138
--	--	30.5	11.6332	16.75	2836.96	16.75	2709.85	16.75	2757.25	16.75	2732.84	16.75	2755.42	16.75	2754.15	16.75	2746.33	16.75	2762.51	16.75	2808.17	16.75	2787.27	16.75	2839.05	16.75	2693.22			30.5	19.35
--	--	30.52	11.6328	16.76	2806.34	16.76	2690.92	16.76	2750.18	16.76	2736.12	16.76	2747.64	16.76	2773.65	16.76	2735.46	16.76	2791.72	16.76	2774.84	16.76	2794.58	16.76	2838.97	16.76	2697.53			30.52	20.6376
--	--	30.54	11.9004	16.77	2766.59	16.77	2670.81	16.77	2740.36	16.77	2737.06	16.77	2740.48	16.77	2790.86	16.77	2722.41	16.77	2823.18	16.77	2738.08	16.77	2802.45	16.77	2833.98	16.77	2702.04			30.54	22.4743
--	--	30.56	12.4389	16.78	2776.62	16.78	2732.66	16.78	2757.44	16.78	2741.09	16.78	2761.7	16.78	2792.08	16.78	2806.16	16.78	2828.81	16.78	2796.52	16.78	2839.76	16.78	2858.34	16.78	2704.51			30.56	25.0155
--	--	30.58	13.2738	16.79	2782.78	16.79	2789.09	16.79	2773.84	16.79	2746.39	16.79	2782.97	16.79	2795.42	16.79	2882.79	16.79	2832.79	16.79	2851.97	16.79	2871.1	16.79	2882.18	16.79	2708.46			30.58	28.507
--	--	30.6	14.4573	16.8	2739.77	16.8	2775.55	16.8	2779.67	16.8	2765.94	16.8	2801.83	16.8	2824.46	16.8	2868.64	16.8	2820.69	16.8	2863.71	16.8	2831.63	16.8	2897.19	16.8	2729.48			30.6	33.3529
--	--	30.62	16.077	16.81	2710.63	16.81	2755.13	16.81	2784.76	16.81	2780.38	16.81	2818.57	16.81	2852.36	16.81	2858.5	16.81	2820.94	16.81	2879.62	16.81	2812.47	16.81	2908.43	16.81	2752.11			30.62	40.2757
--	--	30.64	18.2762	16.82	2748.56	16.82	2701.34	16.82	2786.28	16.82	2770.12	16.82	2825.08	16.82	2874.72	16.82	2867.71	16.82	2880.96	16.82	2915.75	16.82	2891.57	16.82	2901.41	16.82	2782.51			30.64	50.6859
--	--	30.66	21.2986	16.83	2772.5	16.83	2677.51	16.83	2788.35	16.83	2757.75	16.83	2837.64	16.83	2893.06	16.83	2874.28	16.83	2912.46	16.83	2938.99	16.83	2950.84	16.83	2885.44	16.83	2805.02			30.66	67.3793
--	--	30.68	25.4983	16.84	2756.92	16.84	2738.36	16.84	2791.98	16.84	2739.44	16.84	2867.28	16.84	2900.07	16.84	2873.39	16.84	2863.36	16.84	2925.8	16.84	2954.03	16.84	2844.2	16.84	2805.25			30.68	95.3677
--	--	30.7	31.8925	16.85	2745.95	16.85	2782.16	16.85	2801.09	16.85	2753.25	16.85	2879.03	16.85	2883.49	16.85	2877.09	16.85	2830.86	16.85	2907.59	16.85	2936.51	16.85	2824.97	16.85	2807.89			30.7	141.922
--	--	30.72	41.8538	16.86	2743.46	16.86	2794.52	16.86	2820.31	16.86	2826.32	16.86	2857.78	16.86	2823.36	16.86	2889.25	16.86	2828.99	16.86	2880.13	16.86	2880.79	16.86	2846.36	16.86	2815.01			30.72	213.833
--	--	30.74	57.5822	16.87	2748.55	16.87	2802.43	16.87	2819.57	16.87	2857.71	16.87	2843.14	16.87	2810.15	16.87	2886.23	16.87	2834.73	16.87	2865.54	16.87	2862.27	16.87	2875.54	16.87	2815.96			30.74	305.496
--	--	30.76	81.5655	16.88	2763.21	16.88	2804.71	16.88	2793.58	16.88	2836.38	16.88	2836.85	16.88	2856.26	16.88	2864.01	16.88	2850.1	16.88	2867.22	16.88	2890.78	16.88	2914.57	16.88	2809.09			30.76	369.954
--	--	30.78	114.188	16.89	2768.47	16.89	2798.53	16.89	2811.12	16.89	2823.97	16.89	2839.04	16.89	2852.06	16.89	2862.23	16.89	2847.84	16.89	2859.11	16.89	2886.01	16.89	2898.37	16.89	2802.19			30.78	342.41
--	--	30.8	147.226	16.9	2765.45	16.9	2784.89	16.9	2866.99	16.9	2819.41	16.9	2848.7	16.9	2803.57	16.9	2878.44	16.9	2830.04	16.9	2842.38	16.9	2851.94	16.9	2833.54	16.9	2795.27			30.8	256.001
--	--	30.82	169.678	16.91	2788.21	16.91	2790.32	16.91	2894.55	16.91	2844.04	16.91	2842.87	16.91	2811.09	16.91	2893.68	16.91	2849.78	16.91	2834.34	16.91	2844.43	16.91	2831.7	16.91	2809.16			30.82	177.136
--	--	30.84	195.109	16.92	2826.63	16.92	2807.34	16.92	2904.91	16.92	2886.43	16.92	2827.62	16.92	2852.66	16.92	2908.31	16.92	2892.34	16.92	2831.59	16.92	2853.06	16.92	2868.15	16.92	2835.71			30.84	125.165
--	--	30.86	241.4	16.93	2843.23	16.93	2823.16	16.93	2930.55	16.93	2900.72	16.93	2836.42	16.93	2890.24	16.93	2872.07	16.93	2908.1	16.93	2840.37	16.93	2842.5	16.93	2875.23	16.93	2866.78			30.86	96.8875
--	--	30.88	292.754	16.94	2851	16.94	2838.5	16.94	2962.37	16.94	2903.66	16.94	2854.96	16.94	2926.22	16.94	2815.26	16.94	2913.01	16.94	2853.82	16.94	2824.18	16.94	2870.44	16.94	2899.68			30.88	86.3224
--	--	30.9	293.601	16.95	2882.63	16.95	2826.18	16.95	2951.14	16.95	2924.09	16.95	2841.02	16.95	2872.67	16.95	2835.69	16.95	2907.53	16.95	2852.4	16.95	2828.56	16.95	2902.95	16.95	2902.37			30.9	90.2663
--	--	30.92	231.637	16.96	2920.15	16.96	2807.03	16.96	2929.28	16.96	2948.84	16.96	2819.07	16.96	2797.03	16.96	2875.18	16.96	2899.49	16.96	2847.31	16.96	2838.55	16.96	2944.64	16.96	2897.61			30.92	108.75
--	--	30.94	159.89	16.97	2966.83	16.97	2880.03	16.97	2952.14	16.97	2944.16	16.97	2875.03	16.97	2851.25	16.97	2903.28	16.97	2902.19	16.97	2890.99	16.97	2892.53	16.97	2947.45	16.97	2955.96			30.94	142.054
--	--	30.96	106.875	16.98	3014.62	16.98	2964.14	16.98	2980.39	16.98	2935.93	16.98	2940.39	16.98	2921.12	16.98	2930.01	16.98	2906.18	16.98	2940.55	16.98	2951.82	16.98	2945.57	16.98	3021.92			30.96	181.137
--	--	30.98	73.4406	16.99	2979.08	16.99	2946.52	16.99	2950	16.99	2957.4	16.99	2977.86	16.99	2926.18	16.99	2921.85	16.99	2923.27	16.99	2932.9	16.99	2952.39	16.99	2946.02	16.99	3031.76			30.98	194.854
--	--	31	53.7452	17	2945.56	17	2932.22	17	2923.61	17	2975.47	17	3009.69	17	2931.6	17	2912.6	17	2938.76	17	2927.06	17	2950.71	17	2949.17	17	3046.66			31	165.036
--	--	31.02	42.3552	17.01	2956.83	17.01	2983.54	17.01	2961.68	17.01	2943.37	17.01	2975.97	17.01	2956.38	17.01	2897.34	17.01	2930.74	17.01	2957.29	17.01	2933.64	17.01	2986.23	17.01	3138.9			31.02	121.248
--	--	31.04	35.7577	17.02	2975.72	17.02	3020.97	17.02	2990.83	17.02	2918.12	17.02	2944.05	17.02	2972.65	17.02	2885.85	17.02	2924.95	17.02	2969.44	17.02	2915.83	17.02	3013.72	17.02	3216.19			31.04	87.0577
--	--	31.06	32.1442	17.03	3033.86	17.03	2986.87	17.03	2974.17	17.03	2928.13	17.03	2921.47	17.03	2945.17	17.03	2893.76	17.03	2930.6	17.03	2888.61	17.03	2894.28	17.03	2991.92	17.03	3216.55			31.06	65.707
--	--	31.08	30.8141	17.04	3080.81	17.04	2980.45	17.04	2963.66	17.04	2926.26	17.04	2905.77	17.04	2914.69	17.04	2894.35	17.04	2923.78	17.04	2825.62	17.04	2883.78	17.04	2960.74	17.04	3201.66			31.08	54.2179
--	--	31.1	31.826	17.05	3094.7	17.05	3055.79	17.05	2971.36	17.05	2889.28	17.05	2910.45	17.05	2875.31	17.05	2873.34	17.05	2880.14	17.05	2815.33	17.05	2905.92	17.05	2901.87	17.05	3141.69			31.1	49.409
--	--	31.12	35.9721	17.06	3104.43	17.06	3111.24	17.06	2978.1	17.06	2875.76	17.06	2909.65	17.06	2853.2	17.06	2853.95	17.06	2847.3	17.06	2807.72	17.06	2900.8	17.06	2864.11	17.06	3116.81			31.12	49.4461
--	--	31.14	44.8184	17.07	3106.16	17.07	3128.57	17.07	2983	17.07	2907.19	17.07	2898.38	17.07	2864.18	17.07	2837.66	17.07	2835.15	17.07	2805.24	17.07	2843.48	17.07	2866.79	17.07	3159.14			31.14	54.1534
--	--	31.16	60.3366	17.08	3136.25	17.08	3147.17	17.08	2966.84	17.08	2897.34	17.08	2887.92	17.08	2846.71	17.08	2829.76	17.08	2809.89	17.08	2820.98	17.08	2815	17.08	2854.77	17.08	3188.26			31.16	65.0746
--	--	31.18	83.0989	17.09	3203.44	17.09	3167.44	17.09	2923.13	17.09	2833.48	17.09	2878.54	17.09	2792.02	17.09	2832.84	17.09	2767.49	17.09	2860.57	17.09	2824.26	17.09	2823.52	17.09	3200.09			31.18	85.4852
--	--	31.2	106.14	17.1	3282.19	17.1	3155.33	17.1	2901.11	17.1	2789.11	17.1	2854.36	17.1	2767.98	17.1	2837.65	17.1	2760.01	17.1	2856.23	17.1	2822.56	17.1	2817.17	17.1	3211.05			31.2	119.802
--	--	31.22	110.689	17.11	3371.47	17.11	3113.72	17.11	2898.83	17.11	2762.49	17.11	2816.7	17.11	2771.85	17.11	2844.03	17.11	2784.36	17.11	2811.89	17.11	2810.87	17.11	2833.5	17.11	3221.21			31.22	170.311
--	--	31.24	93.1658	17.12	3363.87	17.12	3097	17.12	2847.56	17.12	2766.23	17.12	2786.74	17.12	2766.95	17.12	2804.48	17.12	2779.46	17.12	2799.71	17.12	2793.66	17.12	2838.35	17.12	3153.52			31.24	225.797
--	--	31.26	73.1039	17.13	3295.22	17.13	3095.95	17.13	2765.42	17.13	2789.11	17.13	2761.63	17.13	2756.51	17.13	2735.98	17.13	2756.14	17.13	2807.79	17.13	2772.96	17.13	2835.96	17.13	3036.77			31.26	257.041
--	--	31.28	62.622	17.14	3244.34	17.14	3074.24	17.14	2769.97	17.14	2794.38	17.14	2774.05	17.14	2753.28	17.14	2732.54	17.14	2736.18	17.14	2795.61	17.14	2766.56	17.14	2833.78	17.14	2974.39			31.28	262.05
--	--	31.3	63.8813	17.15	3200.94	17.15	3043.83	17.15	2811.03	17.15	2792.22	17.15	2802.28	17.15	2753.08	17.15	2756.49	17.15	2717.64	17.15	2774.89	17.15	2766.17	17.15	2831.7	17.15	2934.9			31.3	253.324
--	--	31.32	76.6896	17.16	3161.88	17.16	2994.18	17.16	2810.77	17.16	2788.15	17.16	2772.44	17.16	2753.72	17.16	2747.06	17.16	2726.52	17.16	2767.73	17.16	2738.08	17.16	2801.2	17.16	2890.81			31.32	214.173
--	--	31.34	96.8679	17.17	3123.95	17.17	2939.53	17.17	2799.77	17.17	2783.58	17.17	2727.5	17.17	2754.58	17.17	2728.95	17.17	2742.52	17.17	2764.09	17.17	2702.79	17.17	2763.33	17.17	2845.52			31.34	155.704
--	--	31.36	108.911	17.18	3037.39	17.18	2911.16	17.18	2767.11	17.18	2790.66	17.18	2737.51	17.18	2728.01	17.18	2722.29	17.18	2741.79	17.18	2781.15	17.18	2712.51	17.18	2777.16	17.18	2834.29			31.36	106.131
--	--	31.38	96.3289	17.19	2944.44	17.19	2886.24	17.19	2731.61	17.19	2799.26	17.19	2754.73	17.19	2697.84	17.19	2717.14	17.19	2738.86	17.19	2800.93	17.19	2728.14	17.19	2797.79	17.19	2827.55			31.38	72.6724
--	--	31.4	70.6152	17.2	2921.62	17.2	2881.1	17.2	2752.45	17.2	2794.81	17.2	2758.26	17.2	2702.26	17.2	2709.88	17.2	2730.28	17.2	2756.42	17.2	2785.42	17.2	2767.87	17.2	2812.18			31.4	51.8842
--	--	31.42	48.2583	17.21	2901.34	17.21	2874.48	17.21	2772.6	17.21	2789.58	17.21	2761.03	17.21	2708.34	17.21	2704.53	17.21	2720.91	17.21	2713.85	17.21	2837.67	17.21	2739.48	17.21	2794.61			31.42	39.1861
--	--	31.44	33.0987	17.22	2890.72	17.22	2838.5	17.22	2760.87	17.22	2778.3	17.22	2757.76	17.22	2725.11	17.22	2727.94	17.22	2702.24	17.22	2724.65	17.22	2800.46	17.22	2752.83	17.22	2748.32			31.44	31.3767
--	--	31.46	23.7132	17.23	2879.38	17.23	2808.7	17.23	2755.18	17.23	2762.03	17.23	2753.71	17.23	2740.39	17.23	2751.16	17.23	2691.3	17.23	2732.4	17.23	2762.14	17.23	2760.45	17.23	2713.77			31.46	25.8635
--	--	31.48	18.0101	17.24	2864.1	17.24	2812.74	17.24	2782.56	17.24	2718.44	17.24	2745.34	17.24	2747.54	17.24	2773.4	17.24	2722.7	17.24	2723.32	17.24	2717.74	17.24	2736.64	17.24	2743.63			31.48	22.1752
--	--	31.5	14.4119	17.25	2857.66	17.25	2814.97	17.25	2799.93	17.25	2691.42	17.25	2740.91	17.25	2746.97	17.25	2774.59	17.25	2746.95	17.25	2714.65	17.25	2694	17.25	2718.67	17.25	2763.34			31.5	19.5592
--	--	31.52	11.9886	17.26	2878.56	17.26	2811.61	17.26	2786.34	17.26	2715.6	17.26	2748.66	17.26	2722.54	17.26	2710.78	17.26	2749.08	17.26	2707.21	17.26	2734.13	17.26	2718.72	17.26	2751.71			31.52	17.7275
--	--	31.54	10.2588	17.27	2877.67	17.27	2800.19	17.27	2779.39	17.27	2732.08	17.27	2750.56	17.27	2704.22	17.27	2664.09	17.27	2744.8	17.27	2717.11	17.27	2757.74	17.27	2733.44	17.27	2738.51			31.54	16.5263
--	--	31.56	8.97748	17.28	2833.45	17.28	2772.74	17.28	2785.61	17.28	2733.24	17.28	2740.82	17.28	2698.06	17.28	2651.46	17.28	2727.75	17.28	2761.48	17.28	2748.51	17.28	2777.35	17.28	2722.17			31.56	15.891
--	--	31.58	8.00992	17.29	2827.35	17.29	2764.29	17.29	2776.43	17.29	2729.56	17.29	2733.76	17.29	2694.34	17.29	2657.14	17.29	2708.42	17.29	2764.87	17.29	2763.41	17.29	2782.62	17.29	2724.42			31.58	15.84
--	--	31.6	7.27578	17.3	2872.88	17.3	2781.58	17.3	2746.41	17.3	2719.32	17.3	2730.34	17.3	2693.95	17.3	2687.6	17.3	2685.99	17.3	2712.74	17.3	2810.98	17.3	2735.55	17.3	2751.84			31.6	16.5084
--	--	31.62	6.72525	17.31	2872.76	17.31	2781.89	17.31	2732.05	17.31	2708.42	17.31	2725.37	17.31	2705.02	17.31	2726.15	17.31	2689.58	17.31	2711.17	17.31	2816.15	17.31	2720.17	17.31	2776.77			31.62	17.991
--	--	31.64	6.32861	17.32	2829.61	17.32	2766.2	17.32	2732.45	17.32	2696.89	17.32	2718.94	17.32	2726.89	17.32	2772.32	17.32	2717.68	17.32	2757.23	17.32	2781.37	17.32	2734.66	17.32	2799.33			31.64	21.5238
--	--	31.66	6.0713	17.33	2819.46	17.33	2779.26	17.33	2742.4	17.33	2707.77	17.33	2717.15	17.33	2740.76	17.33	2762.89	17.33	2719.97	17.33	2778.28	17.33	2753.85	17.33	2747.87	17.33	2794.49			31.66	28.0773
--	--	31.68	5.95269	17.34	2830.85	17.34	2811.11	17.34	2758.59	17.34	2733.29	17.34	2718.39	17.34	2749.4	17.34	2717.17	17.34	2705.41	17.34	2783	17.34	2731.08	17.34	2760.23	17.34	2771.76			31.68	39.2192
--	--	31.7	5.98854	17.35	2832.26	17.35	2817.07	17.35	2752.49	17.35	2738.86	17.35	2731.94	17.35	2704.67	17.35	2725.81	17.35	2735.76	17.35	2780.59	17.35	2735	17.35	2774.24	17.35	2757.71			31.7	55.7443
--	--	31.72	6.2206	17.36	2829.3	17.36	2811.69	17.36	2736.62	17.36	2735.67	17.36	2750.89	17.36	2636.54	17.36	2758.3	17.36	2785.8	17.36	2775.04	17.36	2750.63	17.36	2788.97	17.36	2747.48			31.72	73.5893
--	--	31.74	6.61614	17.37	2816	17.37	2806.78	17.37	2752.53	17.37	2744.38	17.37	2737.04	17.37	2675.15	17.37	2740.12	17.37	2773.73	17.37	2764.06	17.37	2775.65	17.37	2754.58	17.37	2750.99			31.74	78.9352
--	--	31.76	7.62511	17.38	2799.86	17.38	2802.01	17.38	2777.12	17.38	2756.35	17.38	2714.21	17.38	2742.95	17.38	2708.09	17.38	2744.68	17.38	2751.6	17.38	2803.24	17.38	2706.76	17.38	2758.26			31.76	65.2957
--	--	31.78	9.48552	17.39	2820.45	17.39	2789.2	17.39	2767.51	17.39	2752.67	17.39	2730.08	17.39	2761.74	17.39	2711.97	17.39	2727.78	17.39	2757.08	17.39	2802.55	17.39	2749.82	17.39	2740.6			31.78	46.227
--	--	31.8	12.7607	17.4	2846.26	17.4	2775.26	17.4	2753.03	17.4	2746.77	17.4	2751.45	17.4	2773.56	17.4	2720.97	17.4	2712.61	17.4	2765.12	17.4	2797.83	17.4	2805.82	17.4	2719.4			31.8	31.3265
--	--	31.82	18.0489	17.41	2838.44	17.41	2771.26	17.41	2717.62	17.41	2713.33	17.41	2739.44	17.41	2777.31	17.41	2707.76	17.41	2769.54	17.41	2774.01	17.41	2805.15	17.41	2815.33	17.41	2724.44			31.82	21.6538
--	--	31.84	25.2309	17.42	2829.27	17.42	2767.7	17.42	2685.83	17.42	2682.86	17.42	2728.6	17.42	2779.68	17.42	2696.64	17.42	2824.26	17.42	2781.15	17.42	2812.24	17.42	2821.83	17.42	2730.45			31.84	15.7935
--	--	31.86	31.2406	17.43	2817.73	17.43	2765.5	17.43	2728.11	17.43	2719.36	17.43	2757.85	17.43	2763.55	17.43	2734.53	17.43	2798.08	17.43	2758.23	17.43	2808.35	17.43	2805.4	17.43	2736.88			31.86	12.2469
--	--	31.88	30.2803	17.44	2811.2	17.44	2764.97	17.44	2766.55	17.44	2752.57	17.44	2780.4	17.44	2755.17	17.44	2769.8	17.44	2771.78	17.44	2737.7	17.44	2798.8	17.44	2789.27	17.44	2747.53			31.88	9.98554
--	--	31.9	23.3379	17.45	2833.97	17.45	2774.21	17.45	2782.59	17.45	2766.51	17.45	2763.67	17.45	2792.23	17.45	2789.78	17.45	2744.76	17.45	2731.12	17.45	2756.14	17.45	2774.95	17.45	2782.9			31.9	8.43658
--	--	31.92	16.2195	17.46	2844.24	17.46	2772.44	17.46	2798.17	17.46	2771.39	17.46	2749.52	17.46	2806.34	17.46	2789.71	17.46	2726.22	17.46	2728.6	17.46	2727.61	17.46	2769.74	17.46	2803.69			31.92	7.31058
--	--	31.94	11.1536	17.47	2814.05	17.47	2734.98	17.47	2812.26	17.47	2746.94	17.47	2743.69	17.47	2746.14	17.47	2724.72	17.47	2735.16	17.47	2739.19	17.47	2744.88	17.47	2794.07	17.47	2777.29			31.94	6.45832
--	--	31.96	7.98432	17.48	2801.13	17.48	2713.34	17.48	2813.59	17.48	2745.45	17.48	2740.96	17.48	2725.4	17.48	2697.46	17.48	2747.3	17.48	2748.8	17.48	2756.35	17.48	2792.47	17.48	2767.31			31.96	5.7951
--	--	31.98	6.08557	17.49	2823.89	17.49	2724.38	17.49	2788.58	17.49	2791.39	17.49	2744.62	17.49	2786.2	17.49	2748.15	17.49	2766.07	17.49	2756.38	17.49	2755.86	17.49	2737.3	17.49	2791.25			31.98	5.26811
--	--	32	4.92544	17.5	2837.56	17.5	2740.7	17.5	2777.91	17.5	2798.04	17.5	2749.67	17.5	2805.42	17.5	2772.1	17.5	2761.78	17.5	2759.76	17.5	2758.87	17.5	2728.68	17.5	2794.19			32	4.8424
--	--	32.02	4.17135	17.51	2838.49	17.51	2764.42	17.51	2787.37	17.51	2749.58	17.51	2756.66	17.51	2766.3	17.51	2758.57	17.51	2725.12	17.51	2757.25	17.51	2766.8	17.51	2785.34	17.51	2767.68			32.02	4.49395
--	--	32.04	3.64738	17.52	2833.39	17.52	2795.22	17.52	2782.17	17.52	2753.12	17.52	2749.09	17.52	2746.07	17.52	2748.99	17.52	2715.78	17.52	2755.89	17.52	2765.75	17.52	2816.61	17.52	2750.32			32.04	4.20586
--	--	32.06	3.26532	17.53	2822.4	17.53	2832.9	17.53	2762.69	17.53	2807.35	17.53	2727.31	17.53	2744.22	17.53	2743.26	17.53	2733.05	17.53	2755.63	17.53	2755.95	17.53	2823.11	17.53	2741.89			32.06	3.96597
--	--	32.08	2.97838	17.54	2795.61	17.54	2842.4	17.54	2761.68	17.54	2810.13	17.54	2726.56	17.54	2739.64	17.54	2761.53	17.54	2752.98	17.54	2758.03	17.54	2769.46	17.54	2812.87	17.54	2764.31			32.08	3.76538
--	--	32.1	2.75912	17.55	2758.13	17.55	2832.83	17.55	2773.15	17.55	2778.12	17.55	2740.01	17.55	2733.2	17.55	2796.05	17.55	2774.71	17.55	2762.22	17.55	2798.73	17.55	2791.3	17.55	2807.59			32.1	3.59749
--	--	32.12	2.59012	17.56	2777.38	17.56	2797.17	17.56	2764.66	17.56	2804.61	17.56	2765.69	17.56	2738.08	17.56	2811.38	17.56	2786.97	17.56	2757.39	17.56	2817.12	17.56	2780.58	17.56	2793.19			32.12	3.45736
--	--	32.14	2.45984	17.57	2822.52	17.57	2749.59	17.57	2747.08	17.57	2857.79	17.57	2796.95	17.57	2748.14	17.57	2817.95	17.57	2794.92	17.57	2748.46	17.57	2830.54	17.57	2774.83	17.57	2752.49			32.14	3.34128
--	--	32.16	2.36045	17.58	2824.41	17.58	2722.27	17.58	2757.48	17.58	2862.31	17.58	2783.29	17.58	2745.72	17.58	2828.85	17.58	2808.2	17.58	2763.35	17.58	2813.55	17.58	2783.35	17.58	2750			32.16	3.24645
--	--	32.18	2.28661	17.59	2813.87	17.59	2700.78	17.59	2775.92	17.59	2852.84	17.59	2756.73	17.59	2739.71	17.59	2840.99	17.59	2823.02	17.59	2785.08	17.59	2787.81	17.59	2795.97	17.59	2758.49			32.18	3.17084
--	--	32.2	2.23469	17.6	2850.14	17.6	2750.18	17.6	2792.23	17.6	2849.81	17.6	2790.47	17.6	2763.97	17.6	2834.62	17.6	2807.44	17.6	2776.96	17.6	2831	17.6	2792	17.6	2755.78			32.2	3.11297
--	--	32.22	2.3709	17.61	2893.59	17.61	2810.47	17.61	2808.2	17.61	2847.76	17.61	2833.47	17.61	2792.88	17.61	2825.41	17.61	2787.2	17.61	2764.26	17.61	2884.75	17.61	2785.48	17.61	2751.36			32.22	3.07185
--	--	32.24	2.36137	17.62	2857.6	17.62	2845.95	17.62	2807.88	17.62	2843.08	17.62	2806.74	17.62	2798.64	17.62	2790.71	17.62	2751.4	17.62	2778.87	17.62	2839.32	17.62	2787.68	17.62	2763.17			32.24	2.70587
--	--	32.26	2.36947	17.63	2820.23	17.63	2875.44	17.63	2806.45	17.63	2838.11	17.63	2779.28	17.63	2803.4	17.63	2759.08	17.63	2719.26	17.63	2795.08	17.63	2793.77	17.63	2791.69	17.63	2774.75			32.26	2.7061
--	--	32.28	2.31188	17.64	2826.94	17.64	2806.53	17.64	2797.38	17.64	2829.57	17.64	2800.23	17.64	2808.69	17.64	2812.47	17.64	2774.91	17.64	2818.87	17.64	2835.63	17.64	2824.25	17.64	2766.74			32.28	2.72229
--	--	32.3	2.35815	17.65	2836	17.65	2753.58	17.65	2795.17	17.65	2822.02	17.65	2817.46	17.65	2812.24	17.65	2857.33	17.65	2826.16	17.65	2842.22	17.65	2867.65	17.65	2848.46	17.65	2761.22			32.3	2.75511
--	--	32.32	2.42395	17.66	2859.82	17.66	2800.83	17.66	2836.03	17.66	2820.63	17.66	2811.34	17.66	2804.84	17.66	2848.56	17.66	2849.72	17.66	2862.79	17.66	2837.84	17.66	2820.23	17.66	2771.39			32.32	2.80569
--	--	32.34	2.51136	17.67	2875.58	17.67	2842.27	17.67	2860.27	17.67	2821.19	17.67	2805.5	17.67	2798.95	17.67	2838.93	17.67	2855.7	17.67	2876.93	17.67	2817.91	17.67	2797.31	17.67	2777.31			32.34	2.87565
--	--	32.36	2.62328	17.68	2863.95	17.68	2863.95	17.68	2828.09	17.68	2828.39	17.68	2800.56	17.68	2798.2	17.68	2826.38	17.68	2802	17.68	2869.27	17.68	2831.53	17.68	2792.38	17.68	2768.8			32.36	3.2664
--	--	32.38	2.50376	17.69	2862.93	17.69	2874.11	17.69	2809.34	17.69	2830.74	17.69	2800.78	17.69	2805.77	17.69	2828.95	17.69	2774.54	17.69	2860.92	17.69	2848.99	17.69	2792.87	17.69	2785.71			32.38	3.3912
--	--	32.4	2.685	17.7	2884.69	17.7	2859.49	17.7	2819.42	17.7	2822.69	17.7	2812.03	17.7	2831.21	17.7	2863.98	17.7	2803.43	17.7	2851.09	17.7	2874.66	17.7	2805.01	17.7	2857.19			32.4	3.54517
--	--	32.42	2.90719	17.71	2902.48	17.71	2841.31	17.71	2822.45	17.71	2822.63	17.71	2825.22	17.71	2832.49	17.71	2865.26	17.71	2818.43	17.71	2841.89	17.71	2876.98	17.71	2823.25	17.71	2885.2			32.42	3.7338
--	--	32.44	3.18019	17.72	2914.51	17.72	2817.94	17.72	2815.22	17.72	2834.15	17.72	2841.2	17.72	2798.71	17.72	2817.51	17.72	2813.25	17.72	2833.63	17.72	2845.39	17.72	2850.37	17.72	2850.08			32.44	3.79959
--	--	32.46	3.51744	17.73	2917.73	17.73	2828.24	17.73	2812.83	17.73	2849.4	17.73	2841.25	17.73	2790.36	17.73	2793.78	17.73	2831.39	17.73	2840.32	17.73	2851.06	17.73	2860.12	17.73	2838.97			32.46	4.08703
--	--	32.48	3.93759	17.74	2912.09	17.74	2872.49	17.74	2815.3	17.74	2868.39	17.74	2825.23	17.74	2807.67	17.74	2794.28	17.74	2873.04	17.74	2862.09	17.74	2894.3	17.74	2852.38	17.74	2852.06			32.48	4.44089
--	--	32.5	4.46692	17.75	2939.43	17.75	2876.72	17.75	2826.02	17.75	2878.15	17.75	2828.26	17.75	2826.86	17.75	2819.45	17.75	2880.22	17.75	2885.49	17.75	2911.59	17.75	2870.27	17.75	2852.58			32.5	4.90303
--	--	32.52	5.14334	17.76	2989.86	17.76	2852.93	17.76	2842.51	17.76	2881.43	17.76	2844.63	17.76	2847.37	17.76	2861.91	17.76	2863.25	17.76	2910.03	17.76	2910.7	17.76	2906.12	17.76	2844.29			32.52	5.4638
--	--	32.54	6.02315	17.77	2992.92	17.77	2862.04	17.77	2870.08	17.77	2925.52	17.77	2875.86	17.77	2886.45	17.77	2897.96	17.77	2887.92	17.77	2908.35	17.77	2952.61	17.77	2910.3	17.77	2836.19			32.54	6.19757
--	--	32.56	7.19379	17.78	2973.5	17.78	2886.77	17.78	2902.91	17.78	2988.97	17.78	2914.13	17.78	2934.34	17.78	2930.96	17.78	2932.36	17.78	2894.24	17.78	3014.83	17.78	2899.45	17.78	2828.18			32.56	7.20404
--	--	32.58	8.80176	17.79	2962.11	17.79	2933.88	17.79	2933.11	17.79	2967.37	17.79	2941.28	17.79	2939.25	17.79	2941.96	17.79	2939.59	17.79	2920.53	17.79	3019.11	17.79	2918.04	17.79	2864.61			32.58	8.67127
--	--	32.6	11.1189	17.8	2953.15	17.8	2987.75	17.8	2962.53	17.8	2920.14	17.8	2965.08	17.8	2931.21	17.8	2946.32	17.8	2935.62	17.8	2959	17.8	3005.91	17.8	2945.5	17.8	2914.44			32.6	10.9211
--	--	32.62	14.6839	17.81	2967.45	17.81	2982.8	17.81	3000.26	17.81	2981.94	17.81	2974.59	17.81	2929.77	17.81	2938.15	17.81	2967.52	17.81	2920.32	17.81	3022.1	17.81	2993.12	17.81	2883.95			32.62	14.3993
--	--	32.64	20.5402	17.82	2985.58	17.82	2968.16	17.82	3039.35	17.82	3061.71	17.82	2981.75	17.82	2929.43	17.82	2927.92	17.82	3005.34	17.82	2868.93	17.82	3043.14	17.82	3044.06	17.82	2840.22			32.64	19.4822
--	--	32.66	30.3465	17.83	3034.95	17.83	3072.64	17.83	3075.42	17.83	3048.22	17.83	2986.52	17.83	2937.85	17.83	2976.79	17.83	2986.99	17.83	2921.39	17.83	3051.59	17.83	3085.16	17.83	2890.44			32.66	25.6993
--	--	32.68	46.2138	17.84	3085.22	17.84	3182.05	17.84	3111.89	17.84	3033.17	17.84	2993.69	17.84	2948.46	17.84	3028.46	17.84	2969.22	17.84	2979.59	17.84	3060.59	17.84	3123.17	17.84	2944.61			32.68	30.0323
--	--	32.7	69.0106	17.85	3115.96	17.85	3253.87	17.85	3162.49	17.85	3104.71	17.85	3063.65	17.85	3001.43	17.85	3070.17	17.85	3041.07	17.85	3040.58	17.85	3100.25	17.85	3097.78	17.85	2970.59			32.7	29.554
--	--	32.72	93.1475	17.86	3149.46	17.86	3329.91	17.86	3218.97	17.86	3179.58	17.86	3133.42	17.86	3059.08	17.86	3116.63	17.86	3105.8	17.86	3104.13	17.86	3133.98	17.86	3089.36	17.86	3005.06			32.72	27.1507
--	--	32.74	100.4	17.87	3201.62	17.87	3434.49	17.87	3315.2	17.87	3276.92	17.87	3201.93	17.87	3148.38	17.87	3195.14	17.87	3122.39	17.87	3184.99	17.87	3127.69	17.87	3195.64	17.87	3096.95			32.74	26.3963
--	--	32.76	84.3469	17.88	3267.83	17.88	3517.59	17.88	3419.94	17.88	3379.73	17.88	3283.72	17.88	3261.62	17.88	3288.67	17.88	3176.67	17.88	3285.29	17.88	3166.22	17.88	3309.64	17.88	3185.57			32.76	29.1045
--	--	32.78	63.4046	17.89	3384.15	17.89	3524.1	17.89	3555	17.89	3502.06	17.89	3412.85	17.89	3460.17	17.89	3435.72	17.89	3365.31	17.89	3454.85	17.89	3364.49	17.89	3451.16	17.89	3262.52			32.78	36.2077
--	--	32.8	48.5553	17.9	3476.93	17.9	3524.77	17.9	3680.2	17.9	3620.58	17.9	3579.33	17.9	3660.69	17.9	3619.24	17.9	3579.09	17.9	3642.55	17.9	3575.81	17.9	3622.93	17.9	3378.57			32.8	50.3388
--	--	32.82	38.0931	17.91	3517.13	17.91	3512.38	17.91	3783.36	17.91	3730.6	17.91	3829.23	17.91	3865.61	17.91	3884.21	17.91	3849.02	17.91	3870.76	17.91	3816.25	17.91	3862.29	17.91	3581.99			32.82	74.8965
--	--	32.84	28.597	17.92	3539.96	17.92	3472.34	17.92	3839.61	17.92	3828.34	17.92	3979.33	17.92	3983.04	17.92	4005.75	17.92	3993.05	17.92	3999.03	17.92	3952.3	17.92	3995.34	17.92	3711.21			32.84	113.059
--	--	32.86	20.5692	17.93	3536.65	17.93	3390.73	17.93	3825.31	17.93	3907.62	17.93	3979.31	17.93	3968.85	17.93	3911.57	17.93	3947.68	17.93	3976.98	17.93	3931.34	17.93	3968.52	17.93	3728.82			32.86	160.676
--	--	32.88	14.869	17.94	3513.77	17.94	3294.85	17.94	3801.91	17.94	3919.32	17.94	3924.21	17.94	3914.19	17.94	3847.44	17.94	3883.18	17.94	3923.49	17.94	3898.22	17.94	3919.57	17.94	3716.1			32.88	190.62
--	--	32.9	11.1076	17.95	3470.49	17.95	3184.08	17.95	3769.04	17.95	3860.55	17.95	3811.64	17.95	3817.3	17.95	3814.66	17.95	3798.71	17.95	3837.22	17.95	3852.42	17.95	3847.52	17.95	3671.74			32.9	171.149
--	--	32.92	8.66009	17.96	3378.8	17.96	3135.99	17.96	3671.38	17.96	3770.49	17.96	3730.34	17.96	3741.65	17.96	3758.71	17.96	3708.9	17.96	3775.03	17.96	3789.18	17.96	3815.35	17.96	3607.23			32.92	123.904
--	--	32.94	7.03423	17.97	3252	17.97	3133.38	17.97	3526.74	17.97	3657.73	17.97	3671.72	17.97	3681.41	17.97	3685.95	17.97	3615.21	17.97	3730.3	17.97	3713.29	17.97	3812.12	17.97	3528.08			32.94	82.004
--	--	32.96	5.90803	17.98	3164.8	17.98	3079.44	17.98	3409.71	17.98	3505.47	17.98	3520.75	17.98	3508.06	17.98	3546.55	17.98	3473.08	17.98	3567.46	17.98	3575.41	17.98	3653.77	17.98	3410.83			32.96	53.6878
--	--	32.98	5.0935	17.99	3097.13	17.99	3000.19	17.99	3306.3	17.99	3333.71	17.99	3324.24	17.99	3278.93	17.99	3374.29	17.99	3307.06	17.99	3346.38	17.99	3406.95	17.99	3418.94	17.99	3274.79			32.98	36.4224
--	--	33	4.48556	18	3053.78	18	2941.59	18	3204.58	18	3230.38	18	3193.01	18	3165.09	18	3237.94	18	3195.81	18	3208.27	18	3253.58	18	3276.3	18	3178.19			33	26.1993
--	--	33.02	4.02329	18.01	3018.12	18.01	2889.52	18.01	3103.39	18.01	3148.66	18.01	3082.4	18.01	3087.68	18.01	3112.92	18.01	3101.85	18.01	3096.38	18.01	3104.99	18.01	3162.79	18.01	3094.04			33.02	19.9597
--	--	33.04	3.66866	18.02	3021.1	18.02	2907.89	18.02	3005.61	18.02	3063.14	18.02	3042.06	18.02	3042.53	18.02	3028.19	18.02	3049.12	18.02	3033.66	18.02	3047.43	18.02	3077.73	18.02	2999.85			33.04	15.8962
--	--	33.06	3.39644	18.03	3030.9	18.03	2938.69	18.03	2908.44	18.03	2976.95	18.03	3014.11	18.03	3003.07	18.03	2950.57	18.03	3003.66	18.03	2979.62	18.03	3005.93	18.03	2997.7	18.03	2903.88			33.06	13.0818
--	--	33.08	3.18927	18.04	2941.1	18.04	2896.86	18.04	2884.78	18.04	2956.47	18.04	2946.17	18.04	2946.04	18.04	2904.19	18.04	2910.59	18.04	2911.64	18.04	2969.71	18.04	2952.06	18.04	2911.48			33.08	11.0402
--	--	33.1	3.035	18.05	2849.7	18.05	2851.98	18.05	2866.65	18.05	2939.56	18.05	2877.53	18.05	2888.36	18.05	2860.74	18.05	2818.48	18.05	2844.12	18.05	2933.9	18.05	2908.83	18.05	2923.95			33.1	9.51916
--	--	33.12	2.92511	18.06	2909.81	18.06	2857.27	18.06	2876.06	18.06	2903.45	18.06	2867.66	18.06	2846.24	18.06	2847.5	18.06	2854.03	18.06	2819.34	18.06	2900.66	18.06	2872.39	18.06	2881.7			33.12	8.36486
--	--	33.14	2.85368	18.07	2953.02	18.07	2859.83	18.07	2879.9	18.07	2868.34	18.07	2857.11	18.07	2808.23	18.07	2834.91	18.07	2882.77	18.07	2799.46	18.07	2869.09	18.07	2838.24	18.07	2847.66			33.14	7.47781
--	--	33.16	2.81676	18.08	2872.85	18.08	2842.41	18.08	2843.12	18.08	2840.6	18.08	2841.55	18.08	2800.17	18.08	2827.14	18.08	2861.77	18.08	2815.29	18.08	2849.73	18.08	2820.79	18.08	2873.53			33.16	6.7911
--	--	33.18	2.81223	18.09	2807.31	18.09	2826.46	18.09	2813.95	18.09	2828.38	18.09	2828.03	18.09	2796.58	18.09	2816.19	18.09	2834.89	18.09	2823.67	18.09	2839.07	18.09	2805.39	18.09	2886.37			33.18	6.25856
--	--	33.2	2.8385	18.1	2796.6	18.1	2815.99	18.1	2813.32	18.1	2874.29	18.1	2822.2	18.1	2809.73	18.1	2793.37	18.1	2785.93	18.1	2804.08	18.1	2860.99	18.1	2797.62	18.1	2850.36			33.2	5.77603
--	--	33.22	2.89596	18.11	2798.09	18.11	2814.4	18.11	2803.73	18.11	2895.66	18.11	2822.44	18.11	2814.79	18.11	2785.51	18.11	2758.96	18.11	2810.53	18.11	2865.36	18.11	2794.75	18.11	2830.3			33.22	5.4658
--	--	33.24	2.9859	18.12	2827.97	18.12	2833.46	18.12	2773.29	18.12	2859.98	18.12	2836.77	18.12	2801.06	18.12	2812.41	18.12	2783.15	18.12	2877.55	18.12	2828.92	18.12	2803.3	18.12	2847.3			33.24	5.23769
--	--	33.26	3.11085	18.13	2832.16	18.13	2857.76	18.13	2755.88	18.13	2834.2	18.13	2820.05	18.13	2799.35	18.13	2808.6	18.13	2783.17	18.13	2900.21	18.13	2798.09	18.13	2816.92	18.13	2843.91			33.26	5.08003
--	--	33.28	3.27476	18.14	2796.31	18.14	2890.22	18.14	2758.78	18.14	2823.86	18.14	2754.94	18.14	2816.36	18.14	2756.94	18.14	2745.56	18.14	2853.72	18.14	2776	18.14	2838.45	18.14	2808.74			33.28	4.98475
--	--	33.3	3.48327	18.15	2790.06	18.15	2880.61	18.15	2774.66	18.15	2817.16	18.15	2735.8	18.15	2814.05	18.15	2752.1	18.15	2737.83	18.15	2830.18	18.15	2791.47	18.15	2833.61	18.15	2787.7			33.3	4.9466
--	--	33.32	3.7442	18.16	2815.76	18.16	2825.61	18.16	2804.55	18.16	2814.4	18.16	2766.27	18.16	2790.88	18.16	2797.79	18.16	2762.34	18.16	2831.38	18.16	2847.47	18.16	2800.32	18.16	2781.88			33.32	4.96266
--	--	33.34	4.06815	18.17	2813.61	18.17	2806.95	18.17	2824.5	18.17	2809.72	18.17	2785.62	18.17	2779.22	18.17	2815.8	18.17	2789.52	18.17	2811.96	18.17	2857.59	18.17	2794.23	18.17	2798.56			33.34	5.03205
--	--	33.36	4.44218	18.18	2790.57	18.18	2815.59	18.18	2837	18.18	2803.6	18.18	2796.64	18.18	2776.18	18.18	2813.02	18.18	2818.7	18.18	2777.06	18.18	2833.27	18.18	2808.55	18.18	2832.11			33.36	5.15585
--	--	33.38	4.94159	18.19	2795.01	18.19	2821.44	18.19	2821.59	18.19	2801.11	18.19	2791.54	18.19	2778.3	18.19	2801.19	18.19	2820.27	18.19	2774.4	18.19	2814.37	18.19	2794.25	18.19	2829.54			33.38	5.33711
--	--	33.4	5.5656	18.2	2813.52	18.2	2825.88	18.2	2791.9	18.2	2800.49	18.2	2778.19	18.2	2783.06	18.2	2784.74	18.2	2807.69	18.2	2788.27	18.2	2798.24	18.2	2765.28	18.2	2808.46			33.4	5.58101
--	--	33.42	6.35271	18.21	2832.83	18.21	2820.07	18.21	2787.76	18.21	2810.43	18.21	2771.11	18.21	2779.56	18.21	2766.67	18.21	2814.57	18.21	2780.9	18.21	2835.29	18.21	2769.38	18.21	2812.73			33.42	5.89527
--	--	33.44	7.35817	18.22	2852.39	18.22	2810.87	18.22	2792.07	18.22	2823.86	18.22	2766.09	18.22	2773.32	18.22	2748.06	18.22	2827.89	18.22	2766.51	18.22	2889.93	18.22	2784.41	18.22	2825.37			33.44	6.29069
--	--	33.46	8.66328	18.23	2861.02	18.23	2785.64	18.23	2813.03	18.23	2823.36	18.23	2766.68	18.23	2792.26	18.23	2747.38	18.23	2800.67	18.23	2800.2	18.23	2854.34	18.23	2822.55	18.23	2784.87			33.46	6.782
--	--	33.48	10.533	18.24	2867.6	18.24	2757.39	18.24	2837.13	18.24	2820.24	18.24	2768.31	18.24	2815.92	18.24	2750.08	18.24	2765.83	18.24	2842.95	18.24	2801.77	18.24	2865.04	18.24	2734.36			33.48	7.38919
--	--	33.5	12.892	18.25	2842.63	18.25	2813.49	18.25	2831.36	18.25	2826.72	18.25	2781.17	18.25	2830.13	18.25	2747.84	18.25	2764.03	18.25	2832.62	18.25	2820.24	18.25	2863.12	18.25	2760.93			33.5	8.37146
--	--	33.52	16.2394	18.26	2817.04	18.26	2874.13	18.26	2823.13	18.26	2833.33	18.26	2794.41	18.26	2843.54	18.26	2746.25	18.26	2766.12	18.26	2818.62	18.26	2843.78	18.26	2857.8	18.26	2792.44			33.52	9.30814
--	--	33.54	21.2857	18.27	2866.81	18.27	2861.24	18.27	2802.89	18.27	2814.39	18.27	2787.75	18.27	2852.55	18.27	2789.75	18.27	2833.9	18.27	2814.48	18.27	2860.83	18.27	2845.89	18.27	2792.41			33.54	10.5795
--	--	33.56	29.4329	18.28	2907.15	18.28	2850.9	18.28	2783.66	18.28	2795.35	18.28	2786.54	18.28	2856.7	18.28	2827.57	18.28	2891.83	18.28	2814.35	18.28	2875.68	18.28	2841.37	18.28	2795.2			33.56	12.0543
--	--	33.58	43.1552	18.29	2872.8	18.29	2860.79	18.29	2772.4	18.29	2775.45	18.29	2828.5	18.29	2822.32	18.29	2820.34	18.29	2871.54	18.29	2846.01	18.29	2873.12	18.29	2895.38	18.29	2820.38			33.58	13.9368
--	--	33.6	66.0001	18.3	2850	18.3	2861.52	18.3	2766.87	18.3	2771.36	18.3	2864.39	18.3	2802.49	18.3	2819.55	18.3	2852.24	18.3	2870.65	18.3	2866.08	18.3	2933.4	18.3	2839.05			33.6	16.3802
--	--	33.62	100.845	18.31	2872.78	18.31	2826.02	18.31	2783.97	18.31	2829.68	18.31	2876.29	18.31	2840.08	18.31	2844.16	18.31	2836.81	18.31	2867.56	18.31	2841.4	18.31	2908.32	18.31	2832.01			33.62	19.6202
--	--	33.64	143.909	18.32	2877	18.32	2792.07	18.32	2796.31	18.32	2850.82	18.32	2883.53	18.32	2859.99	18.32	2861.31	18.32	2823.48	18.32	2868.3	18.32	2827.78	18.32	2895.02	18.32	2830.41			33.64	24.0441
--	--	33.66	170.502	18.33	2836.28	18.33	2761.84	18.33	2797.09	18.33	2781.9	18.33	2879.48	18.33	2837.12	18.33	2860.37	18.33	2815.23	18.33	2878.32	18.33	2840.93	18.33	2910.23	18.33	2841.97			33.66	30.3561
--	--	33.68	152.522	18.34	2809.58	18.34	2764.42	18.34	2799.08	18.34	2755.55	18.34	2879.8	18.34	2822.93	18.34	2856.86	18.34	2825.84	18.34	2880.67	18.34	2866.82	18.34	2920.84	18.34	2836.72			33.68	39.9459
--	--	33.7	110.07	18.35	2805.55	18.35	2819.98	18.35	2803.05	18.35	2797.95	18.35	2887.2	18.35	2822.77	18.35	2849.2	18.35	2866.91	18.35	2870.64	18.35	2913.29	18.35	2924.06	18.35	2804.32			33.7	55.5302
--	--	33.72	72.6538	18.36	2803.98	18.36	2855.86	18.36	2805.99	18.36	2814.11	18.36	2883.8	18.36	2835.3	18.36	2860.71	18.36	2898.68	18.36	2855.5	18.36	2918.69	18.36	2923.77	18.36	2786.1			33.72	81.7844
--	--	33.74	47.4373	18.37	2805.16	18.37	2869.77	18.37	2807.8	18.37	2800.98	18.37	2868.35	18.37	2862.02	18.37	2893.61	18.37	2920.09	18.37	2834.66	18.37	2878.25	18.37	2919.59	18.37	2783.69			33.74	125.023
--	--	33.76	32.0941	18.38	2826.15	18.38	2854.47	18.38	2821.8	18.38	2828.52	18.38	2854.77	18.38	2872.02	18.38	2915.85	18.38	2937.49	18.38	2813.03	18.38	2888.69	18.38	2922.72	18.38	2771.24			33.76	189.841
--	--	33.78	23.0294	18.39	2862.53	18.39	2816.47	18.39	2845.29	18.39	2887.68	18.39	2842.63	18.39	2869.04	18.39	2929.81	18.39	2951.79	18.39	2790.77	18.39	2938.67	18.39	2931.52	18.39	2750.98			33.78	265.812
--	--	33.8	17.5144	18.4	2848.5	18.4	2806.62	18.4	2844.85	18.4	2884.22	18.4	2866.69	18.4	2878.15	18.4	2924.83	18.4	2939.04	18.4	2821.72	18.4	2943.7	18.4	2921.39	18.4	2759.16			33.8	303.57
--	--	33.82	13.9427	18.41	2807.66	18.41	2811.74	18.41	2831.68	18.41	2847.46	18.41	2909.98	18.41	2893.68	18.41	2909.78	18.41	2911.91	18.41	2880.97	18.41	2924.84	18.41	2901.2	18.41	2782.44			33.82	262.107
--	--	33.84	11.491	18.42	2769.89	18.42	2831.93	18.42	2820.46	18.42	2836.51	18.42	2907.14	18.42	2900.03	18.42	2934.87	18.42	2937.38	18.42	2910.23	18.42	2929.5	18.42	2908	18.42	2790.99			33.84	186.943
--	--	33.86	9.74758	18.43	2733.17	18.43	2857.34	18.43	2809.91	18.43	2834.48	18.43	2888.34	18.43	2903.19	18.43	2973.84	18.43	2981.04	18.43	2929.13	18.43	2942.29	18.43	2924.14	18.43	2794.44			33.86	125.088
--	--	33.88	8.49294	18.44	2778.94	18.44	2860.37	18.44	2824.2	18.44	2833.74	18.44	2910.98	18.44	2934.7	18.44	2958.69	18.44	2987.67	18.44	2943.77	18.44	2950.07	18.44	2933.86	18.44	2804.77			33.88	85.5684
--	--	33.9	7.60221	18.45	2841.24	18.45	2858.92	18.45	2843.47	18.45	2833.25	18.45	2941.92	18.45	2971.87	18.45	2932.71	18.45	2986.88	18.45	2957.55	18.45	2956.84	18.45	2942.29	18.45	2816.47			33.9	63.9188
--	--	33.92	7.00655	18.46	2866.82	18.46	2863.33	18.46	2831.69	18.46	2863.23	18.46	2961.37	18.46	2974.45	18.46	2971.88	18.46	3013.29	18.46	2967.96	18.46	3020.65	18.46	3004.49	18.46	2780.03			33.92	54.1168
--	--	33.94	6.68176	18.47	2888.98	18.47	2867.64	18.47	2817.18	18.47	2894.73	18.47	2979.37	18.47	2974.44	18.47	3015.58	18.47	3041.03	18.47	2978.08	18.47	3087.59	18.47	3070.06	18.47	2740.61			33.94	50.3924
--	--	33.96	6.65576	18.48	2883.77	18.48	2829.18	18.48	2791.29	18.48	2851.63	18.48	2960.69	18.48	2995.62	18.48	2993.73	18.48	3000.74	18.48	2986.7	18.48	3035.97	18.48	3054.96	18.48	2776.2			33.96	46.1122
--	--	33.98	7.03384	18.49	2875.49	18.49	2798.92	18.49	2771.79	18.49	2813.19	18.49	2941.51	18.49	3013	18.49	2970.3	18.49	2965.66	18.49	2991.22	18.49	2991.25	18.49	3037.72	18.49	2810.77			33.98	38.3609
--	--	34	8.02692	18.5	2840.6	18.5	2839.7	18.5	2807.71	18.5	2815.1	18.5	2917.89	18.5	2997.64	18.5	2933.15	18.5	2975.73	18.5	2960.23	18.5	3006.38	18.5	3002.02	18.5	2836.55			34	30.6277
--	--	34.02	9.93767	18.51	2820	18.51	2870.68	18.51	2835.48	18.51	2815.96	18.51	2892.86	18.51	2983.24	18.51	2912.14	18.51	2983.47	18.51	2927.94	18.51	3014.83	18.51	2964.74	18.51	2853.16			34.02	25.4753
--	--	34.04	13.0066	18.52	2858.89	18.52	2860.86	18.52	2829.29	18.52	2812.49	18.52	2861.96	18.52	2972.84	18.52	2958.3	18.52	2981.48	18.52	2890.25	18.52	2995.47	18.52	2920.97	18.52	2831.59			34.04	23.3066
--	--	34.06	16.7939	18.53	2875.3	18.53	2857.96	18.53	2824.41	18.53	2812.71	18.53	2852.13	18.53	2958.63	18.53	2970.82	18.53	2962.24	18.53	2867.82	18.53	2972.62	18.53	2901.99	18.53	2810.86			34.06	23.8983
--	--	34.08	19.0236	18.54	2834.99	18.54	2872.52	18.54	2822.86	18.54	2822.22	18.54	2895.43	18.54	2934.77	18.54	2898.45	18.54	2899.46	18.54	2883.88	18.54	2940.97	18.54	2945.6	18.54	2792.27			34.08	26.4251
--	--	34.1	17.7743	18.55	2829.05	18.55	2887.48	18.55	2824.11	18.55	2823.98	18.55	2921.87	18.55	2907.37	18.55	2851.92	18.55	2866.78	18.55	2899.74	18.55	2912.57	18.55	2963.23	18.55	2782.89			34.1	28.094
--	--	34.12	15.3852	18.56	2880.65	18.56	2903.11	18.56	2830.02	18.56	2812.75	18.56	2920.07	18.56	2874.04	18.56	2848.65	18.56	2884.47	18.56	2915.26	18.56	2889.64	18.56	2937.38	18.56	2788.91			34.12	25.4181
--	--	34.14	14.3052	18.57	2898.86	18.57	2891.41	18.57	2836.73	18.57	2834.79	18.57	2915.52	18.57	2870.62	18.57	2852.46	18.57	2899.23	18.57	2936.15	18.57	2880.71	18.57	2903.59	18.57	2794.87			34.14	19.9895
--	--	34.16	14.5789	18.58	2878.5	18.58	2848.16	18.58	2844.35	18.58	2895.25	18.58	2907.79	18.58	2901.74	18.58	2864.44	18.58	2910.61	18.58	2963.23	18.58	2887.95	18.58	2860.64	18.58	2800.76			34.16	15.1303
--	--	34.18	14.2977	18.59	2871.06	18.59	2836.01	18.59	2836.67	18.59	2907.15	18.59	2912.89	18.59	2908.89	18.59	2875.31	18.59	2914.49	18.59	2934.08	18.59	2873.34	18.59	2859.65	18.59	2817.85			34.18	11.7201
--	--	34.2	11.9067	18.6	2874.01	18.6	2848.88	18.6	2816.69	18.6	2879.99	18.6	2928.29	18.6	2896.76	18.6	2885.29	18.6	2912.34	18.6	2859.72	18.6	2841.17	18.6	2892.42	18.6	2843.97			34.2	9.51741
--	--	34.22	8.95941	18.61	2848.24	18.61	2839.22	18.61	2823.18	18.61	2850.35	18.61	2903.44	18.61	2895.74	18.61	2887.98	18.61	2898.34	18.61	2838.86	18.61	2863.68	18.61	2936.37	18.61	2847.95			34.22	8.11118
--	--	34.24	6.64183	18.62	2806.62	18.62	2817.14	18.62	2844.28	18.62	2819.34	18.62	2856.38	18.62	2900.85	18.62	2886.64	18.62	2877.8	18.62	2847.53	18.62	2916.37	18.62	2986.48	18.62	2839.71			34.24	7.18085
--	--	34.26	5.10989	18.63	2825.02	18.63	2840.01	18.63	2849.71	18.63	2806.67	18.63	2848.22	18.63	2883.33	18.63	2895.45	18.63	2855.3	18.63	2841.49	18.63	2939.18	18.63	2971.09	18.63	2844.95			34.26	6.53245
--	--	34.28	4.14628	18.64	2865.12	18.64	2879.11	18.64	2849.48	18.64	2800.64	18.64	2854.12	18.64	2857.63	18.64	2907.92	18.64	2832.08	18.64	2830.13	18.64	2951.19	18.64	2932.03	18.64	2855.06			34.28	6.18126
--	--	34.3	3.56305	18.65	2885.65	18.65	2896.37	18.65	2844.57	18.65	2810.41	18.65	2864.07	18.65	2852.03	18.65	2914.23	18.65	2842.74	18.65	2873.88	18.65	2931.25	18.65	2906.92	18.65	2838.17			34.3	5.84265
--	--	34.32	3.19306	18.66	2902.03	18.66	2908.99	18.66	2838.66	18.66	2823.53	18.66	2874.89	18.66	2850.7	18.66	2919.23	18.66	2860.6	18.66	2929.34	18.66	2904.52	18.66	2884.78	18.66	2815.53			34.32	5.60304
--	--	34.34	2.94913	18.67	2887.94	18.67	2852.91	18.67	2852.46	18.67	2839.57	18.67	2910.76	18.67	2863.94	18.67	2922.77	18.67	2891.58	18.67	2930.49	18.67	2931.85	18.67	2904.34	18.67	2847.35			34.34	5.44762
--	--	34.36	2.78611	18.68	2871.13	18.68	2791	18.68	2868.07	18.68	2855.85	18.68	2948.88	18.68	2878.72	18.68	2926.2	18.68	2923.48	18.68	2926.72	18.68	2963.91	18.68	2927.73	18.68	2884.04			34.36	5.19272
--	--	34.38	2.6804	18.69	2879.28	18.69	2845.88	18.69	2878	18.69	2867.1	18.69	2968.03	18.69	2928.77	18.69	2937.18	18.69	2893.85	18.69	2951.41	18.69	2933.87	18.69	2937.64	18.69	2882.51			34.38	5.20679
--	--	34.4	2.677	18.7	2885.55	18.7	2893.89	18.7	2886.54	18.7	2876.79	18.7	2983.85	18.7	2972.84	18.7	2947.66	18.7	2877.18	18.7	2974.06	18.7	2911.23	18.7	2951.14	18.7	2878.09			34.4	5.32956
--	--	34.42	2.65323	18.71	2873.93	18.71	2876.52	18.71	2881.85	18.71	2871.64	18.71	2968.04	18.71	2959.98	18.71	2953.36	18.71	2983.83	18.71	2977.27	18.71	2959.04	18.71	2998.84	18.71	2846.28			34.42	5.68682
--	--	34.44	2.66116	18.72	2868.35	18.72	2868.88	18.72	2873.52	18.72	2872.39	18.72	2950.31	18.72	2953.11	18.72	2962.46	18.72	3064.26	18.72	2977.77	18.72	3000.42	18.72	3029.41	18.72	2819.17			34.44	6.19519
--	--	34.46	2.6984	18.73	2889.39	18.73	2904.07	18.73	2849.1	18.73	2899.11	18.73	2924.21	18.73	2972.59	18.73	2986.46	18.73	3029.37	18.73	2966.34	18.73	3013.53	18.73	2984.68	18.73	2812.79			34.46	6.99373
--	--	34.48	2.82061	18.74	2904.62	18.74	2917.57	18.74	2835.64	18.74	2920.12	18.74	2912.19	18.74	2979.65	18.74	3005.67	18.74	2997.33	18.74	2960.13	18.74	3021.42	18.74	2966.41	18.74	2815.09			34.48	8.01017
--	--	34.5	2.91763	18.75	2904.57	18.75	2874	18.75	2851	18.75	2926.11	18.75	2937.27	18.75	2954.01	18.75	3012.24	18.75	2972.79	18.75	2967.66	18.75	3015.59	18.75	3017.78	18.75	2840.24			34.5	8.74588
--	--	34.52	3.04681	18.76	2913.43	18.76	2855.38	18.76	2872.47	18.76	2917.82	18.76	2941.72	18.76	2927.86	18.76	2993.28	18.76	2967.01	18.76	2962.25	18.76	2996.16	18.76	3038.35	18.76	2864.54			34.52	8.60888
--	--	34.54	3.21294	18.77	2937.76	18.77	2880.05	18.77	2904.58	18.77	2884.72	18.77	2910.36	18.77	2900.81	18.77	2929.97	18.77	2993.79	18.77	2934.36	18.77	2953.13	18.77	3005.45	18.77	2887.33			34.54	8.00194
--	--	34.56	3.42376	18.78	2963.67	18.78	2895.74	18.78	2897.94	18.78	2855.97	18.78	2889.37	18.78	2898.64	18.78	2884.91	18.78	2990.29	18.78	2922.79	18.78	2935.27	18.78	2966.63	18.78	2883.95			34.56	7.55427
--	--	34.58	3.69051	18.79	2991.47	18.79	2900.67	18.79	2845.02	18.79	2832.42	18.79	2880.76	18.79	2926.2	18.79	2861.65	18.79	2950.63	18.79	2930.72	18.79	2947.48	18.79	2920.73	18.79	2849.28			34.58	7.43317
--	--	34.6	4.0267	18.8	2983.45	18.8	2892.98	18.8	2848.13	18.8	2828.54	18.8	2874.93	18.8	2914.82	18.8	2861.98	18.8	2923.84	18.8	2906.71	18.8	2936.25	18.8	2888.5	18.8	2825.9			34.6	7.60623
--	--	34.62	4.44154	18.81	2945.6	18.81	2874.76	18.81	2897.87	18.81	2841.04	18.81	2871.4	18.81	2871.02	18.81	2881.94	18.81	2907.76	18.81	2856.12	18.81	2905.51	18.81	2867.66	18.81	2811.91			34.62	8.01737
--	--	34.64	4.9197	18.82	2919.38	18.82	2877.71	18.82	2886.19	18.82	2833.3	18.82	2873.47	18.82	2843.59	18.82	2880.96	18.82	2882.56	18.82	2849.62	18.82	2901.22	18.82	2865.8	18.82	2828.36			34.64	8.63431
--	--	34.66	5.42737	18.83	2899.81	18.83	2892.78	18.83	2839.34	18.83	2813.98	18.83	2878.73	18.83	2825.55	18.83	2867.98	18.83	2852.15	18.83	2868.37	18.83	2912.05	18.83	2874.81	18.83	2862.22			34.66	9.4568
--	--	34.68	6.00381	18.84	2878.24	18.84	2872.58	18.84	2848.13	18.84	2835.69	18.84	2867.94	18.84	2842.41	18.84	2866.81	18.84	2853.81	18.84	2884.69	18.84	2909.1	18.84	2861.17	18.84	2891.74			34.68	10.5134
--	--	34.7	6.7409	18.85	2855.9	18.85	2839.07	18.85	2877.9	18.85	2872.89	18.85	2851.08	18.85	2872.43	18.85	2870.08	18.85	2867.57	18.85	2900.11	18.85	2900.94	18.85	2838.98	18.85	2919.62			34.7	11.8592
--	--	34.72	7.71302	18.86	2856.68	18.86	2852.05	18.86	2863.25	18.86	2870.27	18.86	2853.02	18.86	2850.14	18.86	2857.64	18.86	2865.82	18.86	2870.57	18.86	2910.03	18.86	2870.68	18.86	2885.58			34.72	13.5804
--	--	34.74	8.99918	18.87	2862.65	18.87	2875.49	18.87	2838.6	18.87	2858.67	18.87	2859.19	18.87	2816.06	18.87	2841.65	18.87	2860.58	18.87	2830.9	18.87	2923	18.87	2914.51	18.87	2837.61			34.74	15.8063
--	--	34.76	10.7178	18.88	2866.52	18.88	2857.23	18.88	2840.09	18.88	2862.48	18.88	2863.89	18.88	2851.31	18.88	2821.21	18.88	2843.5	18.88	2870.16	18.88	2857.59	18.88	2882.45	18.88	2833.13			34.76	18.7351
--	--	34.78	13.0696	18.89	2870.17	18.89	2834.65	18.89	2844.28	18.89	2867.88	18.89	2868.42	18.89	2893.71	18.89	2800.31	18.89	2825.2	18.89	2917.58	18.89	2784.08	18.89	2842.55	18.89	2833.14			34.78	22.6854
--	--	34.8	16.4273	18.9	2874.36	18.9	2889.38	18.9	2884.56	18.9	2865.84	18.9	2828.78	18.9	2888.55	18.9	2783.74	18.9	2821.75	18.9	2886.4	18.9	2853.17	18.9	2865.61	18.9	2850.33			34.8	28.2176
--	--	34.82	21.5312	18.91	2879.18	18.91	2937.77	18.91	2918.75	18.91	2864.44	18.91	2795.81	18.91	2883.37	18.91	2773.94	18.91	2819.25	18.91	2860.34	18.91	2917.39	18.91	2881.41	18.91	2863.43			34.82	36.4077
--	--	34.84	29.811	18.92	2890.54	18.92	2916.44	18.92	2887.16	18.92	2869.91	18.92	2834.98	18.92	2879.86	18.92	2835.37	18.92	2826.15	18.92	2891.16	18.92	2924.94	18.92	2818.28	18.92	2832.68			34.84	49.3527
--	--	34.86	43.6662	18.93	2902.09	18.93	2897.79	18.93	2856.75	18.93	2879.28	18.93	2864.05	18.93	2877.79	18.93	2882.35	18.93	2832.3	18.93	2910.23	18.93	2923.49	18.93	2771.5	18.93	2803.94			34.86	70.7719
--	--	34.88	66.216	18.94	2914.46	18.94	2891.62	18.94	2831.83	18.94	2906.75	18.94	2846.14	18.94	2882.43	18.94	2862.06	18.94	2834.91	18.94	2874.55	18.94	2880.17	18.94	2800.88	18.94	2784.5			34.88	106.09
--	--	34.9	99.2983	18.95	2923.61	18.95	2894.14	18.95	2812.14	18.95	2924.71	18.95	2834.2	18.95	2873.74	18.95	2843.4	18.95	2833.56	18.95	2842.29	18.95	2846.28	18.95	2828.58	18.95	2779.87			34.9	160.578
--	--	34.92	136.137	18.96	2923.92	18.96	2920.51	18.96	2806.81	18.96	2916.51	18.96	2838.69	18.96	2828.44	18.96	2829.22	18.96	2821.28	18.96	2819.45	18.96	2838.25	18.96	2851.68	18.96	2815.9			34.92	230.78
--	--	34.94	150.962	18.97	2938.24	18.97	2934.57	18.97	2815.89	18.97	2900.79	18.97	2852.13	18.97	2798.87	18.97	2826.39	18.97	2816.93	18.97	2806.1	18.97	2839.85	18.97	2867.07	18.97	2856.98			34.94	284.848
--	--	34.96	129.002	18.98	2977.78	18.98	2926.45	18.98	2850.93	18.98	2871.49	18.98	2881.66	18.98	2797.61	18.98	2844.01	18.98	2826.84	18.98	2809.84	18.98	2858.78	18.98	2868.6	18.98	2907.13			34.96	284.883
--	--	34.98	96.0444	18.99	2973.99	18.99	2915.53	18.99	2864.48	18.99	2849.59	18.99	2891.01	18.99	2808.51	18.99	2841.1	18.99	2806.2	18.99	2815.79	18.99	2874.22	18.99	2862.09	18.99	2920.84			34.98	251.055
--	--	35	73.0923	19	2916.64	19	2901.15	19	2851.48	19	2836.85	19	2875.4	19	2834.44	19	2812.83	19	2747.8	19	2824.47	19	2885.35	19	2845.66	19	2889.51			35	203.341
--	--	35.02	64.0819	19.01	2888.37	19.01	2870.7	19.01	2848.15	19.01	2838.46	19.01	2855.27	19.01	2840.5	19.01	2798.66	19.01	2749.17	19.01	2844.38	19.01	2884.06	19.01	2837	19.01	2843.62			35.02	147.172
--	--	35.04	66.6732	19.02	2885.15	19.02	2826.42	19.02	2853.13	19.02	2852.43	19.02	2831.24	19.02	2829.46	19.02	2796.63	19.02	2802.01	19.02	2873.97	19.02	2872.09	19.02	2835.03	19.02	2785.2			35.04	99.8717
--	--	35.06	73.4855	19.03	2887.72	19.03	2854.44	19.03	2839.36	19.03	2865.2	19.03	2808.97	19.03	2835.83	19.03	2799.33	19.03	2821.2	19.03	2870.95	19.03	2855.48	19.03	2845.43	19.03	2793.08			35.06	67.7878
--	--	35.08	70.9483	19.04	2893.73	19.04	2925.39	19.04	2814.46	19.04	2877.24	19.04	2787.73	19.04	2852.54	19.04	2804.85	19.04	2820.41	19.04	2848.56	19.04	2836.12	19.04	2863.18	19.04	2840.32			35.08	47.7199
--	--	35.1	55.9927	19.05	2904.06	19.05	2931.27	19.05	2831.46	19.05	2858.14	19.05	2822.64	19.05	2844.88	19.05	2814.29	19.05	2843.1	19.05	2826.68	19.05	2813.18	19.05	2870.55	19.05	2877.94			35.1	35.3281
--	--	35.12	39.3651	19.06	2916.1	19.06	2911.55	19.06	2864.94	19.06	2826.77	19.06	2879.65	19.06	2827.64	19.06	2825.27	19.06	2875.03	19.06	2804.99	19.06	2788.85	19.06	2873.83	19.06	2911.77			35.12	27.4388
--	--	35.14	27.1534	19.07	2876.42	19.07	2902.78	19.07	2877.65	19.07	2812.06	19.07	2872.89	19.07	2862.05	19.07	2822.2	19.07	2866.93	19.07	2798.59	19.07	2812.46	19.07	2873.78	19.07	2891.56			35.14	22.1343
--	--	35.16	19.2482	19.08	2824.42	19.08	2896.61	19.08	2885.42	19.08	2801.31	19.08	2850.95	19.08	2908.76	19.08	2815.78	19.08	2849.31	19.08	2795.83	19.08	2847.48	19.08	2872.94	19.08	2858.48			35.16	18.3706
--	--	35.18	14.3455	19.09	2842.6	19.09	2883.75	19.09	2860.55	19.09	2811.32	19.09	2837.4	19.09	2878.43	19.09	2803.21	19.09	2850.37	19.09	2822.95	19.09	2851.34	19.09	2889.94	19.09	2826.64			35.18	15.5922
--	--	35.2	11.2573	19.1	2868.77	19.1	2870.13	19.1	2831.98	19.1	2823.69	19.1	2824.81	19.1	2839.35	19.1	2789.94	19.1	2853.56	19.1	2853.46	19.1	2851.65	19.1	2908.97	19.1	2794.93			35.2	13.4868
--	--	35.22	9.25895	19.11	2884.86	19.11	2883.93	19.11	2851.24	19.11	2821.77	19.11	2849.97	19.11	2863.54	19.11	2818.22	19.11	2853.88	19.11	2856.88	19.11	2867.88	19.11	2878.81	19.11	2818.76			35.22	11.9882
--	--	35.24	7.80395	19.12	2898.02	19.12	2896.86	19.12	2870.38	19.12	2820.92	19.12	2873.83	19.12	2885.75	19.12	2846.27	19.12	2854.61	19.12	2856.47	19.12	2884.79	19.12	2852.41	19.12	2843.72			35.24	10.7252
--	--	35.26	6.72561	19.13	2878.03	19.13	2895.51	19.13	2881.37	19.13	2834.71	19.13	2876.82	19.13	2875.55	19.13	2865.6	19.13	2860.52	19.13	2814.95	19.13	2907.52	19.13	2877.34	19.13	2874.23			35.26	9.44418
--	--	35.28	5.90299	19.14	2863.82	19.14	2889.98	19.14	2888.37	19.14	2846.75	19.14	2873.27	19.14	2865.95	19.14	2876.24	19.14	2862.25	19.14	2780.88	19.14	2922.08	19.14	2895.89	19.14	2894.88			35.28	8.67492
--	--	35.3	5.2639	19.15	2878.12	19.15	2863.76	19.15	2875.63	19.15	2850.11	19.15	2837.4	19.15	2859.28	19.15	2843.93	19.15	2843.36	19.15	2783.6	19.15	2896.23	19.15	2882.87	19.15	2866.76			35.3	8.07758
--	--	35.32	4.7616	19.16	2880.99	19.16	2846.54	19.16	2859.48	19.16	2853.12	19.16	2808.24	19.16	2854.34	19.16	2819.66	19.16	2833.17	19.16	2791.51	19.16	2882.28	19.16	2874.87	19.16	2841.54			35.32	7.62322
--	--	35.34	4.36441	19.17	2851.06	19.17	2855.13	19.17	2833.52	19.17	2855.11	19.17	2798.38	19.17	2854.35	19.17	2818.47	19.17	2847.93	19.17	2814.32	19.17	2902.47	19.17	2881.24	19.17	2824.64			35.34	7.29193
--	--	35.36	4.05025	19.18	2837.11	19.18	2861.88	19.18	2824.09	19.18	2855.65	19.18	2793.29	19.18	2850.08	19.18	2818.92	19.18	2857.95	19.18	2828.77	19.18	2902.87	19.18	2872.83	19.18	2822.9			35.36	7.07082
--	--	35.38	3.80355	19.19	2853.02	19.19	2865.18	19.19	2845.52	19.19	2853.47	19.19	2797.13	19.19	2837.82	19.19	2822.42	19.19	2859.1	19.19	2827.61	19.19	2866.31	19.19	2836.78	19.19	2849.45			35.38	6.95608
--	--	35.4	3.61323	19.2	2863.76	19.2	2880.99	19.2	2863.21	19.2	2860.08	19.2	2811.6	19.2	2824.58	19.2	2833.26	19.2	2849.03	19.2	2826.02	19.2	2830.52	19.2	2844.85	19.2	2875.34			35.4	6.93937
--	--	35.42	3.47153	19.21	2867.89	19.21	2912.81	19.21	2876.09	19.21	2877.95	19.21	2839.64	19.21	2810.1	19.21	2853.48	19.21	2824.6	19.21	2823.88	19.21	2795.71	19.21	2909.36	19.21	2900.35			35.42	7.00652
--	--	35.44	3.37319	19.22	2901.39	19.22	2929.75	19.22	2896.01	19.22	2874.97	19.22	2840.97	19.22	2809.1	19.22	2863.86	19.22	2814.22	19.22	2823.57	19.22	2789.44	19.22	2914.62	19.22	2899.48			35.44	7.20902
--	--	35.46	3.31498	19.23	2961.05	19.23	2933.43	19.23	2922.18	19.23	2853.42	19.23	2818.5	19.23	2820.12	19.23	2865.46	19.23	2816.36	19.23	2824.9	19.23	2808.59	19.23	2867.11	19.23	2875.54			35.46	7.5421
--	--	35.48	3.29539	19.24	2945.1	19.24	2944.23	19.24	2898.39	19.24	2844.48	19.24	2793.28	19.24	2809.22	19.24	2845.65	19.24	2824.83	19.24	2822.24	19.24	2807.72	19.24	2862.93	19.24	2860.59			35.48	8.03211
--	--	35.5	3.31456	19.25	2882.61	19.25	2959.4	19.25	2843.85	19.25	2843.3	19.25	2766.38	19.25	2784.83	19.25	2812.67	19.25	2837.2	19.25	2817.13	19.25	2794.52	19.25	2885.42	19.25	2851.16			35.5	8.71926
--	--	35.52	3.37429	19.26	2892.48	19.26	2935.1	19.26	2832.07	19.26	2853.7	19.26	2806.08	19.26	2786.1	19.26	2830.23	19.26	2841.87	19.26	2814.24	19.26	2832.29	19.26	2890.23	19.26	2836.07			35.52	9.66474
--	--	35.54	3.46415	19.27	2932.03	19.27	2894.61	19.27	2837.84	19.27	2868.86	19.27	2873.11	19.27	2797.88	19.27	2868.53	19.27	2843.37	19.27	2812.26	19.27	2890.96	19.27	2887.79	19.27	2818.66			35.54	10.9639
--	--	35.56	3.61876	19.28	2923.84	19.28	2909.73	19.28	2826.03	19.28	2877.43	19.28	2871.94	19.28	2818.37	19.28	2878.66	19.28	2837.29	19.28	2814.19	19.28	2842.16	19.28	2894.77	19.28	2821.87			35.56	12.774
--	--	35.58	3.83255	19.29	2903.65	19.29	2938.8	19.29	2809.8	19.29	2884.36	19.29	2853.65	19.29	2841.05	19.29	2881.71	19.29	2829.31	19.29	2817.1	19.29	2766.37	19.29	2904.12	19.29	2830.27			35.58	15.3627
--	--	35.6	4.11848	19.3	2889.13	19.3	2909.38	19.3	2810.89	19.3	2856.06	19.3	2858.02	19.3	2825.31	19.3	2877.82	19.3	2844.66	19.3	2796.94	19.3	2825.23	19.3	2872.57	19.3	2848.02			35.6	19.3252
--	--	35.62	4.49529	19.31	2875.31	19.31	2872.69	19.31	2814.12	19.31	2823.38	19.31	2865.21	19.31	2804.79	19.31	2873.07	19.31	2862.91	19.31	2773.92	19.31	2900.84	19.31	2835.94	19.31	2866.93			35.62	25.7322
--	--	35.64	4.98093	19.32	2892.18	19.32	2899.82	19.32	2868.64	19.32	2847.26	19.32	2859.12	19.32	2807.76	19.32	2874.21	19.32	2867.06	19.32	2823.11	19.32	2917.1	19.32	2819.63	19.32	2860.77			35.64	36.4514
--	--	35.66	5.6348	19.33	2907.25	19.33	2926.65	19.33	2920.68	19.33	2872.43	19.33	2855.12	19.33	2811.07	19.33	2873.55	19.33	2870.78	19.33	2867.47	19.33	2927.95	19.33	2808.04	19.33	2854.81			35.66	54.003
--	--	35.68	6.50994	19.34	2889.65	19.34	2931.61	19.34	2925.35	19.34	2899.14	19.34	2882.57	19.34	2812.49	19.34	2847.29	19.34	2872.86	19.34	2827.33	19.34	2883.15	19.34	2853.9	19.34	2858.51			35.68	80.2307
--	--	35.7	7.71263	19.35	2875.17	19.35	2930.84	19.35	2926.5	19.35	2916.7	19.35	2897.45	19.35	2815.41	19.35	2830.12	19.35	2873.33	19.35	2802.43	19.35	2853.35	19.35	2894.26	19.35	2863.39			35.7	111.041
--	--	35.72	9.42879	19.36	2877.07	19.36	2899.99	19.36	2909.13	19.36	2886.15	19.36	2846.24	19.36	2826.24	19.36	2860.67	19.36	2865.42	19.36	2857.6	19.36	2902.41	19.36	2905.7	19.36	2874.44			35.72	127.061
--	--	35.74	12.0314	19.37	2881.35	19.37	2877.08	19.37	2895.34	19.37	2867.26	19.37	2817.48	19.37	2839.81	19.37	2876.5	19.37	2861.43	19.37	2898.52	19.37	2939.13	19.37	2906.22	19.37	2876.62			35.74	112.66
--	--	35.76	16.2149	19.38	2892.8	19.38	2877.99	19.38	2892.25	19.38	2883.37	19.38	2856.03	19.38	2861.6	19.38	2848.16	19.38	2869.21	19.38	2896.73	19.38	2938.84	19.38	2873.99	19.38	2852.19			35.76	86.5229
--	--	35.78	23.0984	19.39	2905.14	19.39	2877.17	19.39	2883.25	19.39	2880.95	19.39	2879.94	19.39	2875.73	19.39	2845.46	19.39	2871.04	19.39	2881.69	19.39	2934.72	19.39	2862.72	19.39	2833.73			35.78	68.0976
--	--	35.8	34.0546	19.4	2919.24	19.4	2873	19.4	2862.77	19.4	2842.57	19.4	2875.41	19.4	2875.03	19.4	2892.5	19.4	2861.32	19.4	2840.93	19.4	2923.18	19.4	2892.13	19.4	2826.86			35.8	62.3424
--	--	35.82	49.6818	19.41	2902.43	19.41	2874.42	19.41	2851.8	19.41	2840.43	19.41	2868.07	19.41	2884.42	19.41	2928.08	19.41	2860.49	19.41	2837.16	19.41	2904.81	19.41	2910.74	19.41	2831			35.82	68.6583
--	--	35.84	66.1744	19.42	2844.69	19.42	2883.24	19.42	2853.43	19.42	2886.27	19.42	2857.02	19.42	2907.16	19.42	2948.49	19.42	2871.44	19.42	2882.35	19.42	2877.41	19.42	2915.04	19.42	2849.73			35.84	82.7199
--	--	35.86	72.6875	19.43	2843.99	19.43	2913.54	19.43	2878.03	19.43	2890.31	19.43	2864.7	19.43	2922.49	19.43	2943.46	19.43	2865.14	19.43	2916.06	19.43	2868.36	19.43	2894.24	19.43	2871.89			35.86	91.1413
--	--	35.88	67.706	19.44	2895.86	19.44	2963.65	19.44	2923.79	19.44	2855.84	19.44	2889.64	19.44	2930.99	19.44	2914.99	19.44	2842.96	19.44	2939.19	19.44	2876.21	19.44	2850.31	19.44	2897.2			35.88	80.1015
--	--	35.9	63.9686	19.45	2885.92	19.45	2973.63	19.45	2944.34	19.45	2845.53	19.45	2883.98	19.45	2928.16	19.45	2907.21	19.45	2833.79	19.45	2942.51	19.45	2896.43	19.45	2849.4	19.45	2888.04			35.9	58.7049
--	--	35.92	67.5092	19.46	2836.55	19.46	2958.01	19.46	2948.81	19.46	2850.64	19.46	2858.8	19.46	2918.1	19.46	2912.64	19.46	2832.91	19.46	2933.18	19.46	2924.54	19.46	2875.92	19.46	2856.89			35.92	40.2149
--	--	35.94	72.0489	19.47	2842.58	19.47	2943.67	19.47	2920.49	19.47	2879.13	19.47	2845.93	19.47	2883.94	19.47	2912.01	19.47	2830.59	19.47	2908.09	19.47	2946.44	19.47	2881.02	19.47	2832.77			35.94	27.8054
--	--	35.96	65.1018	19.48	2872.29	19.48	2929.87	19.48	2878.17	19.48	2917.6	19.48	2838.3	19.48	2839.49	19.48	2908.8	19.48	2827.64	19.48	2876.25	19.48	2965.69	19.48	2876.95	19.48	2811.66			35.96	20.0353
--	--	35.98	48.6793	19.49	2867.76	19.49	2915.79	19.49	2885.81	19.49	2899.24	19.49	2878.73	19.49	2831.72	19.49	2860.9	19.49	2817.92	19.49	2929.55	19.49	2940.54	19.49	2886.06	19.49	2833.17			35.98	15.302
--	--	36	33.3643	19.5	2854.18	19.5	2901.64	19.5	2906.66	19.5	2865.85	19.5	2931.87	19.5	2833.66	19.5	2801.18	19.5	2806.41	19.5	3005.37	19.5	2903.64	19.5	2898.66	19.5	2865.95			36	12.317
--	--	36.02	22.688	19.51	2873.2	19.51	2926.13	19.51	2882.77	19.51	2883.35	19.51	2894.28	19.51	2850.49	19.51	2813.12	19.51	2819.5	19.51	2941.63	19.51	2878.28	19.51	2871.56	19.51	2871.33			36.02	10.3118
--	--	36.04	16.0011	19.52	2896.64	19.52	2955.84	19.52	2852.84	19.52	2907.74	19.52	2844.43	19.52	2869.33	19.52	2834.75	19.52	2835.92	19.52	2859.03	19.52	2854.48	19.52	2839.1	19.52	2873.01			36.04	8.88887
--	--	36.06	11.9497	19.53	2932.98	19.53	2938.65	19.53	2885.85	19.53	2909.84	19.53	2852.05	19.53	2898.62	19.53	2837.36	19.53	2838.37	19.53	2854.36	19.53	2848.59	19.53	2849.04	19.53	2862.26			36.06	7.84378
--	--	36.08	9.44385	19.54	2965.83	19.54	2921.48	19.54	2918.18	19.54	2911.09	19.54	2862.22	19.54	2924.59	19.54	2842.05	19.54	2840.18	19.54	2851.7	19.54	2846.83	19.54	2860.16	19.54	2852.71			36.08	7.18131
--	--	36.1	7.89316	19.55	2939.3	19.55	2925.99	19.55	2911.37	19.55	2909.33	19.55	2885.09	19.55	2895	19.55	2887.37	19.55	2838.26	19.55	2844.44	19.55	2899.99	19.55	2869.87	19.55	2867.39			36.1	6.59963
--	--	36.12	6.78717	19.56	2913.11	19.56	2927.4	19.56	2905.85	19.56	2907.52	19.56	2907.91	19.56	2871.2	19.56	2921.56	19.56	2837.8	19.56	2845.13	19.56	2940.89	19.56	2879.02	19.56	2869.65			36.12	6.16965
--	--	36.14	6.028	19.57	2888.82	19.57	2911.47	19.57	2907.59	19.57	2905.41	19.57	2930.41	19.57	2879.91	19.57	2893.3	19.57	2845.46	19.57	2890.44	19.57	2913.09	19.57	2885.07	19.57	2802.35			36.14	5.86293
--	--	36.16	5.52854	19.58	2868.51	19.58	2903.52	19.58	2913.61	19.58	2906.81	19.58	2940.1	19.58	2882.57	19.58	2874.42	19.58	2858.28	19.58	2920.14	19.58	2885.48	19.58	2881.21	19.58	2763.94			36.16	5.66185
--	--	36.18	5.25364	19.59	2860.72	19.59	2920.6	19.59	2933.06	19.59	2919.22	19.59	2909.56	19.59	2866.25	19.59	2885.02	19.59	2887.34	19.59	2900.83	19.59	2858.48	19.59	2846.28	19.59	2816.26			36.18	5.55704
--	--	36.2	5.28547	19.6	2879.48	19.6	2931.99	19.6	2936.85	19.6	2920.46	19.6	2876.53	19.6	2865.75	19.6	2903.05	19.6	2893.37	19.6	2874	19.6	2849.83	19.6	2836.13	19.6	2849.24			36.2	5.54634
--	--	36.22	5.55867	19.61	2951.78	19.61	2931.91	19.61	2909.11	19.61	2899.21	19.61	2838.5	19.61	2897.11	19.61	2936.07	19.61	2852.98	19.61	2832	19.61	2878.14	19.61	2875.93	19.61	2843.23			36.22	5.63493
--	--	36.24	6.29769	19.62	2978.91	19.62	2926.02	19.62	2888.95	19.62	2875.64	19.62	2836.69	19.62	2896.69	19.62	2940.56	19.62	2833.33	19.62	2821.36	19.62	2886.88	19.62	2891.36	19.62	2837.24			36.24	5.83702
--	--	36.26	7.72811	19.63	2944.1	19.63	2912.16	19.63	2879.19	19.63	2848.89	19.63	2884.54	19.63	2852.7	19.63	2905.96	19.63	2842.1	19.63	2853.72	19.63	2868.82	19.63	2873.4	19.63	2831.25			36.26	6.18021
--	--	36.28	10.0237	19.64	2917.2	19.64	2894.66	19.64	2880.35	19.64	2851.49	19.64	2905.52	19.64	2831.48	19.64	2869.23	19.64	2847.73	19.64	2850.56	19.64	2882.41	19.64	2878.09	19.64	2838.58			36.28	6.71634
--	--	36.3	12.8243	19.65	2897.85	19.65	2873.66	19.65	2891.93	19.65	2882.09	19.65	2900.88	19.65	2831.96	19.65	2830.45	19.65	2850.36	19.65	2813.54	19.65	2926.17	19.65	2904.38	19.65	2858.6			36.3	7.54747
--	--	36.32	14.3117	19.66	2909.2	19.66	2871.59	19.66	2897.63	19.66	2892.43	19.66	2877.51	19.66	2845.02	19.66	2845.93	19.66	2880	19.66	2816.07	19.66	2904.16	19.66	2906.24	19.66	2890.01			36.32	8.87767
--	--	36.34	12.8259	19.67	2940.84	19.67	2882.02	19.67	2899.46	19.67	2889.39	19.67	2841.78	19.67	2866.39	19.67	2897.26	19.67	2927.48	19.67	2844.73	19.67	2838.69	19.67	2891.94	19.67	2928.96			36.34	11.0823
--	--	36.36	9.99522	19.68	2934.59	19.68	2875.43	19.68	2903.11	19.68	2879.46	19.68	2848.59	19.68	2841.19	19.68	2904.95	19.68	2897.19	19.68	2857.58	19.68	2851.38	19.68	2890.94	19.68	2939.09			36.36	14.7322
--	--	36.38	7.65985	19.69	2911.49	19.69	2861.26	19.69	2907.58	19.69	2866.46	19.69	2874.31	19.69	2795.29	19.69	2893.23	19.69	2832.32	19.69	2863.39	19.69	2898.83	19.69	2895.83	19.69	2936.39			36.38	20.4335
--	--	36.4	6.0567	19.7	2892.17	19.7	2883.91	19.7	2892.82	19.7	2865.21	19.7	2888.79	19.7	2823.41	19.7	2889.51	19.7	2840	19.7	2862.8	19.7	2890.35	19.7	2886.06	19.7	2913.44			36.4	27.8498
--	--	36.42	5.30149	19.71	2873.89	19.71	2916.81	19.71	2872.73	19.71	2867.23	19.71	2900.15	19.71	2872.11	19.71	2888.02	19.71	2867.85	19.71	2860.43	19.71	2866.31	19.71	2872.19	19.71	2884.85			36.42	34.4068
--	--	36.44	5.03179	19.72	2866.37	19.72	2933.71	19.72	2884.26	19.72	2889.83	19.72	2921.07	19.72	2875.22	19.72	2873.02	19.72	2871.84	19.72	2877.06	19.72	2856.65	19.72	2860.21	19.72	2895.84			36.44	34.1926
--	--	36.46	5.10343	19.73	2860.42	19.73	2948.28	19.73	2900.42	19.73	2915.44	19.73	2943.38	19.73	2871.66	19.73	2856.05	19.73	2872.33	19.73	2896.46	19.73	2849.09	19.73	2848.5	19.73	2912.61			36.46	28.3182
--	--	36.48	5.4665	19.74	2887.89	19.74	2922.5	19.74	2896.56	19.74	2900.2	19.74	2889.42	19.74	2852.65	19.74	2870.62	19.74	2853.61	19.74	2881.69	19.74	2849.35	19.74	2885.43	19.74	2860.45			36.48	22.5009
--	--	36.5	6.15721	19.75	2915.81	19.75	2898.7	19.75	2894.16	19.75	2884.21	19.75	2837.72	19.75	2832.89	19.75	2884.95	19.75	2836.87	19.75	2865.78	19.75	2852.02	19.75	2918.64	19.75	2809.22			36.5	19.252
--	--	36.52	7.29892	19.76	2928.44	19.76	2938.46	19.76	2932.11	19.76	2883.01	19.76	2879.83	19.76	2810.33	19.76	2872.88	19.76	2869.16	19.76	2853.25	19.76	2892.58	19.76	2851.04	19.76	2823.01			36.52	18.5555
--	--	36.54	9.12483	19.77	2938.53	19.77	2965.33	19.77	2956.23	19.77	2885	19.77	2909.5	19.77	2797.43	19.77	2863.22	19.77	2890.82	19.77	2848.46	19.77	2920.4	19.77	2806.31	19.77	2841.06			36.54	20.2724
--	--	36.56	11.985	19.78	2933.39	19.78	2914.96	19.78	2897.43	19.78	2906.06	19.78	2864.58	19.78	2842.37	19.78	2867.95	19.78	2848.67	19.78	2890.06	19.78	2871.8	19.78	2898.72	19.78	2884.74			36.56	24.8323
--	--	36.58	16.421	19.79	2936.52	19.79	2875.73	19.79	2860.3	19.79	2911.85	19.79	2827.47	19.79	2875.72	19.79	2868.01	19.79	2825.39	19.79	2911.52	19.79	2833.96	19.79	2959.98	19.79	2918.49			36.58	33.6279
--	--	36.6	22.7901	19.8	2966.86	19.8	2873.18	19.8	2894.43	19.8	2867.37	19.8	2816.05	19.8	2870.93	19.8	2852.7	19.8	2864.17	19.8	2866.75	19.8	2831.52	19.8	2918.71	19.8	2919.56			36.6	49.0092
--	--	36.62	31.897	19.81	2980.26	19.81	2867.9	19.81	2900.92	19.81	2840.6	19.81	2818.3	19.81	2869.85	19.81	2844.77	19.81	2884.46	19.81	2840.02	19.81	2829.82	19.81	2888.2	19.81	2908.92			36.62	73.3165
--	--	36.64	44.8248	19.82	2958.21	19.82	2856.91	19.82	2849.5	19.82	2850.91	19.82	2849.2	19.82	2876.55	19.82	2852.31	19.82	2865.99	19.82	2851.11	19.82	2829.67	19.82	2880.19	19.82	2873.74			36.64	104.951
--	--	36.66	58.2024	19.83	2925.76	19.83	2854.63	19.83	2833.59	19.83	2851.12	19.83	2876.31	19.83	2886.52	19.83	2860.82	19.83	2854.63	19.83	2867.48	19.83	2840.16	19.83	2871.03	19.83	2835.93			36.66	127.965
--	--	36.68	60.6414	19.84	2878.56	19.84	2864.73	19.84	2868.08	19.84	2837.01	19.84	2898.04	19.84	2901.13	19.84	2870.7	19.84	2853.38	19.84	2891.34	19.84	2865.73	19.84	2860.22	19.84	2794.38			36.68	119.042
--	--	36.7	48.6564	19.85	2874.16	19.85	2876.19	19.85	2865.8	19.85	2834.95	19.85	2917.02	19.85	2915.1	19.85	2872.95	19.85	2859.65	19.85	2893.85	19.85	2883.95	19.85	2864.72	19.85	2781.68			36.7	88.2566
--	--	36.72	33.5778	19.86	2911.99	19.86	2889	19.86	2827.26	19.86	2844.78	19.86	2933.28	19.86	2928.42	19.86	2867.66	19.86	2873.36	19.86	2875.29	19.86	2894.91	19.86	2884.32	19.86	2797.43			36.72	59.2951
--	--	36.74	22.1719	19.87	2922.58	19.87	2912.87	19.87	2828.74	19.87	2858.99	19.87	2922.52	19.87	2919.94	19.87	2859.03	19.87	2874.78	19.87	2867.51	19.87	2903.26	19.87	2888.43	19.87	2837.19			36.74	39.398
--	--	36.76	14.8911	19.88	2914.54	19.88	2944.32	19.88	2857.62	19.88	2876.18	19.88	2893.26	19.88	2896.53	19.88	2848.1	19.88	2867.81	19.88	2867.12	19.88	2909.82	19.88	2881.92	19.88	2893.39			36.76	27.3203
--	--	36.78	10.5381	19.89	2895.89	19.89	2962.03	19.89	2873.05	19.89	2886.77	19.89	2873.09	19.89	2875.43	19.89	2844.28	19.89	2855.21	19.89	2857.74	19.89	2899.94	19.89	2895.87	19.89	2906.19			36.78	20.4344
--	--	36.8	7.96979	19.9	2872.34	19.9	2973.4	19.9	2882.26	19.9	2894.3	19.9	2857.13	19.9	2855.4	19.9	2843.74	19.9	2840.02	19.9	2844.21	19.9	2882.47	19.9	2919.28	19.9	2898.92			36.8	16.6585
--	--	36.82	6.33825	19.91	2875.33	19.91	2935.97	19.91	2908.17	19.91	2891.91	19.91	2857.88	19.91	2864.66	19.91	2831.6	19.91	2855.51	19.91	2836.21	19.91	2893.83	19.91	2903.24	19.91	2899.75			36.82	14.6703
--	--	36.84	5.24431	19.92	2886.07	19.92	2884.27	19.92	2938.96	19.92	2886.63	19.92	2863.52	19.92	2882.48	19.92	2816.06	19.92	2879.97	19.92	2829.83	19.92	2913.61	19.92	2875.67	19.92	2902.94			36.84	13.42
--	--	36.86	4.47145	19.93	2883.14	19.93	2918.73	19.93	2906.7	19.93	2887.87	19.93	2902.87	19.93	2877.22	19.93	2849.27	19.93	2874.14	19.93	2836.16	19.93	2904.77	19.93	2872.62	19.93	2904.49			36.86	11.9001
--	--	36.88	3.90756	19.94	2878.07	19.94	2966.75	19.94	2864.52	19.94	2890.14	19.94	2947.52	19.94	2868.32	19.94	2890.14	19.94	2863.54	19.94	2844.49	19.94	2891.43	19.94	2873.43	19.94	2905.78			36.88	10.079
--	--	36.9	3.4888	19.95	2874.3	19.95	2967.58	19.95	2880.24	19.95	2853.12	19.95	2915.66	19.95	2881.82	19.95	2864.67	19.95	2864.04	19.95	2861.33	19.95	2868.58	19.95	2853.79	19.95	2866.56			36.9	8.5181
--	--	36.92	3.17558	19.96	2872.52	19.96	2967.34	19.96	2897.89	19.96	2819.44	19.96	2881.88	19.96	2894.85	19.96	2839.71	19.96	2865.41	19.96	2878.63	19.96	2846.13	19.96	2835.57	19.96	2828.74			36.92	7.39301
--	--	36.94	2.94217	19.97	2912.43	19.97	2992.57	19.97	2897.23	19.97	2898.76	19.97	2885.97	19.97	2874.62	19.97	2894.45	19.97	2873.77	19.97	2897	19.97	2842.29	19.97	2868.97	19.97	2863.19			36.94	6.6363
--	--	36.96	2.7716	19.98	2946.25	19.98	3004.42	19.98	2899.74	19.98	2960.31	19.98	2887.74	19.98	2855.6	19.98	2935.96	19.98	2879.92	19.98	2907.09	19.98	2844.24	19.98	2893.7	19.98	2893.27			36.96	6.1449
--	--	36.98	2.65292	19.99	2940.84	19.99	2930.1	19.99	2922.64	19.99	2907.45	19.99	2874.55	19.99	2844.38	19.99	2892.24	19.99	2871.81	19.99	2863.88	19.99	2883.47	19.99	2862.6	19.99	2895.17			36.98	5.83786
--	--	37	2.5798	20	2931.53	20	2878.23	20	2928.52	20	2868.54	20	2865.81	20	2840.86	20	2865.79	20	2863.35	20	2841.09	20	2909.74	20	2842.24	20	2893.81			37	5.66469
--	--	37.02	2.55016	20.01	2908.73	20.01	2903.85	20.01	2875.68	20.01	2877.81	20.01	2872.46	20.01	2863.98	20.01	2898.92	20.01	2853.66	20.01	2888.81	20.01	2891.27	20.01	2858.97	20.01	2881.22			37.02	5.59848
--	--	37.04	2.56752	20.02	2902.22	20.02	2921.38	20.02	2846.5	20.02	2887.3	20.02	2886.48	20.02	2885.45	20.02	2912.64	20.02	2854.38	20.02	2915.95	20.02	2879.18	20.02	2873.75	20.02	2868.41			37.04	5.67825
--	--	37.06	2.64445	20.03	2931.16	20.03	2921.29	20.03	2868.84	20.03	2897.24	20.03	2916.53	20.03	2903.34	20.03	2884.13	20.03	2877.77	20.03	2898.28	20.03	2880.98	20.03	2884.29	20.03	2855.11			37.06	5.79998
--	--	37.08	2.80787	20.04	2930.33	20.04	2920.62	20.04	2897.24	20.04	2902.75	20.04	2918.23	20.04	2904.51	20.04	2874.16	20.04	2896.37	20.04	2874.86	20.04	2882.84	20.04	2894.18	20.04	2842.14			37.08	6.01753
--	--	37.1	3.10139	20.05	2885.74	20.05	2919.1	20.05	2934.56	20.05	2901.76	20.05	2878.26	20.05	2881.1	20.05	2891.41	20.05	2907.94	20.05	2842.97	20.05	2884.79	20.05	2903.1	20.05	2829.66			37.1	6.34216
--	--	37.12	3.57394	20.06	2893.24	20.06	2920.84	20.06	2932.94	20.06	2900.64	20.06	2854.86	20.06	2871.55	20.06	2906.54	20.06	2895.95	20.06	2835.46	20.06	2883.92	20.06	2894.58	20.06	2844.06			37.12	6.7946
--	--	37.14	4.22523	20.07	2953.86	20.07	2925.89	20.07	2891.59	20.07	2899.39	20.07	2848.34	20.07	2876.13	20.07	2919.49	20.07	2859.93	20.07	2852.82	20.07	2880.16	20.07	2868.26	20.07	2885.88			37.14	7.41098
--	--	37.16	4.83585	20.08	2936.6	20.08	2941.47	20.08	2892.59	20.08	2905.68	20.08	2869.45	20.08	2881.84	20.08	2925.49	20.08	2886.66	20.08	2869.36	20.08	2905.5	20.08	2879.53	20.08	2892.12			37.16	8.25433
--	--	37.18	4.94193	20.09	2864.12	20.09	2964.52	20.09	2923.6	20.09	2917.31	20.09	2910.15	20.09	2888.33	20.09	2926.55	20.09	2957.87	20.09	2885.33	20.09	2951.47	20.09	2917.46	20.09	2873.14			37.18	9.31654
--	--	37.2	4.57371	20.1	2874.3	20.1	2944.97	20.1	2923.47	20.1	2924.55	20.1	2893.56	20.1	2895.14	20.1	2895.09	20.1	2953.13	20.1	2863.75	20.1	2960.69	20.1	2916.91	20.1	2877.82			37.2	10.989
--	--	37.22	4.20359	20.11	2924.22	20.11	2904.96	20.11	2908.37	20.11	2929.67	20.11	2849.41	20.11	2902.1	20.11	2847.99	20.11	2911.88	20.11	2824.12	20.11	2952.24	20.11	2897.85	20.11	2893.89			37.22	13.3492
--	--	37.24	4.03819	20.12	2919.23	20.12	2903.67	20.12	2895.87	20.12	2924.36	20.12	2853.95	20.12	2873.42	20.12	2866.73	20.12	2921.05	20.12	2851.36	20.12	2950.7	20.12	2896.48	20.12	2899.59			37.24	16.5119
--	--	37.26	4.08169	20.13	2897.42	20.13	2914.26	20.13	2884.17	20.13	2915.86	20.13	2873.41	20.13	2833.82	20.13	2905.65	20.13	2945.67	20.13	2899.1	20.13	2951.26	20.13	2900.53	20.13	2902.11			37.26	20.2639
--	--	37.28	4.29835	20.14	2908.31	20.14	2918.55	20.14	2856.84	20.14	2910.54	20.14	2888.01	20.14	2843.89	20.14	2878.01	20.14	2950.14	20.14	2911.92	20.14	2926.72	20.14	2916.43	20.14	2894.39			37.28	23.7568
--	--	37.3	4.66369	20.15	2924.72	20.15	2921.77	20.15	2826.87	20.15	2905.76	20.15	2901.79	20.15	2862.35	20.15	2839.13	20.15	2951.22	20.15	2918.84	20.15	2897.94	20.15	2934.32	20.15	2884.95			37.3	28.101
--	--	37.32	5.1766	20.16	2919.72	20.16	2910.72	20.16	2864.66	20.16	2911.46	20.16	2939.61	20.16	2882.93	20.16	2869.65	20.16	2915.35	20.16	2869.65	20.16	2917.51	20.16	2889.37	20.16	2887.44			37.32	35.8331
--	--	37.34	5.8046	20.17	2914.89	20.17	2899.82	20.17	2904.73	20.17	2918.19	20.17	2976.86	20.17	2901.33	20.17	2903.18	20.17	2879.91	20.17	2820.58	20.17	2939.5	20.17	2843.94	20.17	2890.66			37.34	49.9758
--	--	37.36	6.70854	20.18	2948.01	20.18	2915.28	20.18	2901.73	20.18	2936.72	20.18	2961.52	20.18	2857.95	20.18	2910.52	20.18	2913.14	20.18	2861.44	20.18	2951.84	20.18	2882.49	20.18	2895.03			37.36	73.2671
--	--	37.38	7.91286	20.19	2968.96	20.19	2932.81	20.19	2903.61	20.19	2946.77	20.19	2944.44	20.19	2822.88	20.19	2913.57	20.19	2940.97	20.19	2897.21	20.19	2959.17	20.19	2917.4	20.19	2899.55			37.38	106.134
--	--	37.4	9.55682	20.2	2905.56	20.2	2964.65	20.2	2939.42	20.2	2898.06	20.2	2915.32	20.2	2845.48	20.2	2886.86	20.2	2931.38	20.2	2897.74	20.2	2931.74	20.2	2926.97	20.2	2905.11			37.4	137.862
--	--	37.42	11.9016	20.21	2871.47	20.21	2987.13	20.21	2963.39	20.21	2868.03	20.21	2891.85	20.21	2868.57	20.21	2863.84	20.21	2923.37	20.21	2903.3	20.21	2910.1	20.21	2929.95	20.21	2908.54			37.42	142.789
--	--	37.44	15.4458	20.22	2943.73	20.22	2975.7	20.22	2944.44	20.22	2905.71	20.22	2888.9	20.22	2893.44	20.22	2854.22	20.22	2921.09	20.22	2927.17	20.22	2909.44	20.22	2909.04	20.22	2904.25			37.44	119.587
--	--	37.46	21.1344	20.23	2976.82	20.23	2961.7	20.23	2935.09	20.23	2928.43	20.23	2886.8	20.23	2908.1	20.23	2840.78	20.23	2927.73	20.23	2927.59	20.23	2895.88	20.23	2896.25	20.23	2897.75			37.46	95.7854
--	--	37.48	30.4921	20.24	2921.17	20.24	2941.91	20.24	2947.48	20.24	2917.27	20.24	2886.6	20.24	2899.66	20.24	2818.7	20.24	2954.58	20.24	2874.9	20.24	2853.1	20.24	2901.82	20.24	2886.23			37.48	86.3717
--	--	37.5	45.3938	20.25	2892.93	20.25	2945.75	20.25	2947.85	20.25	2921.42	20.25	2879.97	20.25	2888.9	20.25	2825.8	20.25	2958.43	20.25	2867.13	20.25	2839.86	20.25	2901.12	20.25	2903.17			37.5	94.026
--	--	37.52	66.6703	20.26	2906.44	20.26	2985.56	20.26	2929.9	20.26	2948.9	20.26	2863.56	20.26	2874.58	20.26	2877.35	20.26	2927.25	20.26	2927.75	20.26	2871.62	20.26	2890.89	20.26	2963.45			37.52	115.606
--	--	37.54	89.1642	20.27	2918.05	20.27	3002.72	20.27	2927.61	20.27	2965.54	20.27	2872.11	20.27	2884.05	20.27	2904.1	20.27	2911.95	20.27	2942.59	20.27	2890.04	20.27	2879.69	20.27	2971.03			37.54	136.01
--	--	37.56	98.0459	20.28	2927.67	20.28	2995.98	20.28	2941.84	20.28	2970.73	20.28	2906.99	20.28	2918.61	20.28	2904.67	20.28	2913.43	20.28	2909.11	20.28	2894.38	20.28	2867.48	20.28	2923			37.56	129.395
--	--	37.58	91.0235	20.29	2942.09	20.29	2958.63	20.29	2935.69	20.29	2979.97	20.29	2934.83	20.29	2906.52	20.29	2897.01	20.29	2904.92	20.29	2872.05	20.29	2921.19	20.29	2880.93	20.29	2907.05			37.58	98.6424
--	--	37.6	85.1786	20.3	2960.05	20.3	2898.81	20.3	2914.6	20.3	2992.18	20.3	2957.49	20.3	2860.21	20.3	2883.3	20.3	2889.07	20.3	2832.38	20.3	2964.5	20.3	2913.22	20.3	2914.66			37.6	67.5925
--	--	37.62	88.038	20.31	2974.72	20.31	2903.96	20.31	2897.62	20.31	2982.71	20.31	2943.85	20.31	2847.45	20.31	2883.83	20.31	2909.37	20.31	2845.01	20.31	2954.19	20.31	2902.34	20.31	2924.75			37.62	45.4696
--	--	37.64	90.2028	20.32	2987.76	20.32	2941.58	20.32	2882.69	20.32	2962.4	20.32	2912.05	20.32	2851.46	20.32	2891.46	20.32	2947.72	20.32	2883.78	20.32	2917.09	20.32	2869.88	20.32	2936.09			37.64	31.543
--	--	37.66	77.7528	20.33	2983	20.33	2964	20.33	2901.22	20.33	2934.99	20.33	2865.75	20.33	2889.65	20.33	2898.89	20.33	2922.01	20.33	2909.98	20.33	2918.99	20.33	2901.86	20.33	2922.33			37.66	23.1228
--	--	37.68	56.6947	20.34	2972.53	20.34	2981.54	20.34	2930.49	20.34	2905.29	20.34	2814.78	20.34	2938.82	20.34	2906.24	20.34	2875.74	20.34	2932.15	20.34	2933.41	20.34	2954.52	20.34	2900.51			37.68	17.9301
--	--	37.7	38.6979	20.35	2953.97	20.35	2968.63	20.35	2937.39	20.35	2928.47	20.35	2894.33	20.35	2919.25	20.35	2911.5	20.35	2888.74	20.35	2951.22	20.35	2961.7	20.35	2943.41	20.35	2886.01			37.7	14.5345
--	--	37.72	26.5261	20.36	2933.95	20.36	2950.22	20.36	2940.25	20.36	2961.19	20.36	2997.43	20.36	2887.29	20.36	2916.38	20.36	2912.42	20.36	2969.74	20.36	2992.5	20.36	2920.8	20.36	2872.82			37.72	12.1733
--	--	37.74	18.9923	20.37	2934.77	20.37	2964.25	20.37	2928.06	20.37	2943.23	20.37	2934.57	20.37	2906.29	20.37	2905.97	20.37	2926.79	20.37	2947.39	20.37	2948.43	20.37	2897.27	20.37	2888.24			37.74	10.4597
--	--	37.76	14.4437	20.38	2937.75	20.38	2979.37	20.38	2915.31	20.38	2923.02	20.38	2863.14	20.38	2927.62	20.38	2895.64	20.38	2940.54	20.38	2922.26	20.38	2901.37	20.38	2875.79	20.38	2904.24			37.76	9.18652
--	--	37.78	11.6268	20.39	2967.86	20.39	2956	20.39	2918.53	20.39	2943.28	20.39	2881.85	20.39	2910.12	20.39	2924.34	20.39	2954.64	20.39	2895.65	20.39	2925.76	20.39	2929.58	20.39	2873.12			37.78	8.23186
--	--	37.8	9.83008	20.4	2986.69	20.4	2936.39	20.4	2926.7	20.4	2963.5	20.4	2899.98	20.4	2895.76	20.4	2949.96	20.4	2968.02	20.4	2877.03	20.4	2945.5	20.4	2978.22	20.4	2852.31			37.8	7.51938
--	--	37.82	8.66837	20.41	2920.8	20.41	2944.96	20.41	2972.01	20.41	2983.47	20.41	2913.73	20.41	2905.04	20.41	2952.42	20.41	2975.89	20.41	2918.36	20.41	2930.27	20.41	2988.27	20.41	2909.02			37.82	7.00055
--	--	37.84	7.96814	20.42	2874.18	20.42	2951.92	20.42	3006.74	20.42	3000.21	20.42	2926.79	20.42	2917.21	20.42	2962.36	20.42	2979.19	20.42	2948.42	20.42	2924.36	20.42	2995.11	20.42	2952.03			37.84	6.64588
--	--	37.86	7.66951	20.43	2901.06	20.43	2952.74	20.43	3001.09	20.43	3004.65	20.43	2937.18	20.43	2940.4	20.43	3000.84	20.43	2965.01	20.43	2935.46	20.43	2954.03	20.43	2989.7	20.43	2942.83			37.86	6.44055
--	--	37.88	7.80871	20.44	2940.54	20.44	2963.54	20.44	2991.32	20.44	3008.25	20.44	2956.47	20.44	2964.94	20.44	3029.19	20.44	2977.99	20.44	2942.08	20.44	2986.39	20.44	2983.58	20.44	2936.87			37.88	6.3829
--	--	37.9	8.54981	20.45	3009.72	20.45	2997.87	20.45	2971.82	20.45	3009.85	20.45	2996.76	20.45	2992.68	20.45	3033.65	20.45	3054.99	20.45	2994.9	20.45	3025.07	20.45	2975.83	20.45	2938.56			37.9	6.48554
--	--	37.92	10.2325	20.46	3049.77	20.46	3004.68	20.46	2971.04	20.46	3015.42	20.46	3029.95	20.46	3024.36	20.46	3048.57	20.46	3102.51	20.46	3029.46	20.46	3046.33	20.46	3012.02	20.46	2937.62			37.92	6.75329
--	--	37.94	13.3591	20.47	3043.84	20.47	2968.06	20.47	2999.79	20.47	3027.27	20.47	3051.96	20.47	3062.25	20.47	3080	20.47	3103.5	20.47	3035.22	20.47	3040.09	20.47	3117.51	20.47	2932.53			37.94	7.30576
--	--	37.96	18.3637	20.48	3019.42	20.48	2965.29	20.48	3044.33	20.48	3062.2	20.48	3066.22	20.48	3077.85	20.48	3112.29	20.48	3110.51	20.48	3049.78	20.48	3055.18	20.48	3138	20.48	2922.03			37.96	8.2465
--	--	37.98	24.6656	20.49	2974.81	20.49	2999.48	20.49	3106.11	20.49	3122.32	20.49	3072.01	20.49	3069.11	20.49	3145.5	20.49	3124.08	20.49	3073.95	20.49	3093.53	20.49	3065.68	20.49	2905.63			37.98	9.84557
--	--	38	28.5658	20.5	2971.96	20.5	3028.16	20.5	3147.23	20.5	3146.46	20.5	3115.13	20.5	3096.21	20.5	3190.09	20.5	3175.68	20.5	3117.88	20.5	3117.73	20.5	3071.83	20.5	2913.83			38	12.6207
--	--	38.02	25.8466	20.51	3000.83	20.51	3052.66	20.51	3172.64	20.51	3143.25	20.51	3186.61	20.51	3150.54	20.51	3243.32	20.51	3256.17	20.51	3176.81	20.51	3131.18	20.51	3137.6	20.51	2940.72			38.02	17.407
--	--	38.04	19.5149	20.52	3016.66	20.52	3052.92	20.52	3191.82	20.52	3186.37	20.52	3254.55	20.52	3244.12	20.52	3287.58	20.52	3275.8	20.52	3222.63	20.52	3161.77	20.52	3210.57	20.52	2975.78			38.04	25.1984
--	--	38.06	14.0028	20.53	3025.72	20.53	3040.63	20.53	3207.78	20.53	3253.54	20.53	3320.66	20.53	3358.05	20.53	3327.17	20.53	3263.86	20.53	3261.64	20.53	3201.25	20.53	3287.26	20.53	3015.08			38.06	36.3932
--	--	38.08	10.4122	20.54	3034.73	20.54	3054.32	20.54	3251.23	20.54	3314.36	20.54	3347.48	20.54	3429.28	20.54	3401.23	20.54	3355.85	20.54	3345.36	20.54	3289.05	20.54	3364.1	20.54	3080.04			38.08	47.3461
--	--	38.1	8.42163	20.55	3043.71	20.55	3076.74	20.55	3303.92	20.55	3373.06	20.55	3361.09	20.55	3486.16	20.55	3486.88	20.55	3482.76	20.55	3444.1	20.55	3393.08	20.55	3441	20.55	3153.61			38.1	48.9841
--	--	38.12	7.54677	20.56	3046.62	20.56	3125.57	20.56	3365.91	20.56	3398.11	20.56	3417.27	20.56	3453.31	20.56	3468.55	20.56	3483.23	20.56	3488.74	20.56	3411.14	20.56	3444.3	20.56	3168.81			38.12	39.4176
--	--	38.14	7.48471	20.57	3048.37	20.57	3179.47	20.57	3429.7	20.57	3416.69	20.57	3481.64	20.57	3403.2	20.57	3430.22	20.57	3459.39	20.57	3522.97	20.57	3412.65	20.57	3433.44	20.57	3172.77			38.14	27.69
--	--	38.16	8.15317	20.58	3102.72	20.58	3162.31	20.58	3467.44	20.58	3468.59	20.58	3502.49	20.58	3429.09	20.58	3458.15	20.58	3460.07	20.58	3522.94	20.58	3462.15	20.58	3432.95	20.58	3250.67			38.16	19.0572
--	--	38.18	9.94265	20.59	3159.36	20.59	3140.91	20.59	3503.63	20.59	3522.75	20.59	3521.15	20.59	3462.39	20.59	3493.38	20.59	3465.01	20.59	3522.29	20.59	3515.29	20.59	3435.37	20.59	3332.39			38.18	13.638
--	--	38.2	13.3599	20.6	3125.08	20.6	3181.8	20.6	3562.68	20.6	3560.96	20.6	3599.08	20.6	3577.11	20.6	3644.14	20.6	3593.55	20.6	3625.72	20.6	3566.04	20.6	3548.02	20.6	3318.89			38.2	10.4879
--	--	38.22	19.0678	20.61	3102.43	20.61	3224.97	20.61	3621.28	20.61	3606.33	20.61	3681.73	20.61	3691.68	20.61	3785.56	20.61	3715.77	20.61	3731.36	20.61	3626.08	20.61	3658.45	20.61	3319.06			38.22	8.70714
--	--	38.24	27.1496	20.62	3174.71	20.62	3286.78	20.62	3676.2	20.62	3710.17	20.62	3802.9	20.62	3804.95	20.62	3850.73	20.62	3786.5	20.62	3855.13	20.62	3762.01	20.62	3750.76	20.62	3430.94			38.24	7.70787
--	--	38.26	34.3426	20.63	3239.1	20.63	3340.13	20.63	3740.48	20.63	3820.49	20.63	3933.52	20.63	3916.81	20.63	3935.3	20.63	3889.19	20.63	3985.57	20.63	3898.8	20.63	3860.71	20.63	3531.28			38.26	7.17901
--	--	38.28	34.0752	20.64	3271.84	20.64	3359.49	20.64	3842.38	20.64	3956.86	20.64	4102.2	20.64	4023.01	20.64	4097.85	20.64	4120.29	20.64	4142.87	20.64	4039.01	20.64	4041.52	20.64	3585.21			38.28	6.9778
--	--	38.3	26.5114	20.65	3301.5	20.65	3410.44	20.65	3964.75	20.65	4104.66	20.65	4280.06	20.65	4188.16	20.65	4268.03	20.65	4335.64	20.65	4327.26	20.65	4203.53	20.65	4229.56	20.65	3653.05			38.3	7.04958
--	--	38.32	18.3015	20.66	3323.62	20.66	3538.98	20.66	4137.43	20.66	4280.55	20.66	4480.47	20.66	4498.08	20.66	4456.97	20.66	4512.31	20.66	4578.16	20.66	4427.73	20.66	4435.38	20.66	3755.07			38.32	7.38875
--	--	38.34	12.363	20.67	3383.85	20.67	3659.26	20.67	4332.93	20.67	4519.03	20.67	4677.96	20.67	4754.47	20.67	4671.54	20.67	4715.03	20.67	4807.63	20.67	4676.28	20.67	4682.86	20.67	3836.87			38.34	8.04775
--	--	38.36	8.63636	20.68	3506.39	20.68	3766.01	20.68	4565.77	20.68	4859.82	20.68	4870.7	20.68	4923.34	20.68	4927.98	20.68	4960.35	20.68	5002.06	20.68	4964.64	20.68	4998.44	20.68	3885.61			38.36	9.1423
--	--	38.38	6.41818	20.69	3601.52	20.69	3870.09	20.69	4833.81	20.69	5182.39	20.69	5133.51	20.69	5160.71	20.69	5231.9	20.69	5236.79	20.69	5247.26	20.69	5219.5	20.69	5249.19	20.69	3994.35			38.38	10.9326
--	--	38.4	5.08628	20.7	3665.68	20.7	3971.16	20.7	5141.58	20.7	5484.35	20.7	5475.45	20.7	5475.42	20.7	5589.43	20.7	5548.38	20.7	5549.81	20.7	5436.53	20.7	5426.72	20.7	4170.86			38.4	13.9356
--	--	38.42	4.24404	20.71	3730.77	20.71	4131.83	20.71	5506.63	20.71	5845.08	20.71	5734.93	20.71	5713.65	20.71	5789.25	20.71	5794.02	20.71	5812.29	20.71	5645.97	20.71	5660.72	20.71	4371.34			38.42	19.0242
--	--	38.44	3.71301	20.72	3796.59	20.72	4339.36	20.72	5916.73	20.72	6252.01	20.72	5929.56	20.72	5891.73	20.72	5865.03	20.72	5987.77	20.72	6043.26	20.72	5849.44	20.72	5939.11	20.72	4590.67			38.44	27.3251
--	--	38.46	3.32202	20.73	3925.02	20.73	4572.51	20.73	6075.54	20.73	6304.1	20.73	5857.5	20.73	5810.55	20.73	5797.5	20.73	5958.01	20.73	5999.86	20.73	5811.34	20.73	5918.24	20.73	4864.3			38.46	39.4875
--	--	38.48	3.05786	20.74	4087.17	20.74	4819.45	20.74	6099.01	20.74	6165.06	20.74	5641.79	20.74	5589.72	20.74	5652.77	20.74	5807.86	20.74	5808.68	20.74	5643.14	20.74	5736.17	20.74	5167.18			38.48	52.9558
--	--	38.5	2.87055	20.75	4324.64	20.75	5058.82	20.75	5919.44	20.75	5883.19	20.75	5419.96	20.75	5422.26	20.75	5450.93	20.75	5548.49	20.75	5565.32	20.75	5440.98	20.75	5512.28	20.75	5502.72			38.5	58.2004
--	--	38.52	2.75055	20.76	4588.55	20.76	5295.54	20.76	5668.57	20.76	5551.15	20.76	5195.98	20.76	5273.54	20.76	5229.03	20.76	5250.76	20.76	5303.63	20.76	5226.91	20.76	5273.69	20.76	5849.74			38.52	50.0192
--	--	38.54	2.6866	20.77	4941.82	20.77	5395.09	20.77	5453.05	20.77	5315.84	20.77	4989.1	20.77	5031.45	20.77	4963.86	20.77	5002.19	20.77	5054.25	20.77	5009.82	20.77	5048.8	20.77	5886.58			38.54	37.7505
--	--	38.56	2.67264	20.78	5313.36	20.78	5466.6	20.78	5244.77	20.78	5100.32	20.78	4785.72	20.78	4770.25	20.78	4689.84	20.78	4763.66	20.78	4807.38	20.78	4792.12	20.78	4826.71	20.78	5859.98			38.56	28.6484
--	--	38.58	2.70659	20.79	5779.43	20.79	5526.27	20.79	4909.01	20.79	4817.32	20.79	4547.73	20.79	4474.45	20.79	4483.32	20.79	4468.97	20.79	4595.11	20.79	4556.91	20.79	4602.51	20.79	5645.49			38.58	23.8385
--	--	38.6	2.78991	20.8	6251.94	20.8	5581.98	20.8	4563.84	20.8	4528.31	20.8	4306.98	20.8	4176.97	20.8	4282.46	20.8	4171	20.8	4386.04	20.8	4320.59	20.8	4378.37	20.8	5415.07			38.6	22.7459
--	--	38.62	2.92769	20.81	6560.82	20.81	5360.86	20.81	4371.12	20.81	4224.1	20.81	4088.48	20.81	4005.54	20.81	4064.74	20.81	4022.52	20.81	4195.43	20.81	4122.27	20.81	4176.63	20.81	5215.63			38.62	25.154
--	--	38.64	3.12933	20.82	6840.67	20.82	5137.92	20.82	4175.02	20.82	3928.44	20.82	3875.53	20.82	3835.94	20.82	3854.19	20.82	3869.97	20.82	4002.99	20.82	3921.03	20.82	3970.98	20.82	4995.76			38.64	31.6619
--	--	38.66	3.40774	20.83	6860.96	20.83	4898.68	20.83	3948.77	20.83	3709.17	20.83	3712.22	20.83	3682.77	20.83	3707.71	20.83	3680.92	20.83	3794.26	20.83	3693.65	20.83	3730.25	20.83	4593.26			38.66	44.1366
--	--	38.68	3.79067	20.84	6823.81	20.84	4643.96	20.84	3730.18	20.84	3526.87	20.84	3567.8	20.84	3546.34	20.84	3558.12	20.84	3512.45	20.84	3597.25	20.84	3500.86	20.84	3525.71	20.84	4226.51			38.68	64.7281
--	--	38.7	4.31189	20.85	6543.02	20.85	4323.59	20.85	3544.09	20.85	3501.37	20.85	3503.56	20.85	3480.91	20.85	3395.35	20.85	3431.26	20.85	3449.94	20.85	3454.77	20.85	3474.69	20.85	4011.4			38.7	92.8762
--	--	38.72	5.029	20.86	6232.95	20.86	4051.81	20.86	3406.56	20.86	3464.01	20.86	3434.73	20.86	3417.73	20.86	3291.84	20.86	3369.23	20.86	3348.99	20.86	3418.03	20.86	3430.62	20.86	3816.5			38.72	116.518
--	--	38.74	6.0411	20.87	5847.94	20.87	3904.47	20.87	3393.37	20.87	3396.3	20.87	3354.15	20.87	3360.33	20.87	3340.07	20.87	3356.25	20.87	3366.73	20.87	3405.23	20.87	3404.35	20.87	3673.32			38.74	112.879
--	--	38.76	7.53631	20.88	5474.69	20.88	3757.56	20.88	3361.4	20.88	3340.69	20.88	3299.36	20.88	3294.84	20.88	3335.7	20.88	3328.63	20.88	3347.86	20.88	3368.09	20.88	3369.88	20.88	3535.33			38.76	85.7788
--	--	38.78	9.89081	20.89	5121.34	20.89	3611.36	20.89	3297.58	20.89	3305.6	20.89	3288.28	20.89	3215.61	20.89	3242.18	20.89	3276.23	20.89	3266.97	20.89	3289.67	20.89	3321.5	20.89	3406.13			38.78	57.9919
--	--	38.8	13.8152	20.9	4761.46	20.9	3487.56	20.9	3252.4	20.9	3303	20.9	3274.38	20.9	3189.35	20.9	3213.89	20.9	3267.18	20.9	3226.87	20.9	3253.44	20.9	3254.98	20.9	3310.73			38.8	38.2588
--	--	38.82	20.442	20.91	4393.94	20.91	3389.94	20.91	3228.98	20.91	3338.35	20.91	3257.21	20.91	3224.98	20.91	3261.81	20.91	3308.81	20.91	3234.43	20.91	3266.49	20.91	3167.26	20.91	3254.84			38.82	25.9681
--	--	38.84	31.0937	20.92	4138.69	20.92	3323.9	20.92	3242.07	20.92	3361.5	20.92	3293.41	20.92	3308.36	20.92	3334.08	20.92	3361.2	20.92	3277.18	20.92	3288.03	20.92	3181.53	20.92	3247.25			38.84	18.6615
--	--	38.86	46.0552	20.93	3974.8	20.93	3283.57	20.93	3284.89	20.93	3374.71	20.93	3373.04	20.93	3430.61	20.93	3426.16	20.93	3422.35	20.93	3348.57	20.93	3316.49	20.93	3278.8	20.93	3278.99			38.86	14.252
--	--	38.88	60.4562	20.94	3838.54	20.94	3305.57	20.94	3325.53	20.94	3376.21	20.94	3393.69	20.94	3459.9	20.94	3459.25	20.94	3431.74	20.94	3399.32	20.94	3342.21	20.94	3331.45	20.94	3277.58			38.88	11.4361
--	--	38.9	61.9557	20.95	3717.72	20.95	3362.4	20.95	3364.96	20.95	3371.15	20.95	3381.38	20.95	3437.22	20.95	3459.37	20.95	3412.2	20.95	3438.54	20.95	3366.39	20.95	3359.15	20.95	3257.64			38.9	9.40533
--	--	38.92	48.823	20.96	3627.73	20.96	3331.72	20.96	3363.83	20.96	3379.52	20.96	3422.96	20.96	3490.96	20.96	3440.64	20.96	3456.17	20.96	3433.71	20.96	3386.28	20.96	3397.93	20.96	3263.69			38.92	8.07173
--	--	38.94	33.3823	20.97	3549.05	20.97	3268.95	20.97	3347.82	20.97	3392.81	20.97	3484.33	20.97	3572.73	20.97	3415	20.97	3523.44	20.97	3412.73	20.97	3404.59	20.97	3440.78	20.97	3279.26			38.94	7.14672
--	--	38.96	21.963	20.98	3528.39	20.98	3230.31	20.98	3344.71	20.98	3359.91	20.98	3470.1	20.98	3467.64	20.98	3364.5	20.98	3432.92	20.98	3371.5	20.98	3368.89	20.98	3421.42	20.98	3304.31			38.96	6.5591
--	--	38.98	14.7549	20.99	3520.32	20.99	3196.92	20.99	3344.41	20.99	3317	20.99	3439.48	20.99	3322.01	20.99	3308.61	20.99	3308.18	20.99	3325.87	20.99	3321.47	20.99	3388.57	20.99	3331.42			38.98	6.29043
--	--	39	10.4781	21	3433.51	21	3196.24	21	3293.04	21	3258.17	21	3331.88	21	3252.21	21	3251.28	21	3262.9	21	3262.32	21	3235.35	21	3269.42	21	3294.61			39	6.33277
--	--	39.02	7.93882	21.01	3339.12	21.01	3198.53	21.01	3236.78	21.01	3197.83	21.01	3217.02	21.01	3189.81	21.01	3193.78	21.01	3225.23	21.01	3197.05	21.01	3145.75	21.01	3142.15	21.01	3251.59			39.02	6.57666
--	--	39.04	6.28357	21.02	3264.46	21.02	3107.02	21.02	3202.01	21.02	3147.4	21.02	3183.51	21.02	3162.34	21.02	3118.38	21.02	3148.2	21.02	3137.13	21.02	3177.41	21.02	3127.19	21.02	3193.75			39.04	6.49756
--	--	39.06	5.24983	21.03	3190.08	21.03	3021.8	21.03	3163.47	21.03	3097.87	21.03	3144.95	21.03	3132.04	21.03	3047.1	21.03	3078.88	21.03	3079.39	21.03	3196.32	21.03	3108.8	21.03	3143.4			39.06	5.9686
--	--	39.08	4.55979	21.04	3118.45	21.04	2998.63	21.04	3087.77	21.04	3057.27	21.04	3056.54	21.04	3073.75	21.04	3016.5	21.04	3085.56	21.04	3043	21.04	3089.48	21.04	3056.59	21.04	3166.84			39.08	5.21314
--	--	39.1	4.12539	21.05	3061.96	21.05	2984.46	21.05	3022.19	21.05	3012.7	21.05	2985.67	21.05	3022.72	21.05	2989.94	21.05	3084.45	21.05	3007.72	21.05	3001.12	21.05	3014.04	21.05	3166.08			39.1	4.60793
--	--	39.12	3.85036	21.06	3073.39	21.06	3010.69	21.06	3002.04	21.06	2950.29	21.06	2993.47	21.06	3004.27	21.06	2981.5	21.06	3048.37	21.06	2977.46	21.06	2995.61	21.06	3014.9	21.06	3056.74			39.12	4.22368
--	--	39.14	3.86983	21.07	3071.79	21.07	3029.3	21.07	2976.7	21.07	2907.11	21.07	2986.12	21.07	2983.57	21.07	2974.05	21.07	3013.24	21.07	2954.67	21.07	2984.47	21.07	3001.45	21.07	2979.69			39.14	4.01998
--	--	39.16	4.0892	21.08	3035.43	21.08	3027.57	21.08	2937.52	21.08	2915.27	21.08	2938.34	21.08	2956.85	21.08	2969.2	21.08	2980.65	21.08	2951.81	21.08	2958.27	21.08	2949.74	21.08	2988.91			39.16	3.94685
--	--	39.18	4.32324	21.09	3012.19	21.09	3025.06	21.09	2938.5	21.09	2930.88	21.09	2897.3	21.09	2943.51	21.09	2953.41	21.09	2958.27	21.09	2948.94	21.09	2951.07	21.09	2925.14	21.09	2987.81			39.18	3.97003
--	--	39.2	4.19614	21.1	3012.02	21.1	3021.2	21.1	3010.1	21.1	2959.6	21.1	2868.12	21.1	2953.67	21.1	2918.36	21.1	2953.85	21.1	2946.06	21.1	2977.28	21.1	2948.18	21.1	2968.57			39.2	4.07333
--	--	39.22	3.70934	21.11	3022.05	21.11	3008.4	21.11	3016.47	21.11	2965.14	21.11	2849.25	21.11	2945.51	21.11	2910.39	21.11	2937.35	21.11	2952.73	21.11	2977.27	21.11	2967.1	21.11	2961.16			39.22	4.25391
--	--	39.24	3.22147	21.12	3044.41	21.12	2984.8	21.12	2944	21.12	2942.66	21.12	2842.84	21.12	2915.2	21.12	2935.15	21.12	2906.24	21.12	2970.95	21.12	2945.59	21.12	2981.05	21.12	2968.08			39.24	4.51817
--	--	39.26	2.88889	21.13	3043.15	21.13	2981.99	21.13	2929.75	21.13	2958.65	21.13	2854.21	21.13	2906.81	21.13	2940.3	21.13	2891.48	21.13	2969.16	21.13	2942.11	21.13	2967.25	21.13	2950.06			39.26	4.88025
--	--	39.28	2.70681	21.14	3022.01	21.14	2996.69	21.14	2964.52	21.14	3007.02	21.14	2880.57	21.14	2916.88	21.14	2928.94	21.14	2890.5	21.14	2950.52	21.14	2962.38	21.14	2930.1	21.14	2911.04			39.28	5.36297
--	--	39.3	2.63662	21.15	3009.17	21.15	2999.16	21.15	2946.84	21.15	2989.29	21.15	2901.46	21.15	2915.43	21.15	2930.2	21.15	2911.67	21.15	2934.26	21.15	2945.17	21.15	2924.52	21.15	2914.84			39.3	6.00092
--	--	39.32	2.64555	21.16	3001.14	21.16	2994.54	21.16	2898.75	21.16	2933.24	21.16	2919.18	21.16	2907.3	21.16	2938.77	21.16	2945.68	21.16	2919.38	21.16	2906.24	21.16	2937.23	21.16	2943.46			39.32	6.84611
--	--	39.34	2.71456	21.17	2994.76	21.17	2993.31	21.17	2890.81	21.17	2925.37	21.17	2910.65	21.17	2932.17	21.17	2921.47	21.17	2925.07	21.17	2917.73	21.17	2898.28	21.17	2934.51	21.17	2939.23			39.34	7.97828
--	--	39.36	2.8364	21.18	2989	21.18	2993.38	21.18	2898.24	21.18	2935.95	21.18	2892.06	21.18	2969.67	21.18	2894.26	21.18	2883.55	21.18	2921.14	21.18	2902.19	21.18	2925.87	21.18	2922.42			39.36	9.52594
--	--	39.38	3.01162	21.19	2997.34	21.19	2990.23	21.19	2918.9	21.19	2968.62	21.19	2881.94	21.19	2942.54	21.19	2883.52	21.19	2898.65	21.19	2901.36	21.19	2922.29	21.19	2922.55	21.19	2903.47			39.38	11.7149
--	--	39.4	3.24623	21.2	3008.92	21.2	2986.34	21.2	2942.6	21.2	3006.36	21.2	2873.78	21.2	2900.57	21.2	2876.56	21.2	2926.75	21.2	2876.24	21.2	2946.11	21.2	2920.47	21.2	2884.02			39.4	14.9823
--	--	39.42	3.55119	21.21	2991.84	21.21	2973.45	21.21	2939.9	21.21	2955.12	21.21	2893.02	21.21	2898.28	21.21	2865.23	21.21	2915.87	21.21	2906.64	21.21	2955.03	21.21	2904.22	21.21	2914.87			39.42	20.1985
--	--	39.44	3.94329	21.22	2971.69	21.22	2959.6	21.22	2934.38	21.22	2894.36	21.22	2915.18	21.22	2900.24	21.22	2853.43	21.22	2900.83	21.22	2942.97	21.22	2962.35	21.22	2886.47	21.22	2951.1			39.44	28.9524
--	--	39.46	4.42261	21.23	2977.02	21.23	2968.61	21.23	2943.22	21.23	2918.4	21.23	2931.49	21.23	2927.44	21.23	2900.8	21.23	2956.48	21.23	2908.19	21.23	2929.54	21.23	2916.26	21.23	2933.2			39.46	43.6232
--	--	39.48	5.07579	21.24	2979.94	21.24	2978.26	21.24	2952	21.24	2942.61	21.24	2947.15	21.24	2951.83	21.24	2943.96	21.24	3003.09	21.24	2878.09	21.24	2898.32	21.24	2942.23	21.24	2915			39.48	66.6248
--	--	39.5	5.93233	21.25	2954.73	21.25	2993.2	21.25	2959.11	21.25	2962.63	21.25	2956.19	21.25	2943.67	21.25	2936.8	21.25	2945.68	21.25	2904.41	21.25	2887.36	21.25	2922.97	21.25	2897.53			39.5	96.9966
--	--	39.52	7.07805	21.26	2935.43	21.26	3005.16	21.26	2964.96	21.26	2969.84	21.26	2957.02	21.26	2935.56	21.26	2929.76	21.26	2896.56	21.26	2921.15	21.26	2877.3	21.26	2909.03	21.26	2890.03			39.52	120.884
--	--	39.54	8.65768	21.27	2944.2	21.27	3002.96	21.27	2964.85	21.27	2916.22	21.27	2918.84	21.27	2927.62	21.27	2923.32	21.27	2886.77	21.27	2892.38	21.27	2871.54	21.27	2920.33	21.27	2929.93			39.54	114.973
--	--	39.56	10.9412	21.28	2956.48	21.28	2996.35	21.28	2962.08	21.28	2875.39	21.28	2892.94	21.28	2914.6	21.28	2919.7	21.28	2883.32	21.28	2895.93	21.28	2870.94	21.28	2930.66	21.28	2958.78			39.56	86.098
--	--	39.58	14.4654	21.29	2978.56	21.29	2977.45	21.29	2951.88	21.29	2870.27	21.29	2901.26	21.29	2887.44	21.29	2923.97	21.29	2897.54	21.29	2989.59	21.29	2884.74	21.29	2938.33	21.29	2956.86			39.58	57.6645
--	--	39.6	20.2543	21.3	2984.22	21.3	2977.51	21.3	2933.07	21.3	2881.27	21.3	2924.6	21.3	2872.71	21.3	2923.28	21.3	2907.31	21.3	3028.13	21.3	2902.16	21.3	2940	21.3	2954.89			39.6	37.8274
--	--	39.62	29.9781	21.31	2959.91	21.31	3012.14	21.31	2898.58	21.31	2921.71	21.31	2975.34	21.31	2880.69	21.31	2913.57	21.31	2908.98	21.31	2966.15	21.31	2926.21	21.31	2930.73	21.31	2952.83			39.62	25.5992
--	--	39.64	45.683	21.32	2943.55	21.32	3024.45	21.32	2883.01	21.32	2958.38	21.32	2993.77	21.32	2891.45	21.32	2910.56	21.32	2923.47	21.32	2909.91	21.32	2936.24	21.32	2929.17	21.32	2932.46			39.64	18.3979
--	--	39.66	68.1898	21.33	2937.11	21.33	3008.85	21.33	2891.11	21.33	2990.35	21.33	2971.78	21.33	2905.69	21.33	2915.95	21.33	2954.01	21.33	2860.85	21.33	2928.73	21.33	2937.26	21.33	2889.2			39.66	14.0992
--	--	39.68	91.4029	21.34	2938.83	21.34	2999.18	21.34	2885.13	21.34	2989.67	21.34	2934.67	21.34	2908.21	21.34	2926.83	21.34	2965.88	21.34	2856.93	21.34	2891.26	21.34	2925.64	21.34	2865.47			39.68	11.3986
--	--	39.7	97.0006	21.35	2947.64	21.35	2994.69	21.35	2866.87	21.35	2960.54	21.35	2884.39	21.35	2900.52	21.35	2942.5	21.35	2961.49	21.35	2892.35	21.35	2827.68	21.35	2896.84	21.35	2858.77			39.7	9.6168
--	--	39.72	79.03	21.36	2967.54	21.36	2987.13	21.36	2892.76	21.36	2944.6	21.36	2870.37	21.36	2902.82	21.36	2947.14	21.36	2938.82	21.36	2905.44	21.36	2837.52	21.36	2887.51	21.36	2904.49			39.72	8.42061
--	--	39.74	55.7807	21.37	2994.1	21.37	2977.72	21.37	2945.19	21.37	2936.57	21.37	2878.15	21.37	2911.13	21.37	2945.15	21.37	2905.15	21.37	2905.12	21.37	2891.51	21.37	2889.87	21.37	2981.71			39.74	7.64301
--	--	39.76	38.5731	21.38	2969.93	21.38	2993.73	21.38	2962.13	21.38	2932.59	21.38	2896.05	21.38	2915.9	21.38	2940.86	21.38	2892.19	21.38	2921.83	21.38	2902.29	21.38	2900.51	21.38	2966.01			39.76	7.20225
--	--	39.78	28.6341	21.39	2925.5	21.39	3019.89	21.39	2964.9	21.39	2930.23	21.39	2918	21.39	2919.27	21.39	2935.67	21.39	2887.5	21.39	2945.34	21.39	2895.84	21.39	2914.45	21.39	2913.21			39.78	7.07629
--	--	39.8	24.5549	21.4	2939.62	21.4	3016.72	21.4	2936.12	21.4	2926.81	21.4	2915.16	21.4	2921.65	21.4	2924.64	21.4	2915.64	21.4	2960.53	21.4	2894.47	21.4	2924.55	21.4	2919.13			39.8	7.30951
--	--	39.82	25.1717	21.41	2967.93	21.41	3006.43	21.41	2899.69	21.41	2923.14	21.41	2906.31	21.41	2923.79	21.41	2912.2	21.41	2951.75	21.41	2973.7	21.41	2894.33	21.41	2933.73	21.41	2939.3			39.82	8.04313
--	--	39.84	29.853	21.42	2996.53	21.42	2969.81	21.42	2904.34	21.42	2927.53	21.42	2960.37	21.42	2939.47	21.42	2952.25	21.42	2925.48	21.42	2966.66	21.42	2936.85	21.42	2929.25	21.42	2919.66			39.84	9.5471
--	--	39.86	37.1857	21.43	3025.16	21.43	2930.11	21.43	2913.82	21.43	2932.87	21.43	3021.81	21.43	2956.73	21.43	2998.46	21.43	2891.89	21.43	2957.24	21.43	2984.37	21.43	2923.17	21.43	2895.33			39.86	12.1945
--	--	39.88	42.0077	21.44	2975.84	21.44	2945.07	21.44	2918.64	21.44	2934.17	21.44	2978.22	21.44	2936.28	21.44	2957.79	21.44	2924.93	21.44	2951.81	21.44	2936.3	21.44	2941.53	21.44	2896.78			39.88	16.2487
--	--	39.9	38.986	21.45	2928.7	21.45	2961.19	21.45	2926.34	21.45	2935.63	21.45	2934.73	21.45	2921.19	21.45	2921.27	21.45	2959.09	21.45	2946.38	21.45	2889.51	21.45	2959.9	21.45	2901.58			39.9	21.037
--	--	39.92	32.2599	21.46	2922.66	21.46	2981.33	21.46	2970.36	21.46	2939.84	21.46	2912.04	21.46	2978.96	21.46	2951.84	21.46	2994.62	21.46	2940.11	21.46	2876.03	21.46	2973.91	21.46	2942.8			39.92	23.6066
--	--	39.94	26.6949	21.47	2912.72	21.47	2990.06	21.47	3002.62	21.47	2946.44	21.47	2898.61	21.47	3022.46	21.47	2977.57	21.47	3018.12	21.47	2935.47	21.47	2869.07	21.47	2986.08	21.47	2970.6			39.94	21.8905
--	--	39.96	21.6016	21.48	2883.13	21.48	2941.22	21.48	2975.53	21.48	2965.08	21.48	2931.94	21.48	2993.91	21.48	2978.85	21.48	2980.89	21.48	2939.09	21.48	2895.08	21.48	2988.95	21.48	2930.57			39.96	18.89
--	--	39.98	16.1776	21.49	2884.02	21.49	2918.53	21.49	2956.35	21.49	2968.94	21.49	2955.84	21.49	2972.49	21.49	2979.64	21.49	2953.76	21.49	2941.93	21.49	2915.56	21.49	2988.28	21.49	2897.66			39.98	17.7375
--	--	40	11.6554	21.5	2973.7	21.5	2972.06	21.5	2960.27	21.5	2929.76	21.5	2952.27	21.5	2971.87	21.5	2979	21.5	2956.02	21.5	2942.48	21.5	2919.92	21.5	2977.32	21.5	2885.45			40	19.5916
--	--	--	--	21.51	3009.8	21.51	2993.98	21.51	2967.39	21.51	2908.28	21.51	2957.11	21.51	2970.33	21.51	2969.53	21.51	2958.37	21.51	2949.83	21.51	2937.54	21.51	2966.99	21.51	2890.37
--	--	--	--	21.52	2944.44	21.52	2956.07	21.52	2980.6	21.52	2920.32	21.52	2977.87	21.52	2967.05	21.52	2943.35	21.52	2960.86	21.52	2970.04	21.52	2980.27	21.52	2957.86	21.52	2927.72
--	--	--	--	21.53	2930.89	21.53	2953.6	21.53	2989.53	21.53	2943	21.53	2979.19	21.53	3002	21.53	2964.33	21.53	2961.02	21.53	2989.03	21.53	2980.86	21.53	2963.92	21.53	2939.82
--	--	--	--	21.54	2984.43	21.54	2996.99	21.54	2992.91	21.54	2979.46	21.54	2955.33	21.54	3086.47	21.54	3046.37	21.54	2958.17	21.54	3006.45	21.54	2926.92	21.54	2989.66	21.54	2919.23
--	--	--	--	21.55	3020.23	21.55	2985.38	21.55	2982.31	21.55	3014.93	21.55	2957.95	21.55	3081.98	21.55	3048.21	21.55	2964.86	21.55	3024.52	21.55	2928.37	21.55	3005.77	21.55	2910.67
--	--	--	--	21.56	3040.05	21.56	2924.17	21.56	2959.1	21.56	3049.52	21.56	2984.44	21.56	2997.32	21.56	2977.77	21.56	2980.15	21.56	3043.19	21.56	2979.75	21.56	3013.19	21.56	2912.95
--	--	--	--	21.57	3026.04	21.57	2935.71	21.57	2984.42	21.57	3048.38	21.57	2999.76	21.57	2974.3	21.57	2955.99	21.57	2977.6	21.57	3029.4	21.57	3019.61	21.57	3021.38	21.57	2931.96
--	--	--	--	21.58	2990.95	21.58	2992.58	21.58	3039.98	21.58	3024.98	21.58	3008.12	21.58	2989.69	21.58	2964.54	21.58	2963.94	21.58	2995.39	21.58	3052.3	21.58	3030.03	21.58	2961.39
--	--	--	--	21.59	2975.45	21.59	3010.22	21.59	3038.87	21.59	2995.89	21.59	3015	21.59	3008.71	21.59	2984.76	21.59	2977.28	21.59	3001.91	21.59	3062.35	21.59	3054.9	21.59	2968.54
--	--	--	--	21.6	2968.09	21.6	3011.55	21.6	3014.17	21.6	2964.44	21.6	3021.25	21.6	3029.24	21.6	3009.83	21.6	3001.85	21.6	3025.29	21.6	3062.99	21.6	3086.5	21.6	2966.43
--	--	--	--	21.61	2974.77	21.61	3025.07	21.61	2985.22	21.61	3013.22	21.61	3030.9	21.61	3037.74	21.61	3027.7	21.61	3018.25	21.61	3027.38	21.61	3039.66	21.61	3063.72	21.61	2986.59
--	--	--	--	21.62	2985.04	21.62	3041.71	21.62	2955.18	21.62	3082.53	21.62	3041.43	21.62	3043.18	21.62	3043.73	21.62	3032.55	21.62	3024.03	21.62	3010.21	21.62	3027.02	21.62	3012.43
--	--	--	--	21.63	2991.21	21.63	3022.8	21.63	2999.78	21.63	3081.76	21.63	3025.16	21.63	3049.38	21.63	3030.15	21.63	3040.88	21.63	3049.33	21.63	3018.88	21.63	3062.66	21.63	2992.91
--	--	--	--	21.64	2996.86	21.64	2999.34	21.64	3053.94	21.64	3072.01	21.64	3005.46	21.64	3055.69	21.64	3012.78	21.64	3048.45	21.64	3078.3	21.64	3032.44	21.64	3107.57	21.64	2967.57
--	--	--	--	21.65	2992.51	21.65	3001.95	21.65	3012.77	21.65	3062.81	21.65	3036.29	21.65	3084.56	21.65	2986.66	21.65	3042.13	21.65	3078.22	21.65	3026.12	21.65	3096.72	21.65	2977.41
--	--	--	--	21.66	2988.55	21.66	3006.41	21.66	2972.25	21.66	3054.8	21.66	3064.57	21.66	3106.91	21.66	2963.77	21.66	3035.81	21.66	3074.51	21.66	3020.13	21.66	3082.02	21.66	2985.15
--	--	--	--	21.67	2993.43	21.67	3027.88	21.67	2972.82	21.67	3063.1	21.67	3040.2	21.67	3030.69	21.67	2989.15	21.67	3033.93	21.67	3029.88	21.67	3025.5	21.67	3032.11	21.67	2951.72
--	--	--	--	21.68	3001.33	21.68	3045.96	21.68	2979.14	21.68	3065.2	21.68	3019.68	21.68	2974.01	21.68	3011.79	21.68	3033.08	21.68	2998.37	21.68	3031.43	21.68	2993.18	21.68	2927.35
--	--	--	--	21.69	3025.5	21.69	3045.84	21.69	3016.38	21.69	3033.91	21.69	3019.84	21.69	3022.37	21.69	3019.72	21.69	3037.78	21.69	3037.3	21.69	3040.33	21.69	3013.27	21.69	2951.66
--	--	--	--	21.7	3048.41	21.7	3048.77	21.7	3037.69	21.7	3014.77	21.7	3017.17	21.7	3047.69	21.7	3029.63	21.7	3048.6	21.7	3065.59	21.7	3042.53	21.7	3019.36	21.7	2968.39
--	--	--	--	21.71	3067.47	21.71	3060.98	21.71	3010.44	21.71	3032.66	21.71	3005.88	21.71	3002.81	21.71	3045.55	21.71	3078.06	21.71	3061.46	21.71	3024.29	21.71	2982.8	21.71	2962.04
--	--	--	--	21.72	3061.42	21.72	3061.07	21.72	2983.87	21.72	3044.15	21.72	2986.3	21.72	2988.48	21.72	3044.2	21.72	3074.44	21.72	3052.93	21.72	3002.88	21.72	2960.42	21.72	2966.31
--	--	--	--	21.73	3006.02	21.73	3037.34	21.73	2958.66	21.73	3043.07	21.73	2950.45	21.73	3034.16	21.73	3008.86	21.73	3005.79	21.73	3035.74	21.73	2975.21	21.73	2965.92	21.73	2991.45
--	--	--	--	21.74	2972.16	21.74	3027.45	21.74	2962.47	21.74	3026.23	21.74	2954.58	21.74	3056.09	21.74	2986.88	21.74	2969.01	21.74	3017.69	21.74	2962.65	21.74	2972.45	21.74	3002.45
--	--	--	--	21.75	2967.17	21.75	3036.1	21.75	3005.17	21.75	2988.3	21.75	3012.3	21.75	3046.16	21.75	2982.8	21.75	2974.94	21.75	2998.5	21.75	2970.33	21.75	2980.35	21.75	2994.49
--	--	--	--	21.76	2991	21.76	3045.75	21.76	3026.28	21.76	2972.5	21.76	3015.12	21.76	3041.33	21.76	2961.19	21.76	2981.79	21.76	2964.24	21.76	2972.76	21.76	2998.11	21.76	2983.08
--	--	--	--	21.77	3041.7	21.77	3056.32	21.77	3027.26	21.77	2977.36	21.77	2966.74	21.77	3041.25	21.77	2923.23	21.77	2989.5	21.77	2915.92	21.77	2970.28	21.77	3025.06	21.77	2968.44
--	--	--	--	21.78	3042.3	21.78	3036.14	21.78	3025.48	21.78	2973.43	21.78	2956.25	21.78	3044.63	21.78	2913.88	21.78	2984.73	21.78	2935.98	21.78	2975.91	21.78	3005.55	21.78	2957.66
--	--	--	--	21.79	3010.55	21.79	2996.09	21.79	3021.91	21.79	2963.82	21.79	2970.23	21.79	3050.24	21.79	2923.01	21.79	2971.9	21.79	3000.19	21.79	2986.78	21.79	2956.04	21.79	2949.37
--	--	--	--	21.8	3011.35	21.8	2990.35	21.8	3020.36	21.8	2974.05	21.8	2978.61	21.8	3036.46	21.8	2938.58	21.8	2967.32	21.8	3002.2	21.8	2967.58	21.8	2932.64	21.8	2955.46
--	--	--	--	21.81	3026.25	21.81	2999.47	21.81	3019.68	21.81	2992.87	21.81	2984.56	21.81	3014.29	21.81	2956.94	21.81	2966.3	21.81	2977.26	21.81	2935.36	21.81	2920.55	21.81	2967.77
--	--	--	--	21.82	3010.95	21.82	2996.87	21.82	3019.24	21.82	2984.53	21.82	3015.54	21.82	3003.96	21.82	2968.91	21.82	2942.37	21.82	3001.72	21.82	2974.04	21.82	2934.21	21.82	2939.38
--	--	--	--	21.83	2987.53	21.83	2991.11	21.83	3018.86	21.83	2968.89	21.83	3053.26	21.83	2996.82	21.83	2979.16	21.83	2912.26	21.83	3039.48	21.83	3031.82	21.83	2954.8	21.83	2900.04
--	--	--	--	21.84	2982.71	21.84	2991.47	21.84	3000.66	21.84	2977.11	21.84	3023.94	21.84	2968.38	21.84	2962.52	21.84	2925.5	21.84	3002.06	21.84	3017.92	21.84	2948.05	21.84	2933.33
--	--	--	--	21.85	2980.49	21.85	2992.68	21.85	2979.98	21.85	2988.66	21.85	2985.3	21.85	2936.99	21.85	2942.13	21.85	2944.76	21.85	2954.19	21.85	2994.07	21.85	2937.52	21.85	2976.7
--	--	--	--	21.86	3013.01	21.86	2991.42	21.86	2971.81	21.86	3004.51	21.86	3016.84	21.86	2931.21	21.86	2961.57	21.86	2961.57	21.86	2982.43	21.86	2964.17	21.86	2985.38	21.86	2972.83
--	--	--	--	21.87	3044.39	21.87	2989.54	21.87	2967.28	21.87	3018.61	21.87	3046.33	21.87	2927.88	21.87	2977.72	21.87	2977.95	21.87	3008.38	21.87	2939.06	21.87	3030.81	21.87	2968.12
--	--	--	--	21.88	3038.87	21.88	2979.02	21.88	3014.96	21.88	3001.92	21.88	3005.43	21.88	2950.5	21.88	2919.82	21.88	2988.81	21.88	2957.01	21.88	2994.42	21.88	3005.93	21.88	2974.97
--	--	--	--	21.89	3034.57	21.89	2978.96	21.89	3051.9	21.89	2985.43	21.89	2971.7	21.89	2971.41	21.89	2879.11	21.89	2997.56	21.89	2914.01	21.89	3035.36	21.89	2985.8	21.89	2982.28
--	--	--	--	21.9	3037.32	21.9	3038.97	21.9	3027.2	21.9	2970.12	21.9	2979.15	21.9	2982.52	21.9	2937.05	21.9	2994.21	21.9	2919.01	21.9	2993.57	21.9	2992.87	21.9	2992.22
--	--	--	--	21.91	3040.61	21.91	3081.65	21.91	3014.25	21.91	2965.42	21.91	2989.32	21.91	2980.81	21.91	2976.54	21.91	2980.28	21.91	2930.59	21.91	2963.87	21.91	2998.5	21.91	2995
--	--	--	--	21.92	3045.63	21.92	3069.02	21.92	3038.77	21.92	2994.59	21.92	3008.13	21.92	2938.14	21.92	2957.14	21.92	2932.58	21.92	2963.17	21.92	2972.78	21.92	2999.58	21.92	2974.96
--	--	--	--	21.93	3036.25	21.93	3054.43	21.93	3051.88	21.93	3005.73	21.93	3004.88	21.93	2913.31	21.93	2937.52	21.93	2918.09	21.93	2978.52	21.93	2986.06	21.93	2991.73	21.93	2949.7
--	--	--	--	21.94	2997.49	21.94	3035.84	21.94	3041.68	21.94	2980.02	21.94	2956.55	21.94	2924.86	21.94	2917.43	21.94	2971.4	21.94	2958.69	21.94	3008.25	21.94	2965.63	21.94	2913.79
--	--	--	--	21.95	2987.72	21.95	3029.66	21.95	3023.71	21.95	2975.36	21.95	2944.1	21.95	2940.38	21.95	2922.77	21.95	3012.29	21.95	2944.45	21.95	3007.85	21.95	2958.29	21.95	2907.47
--	--	--	--	21.96	3018.16	21.96	3040.68	21.96	2994.96	21.96	2999.9	21.96	2981.44	21.96	2961.4	21.96	2963.39	21.96	3035.93	21.96	2937.97	21.96	2976.11	21.96	2976.98	21.96	2942.22
--	--	--	--	21.97	3035.05	21.97	3045.48	21.97	2984.92	21.97	2993.87	21.97	3005.82	21.97	2967.54	21.97	2979.83	21.97	3025.33	21.97	2940.76	21.97	2949.01	21.97	2972.67	21.97	2958.61
--	--	--	--	21.98	3038.88	21.98	3044.28	21.98	2992.93	21.98	2958.37	21.98	3017.72	21.98	2959.35	21.98	2972.94	21.98	2981.69	21.98	2952.49	21.98	2926.36	21.98	2946.17	21.98	2957.29
--	--	--	--	21.99	3023.13	21.99	3057.49	21.99	2992.3	21.99	2956.39	21.99	3027.01	21.99	2964.88	21.99	2957.44	21.99	2959.44	21.99	2957.91	21.99	2945.84	21.99	2956.08	21.99	2953.16
--	--	--	--	22	2994.28	22	3080.34	22	2985.89	22	2976.83	22	3034.57	22	2979.58	22	2936.19	22	2951.49	22	2959.09	22	2993.51	22	2990.36	22	2947.15
--	--	--	--	22.01	3025.11	22.01	3081.83	22.01	2986.56	22.01	3010.42	22.01	3004.93	22.01	2999.46	22.01	2948.33	22.01	2971.92	22.01	2943.41	22.01	2994.19	22.01	3013.95	22.01	2964.9
--	--	--	--	22.02	3082.84	22.02	3073.67	22.02	2990.42	22.02	3049.95	22.02	2958.54	22.02	3021.68	22.02	2975.54	22.02	3005.14	22.02	2920.13	22.02	2973.7	22.02	3032.73	22.02	2993.37
--	--	--	--	22.03	3079.4	22.03	3050.62	22.03	2991.67	22.03	3064.82	22.03	2953.58	22.03	3016.68	22.03	2986	22.03	2991.72	22.03	2929.76	22.03	2991.69	22.03	3009.44	22.03	2996.34
--	--	--	--	22.04	3058.65	22.04	3023.35	22.04	2992.17	22.04	3072.71	22.04	2960.34	22.04	3003.97	22.04	2991.72	22.04	2965.11	22.04	2948.71	22.04	3020.57	22.04	2974.26	22.04	2992.09
--	--	--	--	22.05	3031.99	22.05	3042.61	22.05	3026.27	22.05	3028.71	22.05	2966.34	22.05	3012.67	22.05	2969.57	22.05	3014.5	22.05	2969.27	22.05	3042.89	22.05	2984.3	22.05	3005.55
--	--	--	--	22.06	3004.44	22.06	3068.85	22.06	3065.4	22.06	2976.91	22.06	2972.22	22.06	3024.57	22.06	2943.23	22.06	3075.29	22.06	2990.07	22.06	3064.23	22.06	3001.13	22.06	3021.67
--	--	--	--	22.07	3007.16	22.07	3074.18	22.07	3040.62	22.07	2957.84	22.07	3015.07	22.07	2994.38	22.07	2982.11	22.07	3060.27	22.07	3025.95	22.07	3038.26	22.07	3023.76	22.07	3043.27
--	--	--	--	22.08	3011.34	22.08	3077.32	22.08	3013.14	22.08	2943.47	22.08	3056.16	22.08	2966.5	22.08	3021.88	22.08	3040.76	22.08	3059.02	22.08	3012.06	22.08	3043.47	22.08	3062.35
--	--	--	--	22.09	3019.06	22.09	3055.18	22.09	2985.57	22.09	2992.5	22.09	3034.19	22.09	3016.35	22.09	3026.52	22.09	2996.11	22.09	3026.69	22.09	3019.33	22.09	3002.96	22.09	3029.21
--	--	--	--	22.1	3027.34	22.1	3036.98	22.1	2968.82	22.1	3034.98	22.1	3012.89	22.1	3052.88	22.1	3026.92	22.1	2961.43	22.1	3002.78	22.1	3024.72	22.1	2970.33	22.1	3001.85
--	--	--	--	22.11	3039.13	22.11	3042.86	22.11	3018.58	22.11	3037.18	22.11	2995.65	22.11	3007.56	22.11	3001.31	22.11	2987.97	22.11	3030.63	22.11	3018.47	22.11	2986.22	22.11	3009.92
--	--	--	--	22.12	3047.57	22.12	3050.21	22.12	3050.59	22.12	3034.87	22.12	2987.44	22.12	2972.44	22.12	2985.67	22.12	3009.84	22.12	3051.96	22.12	3016.44	22.12	3007.94	22.12	3014.97
--	--	--	--	22.13	3044.81	22.13	3062.43	22.13	3023.28	22.13	3017.42	22.13	3009.42	22.13	2971.47	22.13	3003.34	22.13	3016.09	22.13	3051.46	22.13	3028.5	22.13	3049.19	22.13	3009.9
--	--	--	--	22.14	3036.69	22.14	3074.18	22.14	3010.31	22.14	3010.96	22.14	3021.12	22.14	2978.5	22.14	3024.26	22.14	3027.86	22.14	3057.78	22.14	3027.56	22.14	3066.87	22.14	3010.1
--	--	--	--	22.15	3017.17	22.15	3084.9	22.15	3027.77	22.15	3027.83	22.15	3010.96	22.15	3002.52	22.15	3052.07	22.15	3051.33	22.15	3078.61	22.15	2999.04	22.15	3034.49	22.15	3021.48
--	--	--	--	22.16	3027.75	22.16	3077.04	22.16	3027.24	22.16	3037.83	22.16	3013.56	22.16	3021.18	22.16	3070.24	22.16	3058.14	22.16	3080.23	22.16	2989.75	22.16	3033	22.16	3023.52
--	--	--	--	22.17	3081.56	22.17	3042.48	22.17	3000.85	22.17	3037.99	22.17	3034.46	22.17	3032.14	22.17	3074.59	22.17	3041.02	22.17	3054.24	22.17	3008.12	22.17	3075.88	22.17	3012.17
--	--	--	--	22.18	3086.33	22.18	3041.84	22.18	3012.31	22.18	3045.86	22.18	3054.98	22.18	3055.19	22.18	3080.62	22.18	3040.09	22.18	3073.55	22.18	3020.45	22.18	3082.35	22.18	3007.65
--	--	--	--	22.19	3042.17	22.19	3075.06	22.19	3061.53	22.19	3061.45	22.19	3075.11	22.19	3090.29	22.19	3088.34	22.19	3055.33	22.19	3138.05	22.19	3026.76	22.19	3052.48	22.19	3009.96
--	--	--	--	22.2	3033.43	22.2	3103.51	22.2	3084.24	22.2	3074.65	22.2	3089.23	22.2	3103.07	22.2	3104.54	22.2	3083.33	22.2	3161.85	22.2	3020.41	22.2	3069.58	22.2	3025.03
--	--	--	--	22.21	3049.25	22.21	3128.66	22.21	3088.58	22.21	3086.2	22.21	3099.2	22.21	3100.36	22.21	3126.6	22.21	3120.15	22.21	3157.45	22.21	3005.28	22.21	3119.22	22.21	3048.95
--	--	--	--	22.22	3061.43	22.22	3180.88	22.22	3133.13	22.22	3109.4	22.22	3088.33	22.22	3126.08	22.22	3134.35	22.22	3126.36	22.22	3174.21	22.22	3036.4	22.22	3110.66	22.22	3050.45
--	--	--	--	22.23	3071.91	22.23	3245.79	22.23	3196.54	22.23	3138.06	22.23	3067.69	22.23	3165.11	22.23	3135.37	22.23	3118.22	22.23	3200.9	22.23	3089.2	22.23	3074.8	22.23	3041.43
--	--	--	--	22.24	3096.47	22.24	3231.32	22.24	3199.33	22.24	3153.48	22.24	3086.62	22.24	3167.28	22.24	3127.67	22.24	3130.83	22.24	3203.36	22.24	3118.41	22.24	3111.39	22.24	3097.33
--	--	--	--	22.25	3125.21	22.25	3193.28	22.25	3184.12	22.25	3164.97	22.25	3117.3	22.25	3158.51	22.25	3117.38	22.25	3149.62	22.25	3198.61	22.25	3140.62	22.25	3169.5	22.25	3172.51
--	--	--	--	22.26	3154.03	22.26	3211.75	22.26	3184.08	22.26	3195.83	22.26	3164.07	22.26	3198	22.26	3171.46	22.26	3185.51	22.26	3198.63	22.26	3151.56	22.26	3201	22.26	3166.34
--	--	--	--	22.27	3182.85	22.27	3239.34	22.27	3186.48	22.27	3229.82	22.27	3213.43	22.27	3245.27	22.27	3235.92	22.27	3224.16	22.27	3199.42	22.27	3160.68	22.27	3228.2	22.27	3147.04
--	--	--	--	22.28	3188.91	22.28	3238.38	22.28	3236.31	22.28	3223.88	22.28	3232.07	22.28	3222.97	22.28	3241.41	22.28	3233.01	22.28	3230.21	22.28	3194.04	22.28	3238.02	22.28	3193.55
--	--	--	--	22.29	3193.75	22.29	3237.23	22.29	3286.13	22.29	3218.06	22.29	3250.04	22.29	3199.48	22.29	3244.12	22.29	3241.14	22.29	3261.66	22.29	3227.53	22.29	3247.73	22.29	3239.27
--	--	--	--	22.3	3197.37	22.3	3265.58	22.3	3279.28	22.3	3262.38	22.3	3289.12	22.3	3230.88	22.3	3252.19	22.3	3268.12	22.3	3272.54	22.3	3235.48	22.3	3275.52	22.3	3188.53
--	--	--	--	22.31	3204.74	22.31	3291.26	22.31	3277.06	22.31	3298.9	22.31	3320.88	22.31	3257.33	22.31	3265.95	22.31	3291.47	22.31	3282.72	22.31	3247.53	22.31	3296.82	22.31	3156.68
--	--	--	--	22.32	3236.86	22.32	3299.31	22.32	3305.46	22.32	3283.88	22.32	3304.33	22.32	3251.14	22.32	3317.34	22.32	3290.91	22.32	3288.24	22.32	3286.63	22.32	3275.32	22.32	3249.48
--	--	--	--	22.33	3261.45	22.33	3308.11	22.33	3318.91	22.33	3277.78	22.33	3284.59	22.33	3252.43	22.33	3349.47	22.33	3293.67	22.33	3281.72	22.33	3301.74	22.33	3261.56	22.33	3316.64
--	--	--	--	22.34	3259.59	22.34	3319.52	22.34	3279.9	22.34	3303.06	22.34	3253.64	22.34	3280.03	22.34	3313.98	22.34	3308.09	22.34	3232.94	22.34	3232.59	22.34	3274.97	22.34	3293.73
--	--	--	--	22.35	3280.33	22.35	3323.9	22.35	3257.42	22.35	3295.51	22.35	3227.38	22.35	3273.45	22.35	3271.32	22.35	3288.45	22.35	3202.43	22.35	3179.68	22.35	3268.97	22.35	3285.28
--	--	--	--	22.36	3350.98	22.36	3312.74	22.36	3271.46	22.36	3215.49	22.36	3211.51	22.36	3191.43	22.36	3212.86	22.36	3193.64	22.36	3212.26	22.36	3162.6	22.36	3220.13	22.36	3308.74
--	--	--	--	22.37	3392.36	22.37	3287.39	22.37	3263.07	22.37	3177.39	22.37	3186.76	22.37	3140.46	22.37	3160.59	22.37	3147.13	22.37	3218.54	22.37	3155.53	22.37	3202.03	22.37	3310.24
--	--	--	--	22.38	3390.19	22.38	3240.92	22.38	3221.33	22.38	3201.66	22.38	3148.81	22.38	3135.69	22.38	3117.56	22.38	3172.47	22.38	3219.56	22.38	3163.36	22.38	3229.68	22.38	3279.08
--	--	--	--	22.39	3350.09	22.39	3203.02	22.39	3159.75	22.39	3181.39	22.39	3124.16	22.39	3105.14	22.39	3121.54	22.39	3170.54	22.39	3173.4	22.39	3161.27	22.39	3204.61	22.39	3260.61
--	--	--	--	22.4	3270.85	22.4	3173.96	22.4	3077.71	22.4	3115.17	22.4	3113.26	22.4	3048	22.4	3174.04	22.4	3140.46	22.4	3078.57	22.4	3148.94	22.4	3125.13	22.4	3255.23
--	--	--	--	22.41	3252.21	22.41	3155.63	22.41	3060.11	22.41	3078.07	22.41	3097.6	22.41	3007.18	22.41	3139.06	22.41	3109.56	22.41	3034.39	22.41	3128.18	22.41	3102.13	22.41	3229.1
--	--	--	--	22.42	3277.05	22.42	3145.01	22.42	3088.77	22.42	3061.86	22.42	3078.52	22.42	2978.07	22.42	3041.3	22.42	3078.07	22.42	3026.56	22.42	3101.37	22.42	3119.66	22.42	3188.09
--	--	--	--	22.43	3247.46	22.43	3117.15	22.43	3053.84	22.43	3034.19	22.43	3079.26	22.43	3005.86	22.43	3037.44	22.43	3081.17	22.43	3016.81	22.43	3069.88	22.43	3094.22	22.43	3157.59
--	--	--	--	22.44	3191.35	22.44	3080.91	22.44	2987.92	22.44	3000.94	22.44	3089.64	22.44	3061.37	22.44	3079.33	22.44	3101.13	22.44	3006.11	22.44	3036.1	22.44	3047.84	22.44	3132.21
--	--	--	--	22.45	3151.77	22.45	3105.83	22.45	2979.16	22.45	3009.52	22.45	3067.73	22.45	3023.19	22.45	3060.45	22.45	3093.19	22.45	3004.82	22.45	3021.48	22.45	3013.58	22.45	3103.89
--	--	--	--	22.46	3117.34	22.46	3149.81	22.46	2988.2	22.46	3031.14	22.46	3035.77	22.46	2955.84	22.46	3022.65	22.46	3076.56	22.46	3006.44	22.46	3012.84	22.46	2983.1	22.46	3074.65
--	--	--	--	22.47	3090.07	22.47	3110.25	22.47	2990.7	22.47	3024.34	22.47	3035.71	22.47	2993.73	22.47	3010.09	22.47	3042.24	22.47	3030.73	22.47	2994.81	22.47	2982.2	22.47	3074.6
--	--	--	--	22.48	3064.04	22.48	3056.25	22.48	2992.06	22.48	3012.62	22.48	3041.16	22.48	3049.8	22.48	3001.89	22.48	3004.87	22.48	3058.94	22.48	2975.15	22.48	2986.41	22.48	3079.6
--	--	--	--	22.49	3091.67	22.49	3075.39	22.49	2983.48	22.49	3019.09	22.49	3049.74	22.49	3041.65	22.49	3008.62	22.49	2990.28	22.49	3067.4	22.49	3003.11	22.49	3018.37	22.49	3044.06
--	--	--	--	22.5	3120.38	22.5	3097.85	22.5	2975.88	22.5	3027.11	22.5	3057.87	22.5	3029.72	22.5	3016.48	22.5	2978.66	22.5	3073.58	22.5	3032.75	22.5	3049.82	22.5	3007.08
--	--	--	--	22.51	3085.22	22.51	3087.72	22.51	3014.55	22.51	3048.16	22.51	3047.29	22.51	3021.18	22.51	3031.01	22.51	3013.36	22.51	3047.87	22.51	3027.21	22.51	3016.66	22.51	2999.73
--	--	--	--	22.52	3053.31	22.52	3074.6	22.52	3047.42	22.52	3062.14	22.52	3037.28	22.52	3013.12	22.52	3040.98	22.52	3042.51	22.52	3021.89	22.52	3015.86	22.52	2989.98	22.52	2992.81
--	--	--	--	22.53	3044.58	22.53	3040.1	22.53	3038.88	22.53	3025.69	22.53	3031.39	22.53	3008.36	22.53	3018.36	22.53	3031.98	22.53	2993.9	22.53	2963.13	22.53	3009.42	22.53	2988.96
--	--	--	--	22.54	3038.23	22.54	3020.19	22.54	3032.08	22.54	2999.49	22.54	3019.13	22.54	3008.09	22.54	3003.63	22.54	3018.33	22.54	2969.82	22.54	2935.05	22.54	3026.72	22.54	2985.31
--	--	--	--	22.55	3040.69	22.55	3054.08	22.55	3031.69	22.55	3011.14	22.55	2983.38	22.55	3024.36	22.55	3017.98	22.55	2993.15	22.55	2960.15	22.55	2997.93	22.55	3036.12	22.55	2982.43
--	--	--	--	22.56	3046.62	22.56	3066.41	22.56	3029.03	22.56	3027.36	22.56	2964.6	22.56	3033.98	22.56	3014.06	22.56	2988.62	22.56	2956.95	22.56	3046.66	22.56	3031.04	22.56	2974.62
--	--	--	--	22.57	3060.52	22.57	3029.2	22.57	3021.17	22.57	3054.08	22.57	2984.76	22.57	3028.35	22.57	2968.15	22.57	3031.52	22.57	2968.62	22.57	3062.88	22.57	2992.73	22.57	2955.45
--	--	--	--	22.58	3061.23	22.58	3013.12	22.58	3022.13	22.58	3064.09	22.58	2993.81	22.58	3018.11	22.58	2968.37	22.58	3054.04	22.58	2976.16	22.58	3060.08	22.58	2975.19	22.58	2944.49
--	--	--	--	22.59	3041.63	22.59	3029.6	22.59	3036.69	22.59	3048.35	22.59	2985.72	22.59	3000.76	22.59	3039.7	22.59	3045.12	22.59	2977.35	22.59	3027.96	22.59	2989.67	22.59	2946.16
--	--	--	--	22.6	3056.86	22.6	3026.15	22.6	3034.75	22.6	3048.08	22.6	2982.12	22.6	2978.46	22.6	3063.21	22.6	3024.93	22.6	2982.04	22.6	3009.85	22.6	2984.22	22.6	2966.44
--	--	--	--	22.61	3109.29	22.61	3001.43	22.61	3015.18	22.61	3064.3	22.61	2983.32	22.61	2950.87	22.61	3035.66	22.61	2992.69	22.61	2990.47	22.61	3006.72	22.61	2957.48	22.61	3006.59
--	--	--	--	22.62	3100.36	22.62	3002.64	22.62	3010.84	22.62	3040.34	22.62	2996.17	22.62	2970.41	22.62	3020.83	22.62	3007.52	22.62	3015.65	22.62	3005.66	22.62	2963.09	22.62	3020.47
--	--	--	--	22.63	3045.84	22.63	3023.12	22.63	3017.81	22.63	2986.55	22.63	3017.68	22.63	3024.95	22.63	3015.42	22.63	3057.32	22.63	3053.29	22.63	3006.14	22.63	2992.73	22.63	3014.83
--	--	--	--	22.64	3027.81	22.64	3030.63	22.64	3038.72	22.64	2985.52	22.64	3040.51	22.64	3028.85	22.64	3008.59	22.64	3068.76	22.64	3060.89	22.64	3038.73	22.64	3025.92	22.64	3011.95
--	--	--	--	22.65	3028.24	22.65	3031.57	22.65	3066.68	22.65	3011.2	22.65	3064.01	22.65	3007.13	22.65	3001.03	22.65	3060.78	22.65	3053.29	22.65	3087.58	22.65	3060.91	22.65	3010.47
--	--	--	--	22.66	2999.38	22.66	3057.14	22.66	3033.09	22.66	3040.38	22.66	3068.69	22.66	3026.92	22.66	3036.91	22.66	3077.88	22.66	3062.26	22.66	3068.01	22.66	3072.85	22.66	3004.13
--	--	--	--	22.67	2960.97	22.67	3090.73	22.67	2979.43	22.67	3070.7	22.67	3067.23	22.67	3060.25	22.67	3086.96	22.67	3103.17	22.67	3076.64	22.67	3026.12	22.67	3077.28	22.67	2996.22
--	--	--	--	22.68	2974.2	22.68	3068.8	22.68	2987.99	22.68	3061.69	22.68	3057.27	22.68	3083.7	22.68	3131.64	22.68	3127.88	22.68	3093.38	22.68	3069.95	22.68	3082.37	22.68	3036.1
--	--	--	--	22.69	2996.97	22.69	3036.64	22.69	3008.04	22.69	3045.44	22.69	3045.75	22.69	3105.32	22.69	3175.34	22.69	3152.49	22.69	3110.54	22.69	3129.59	22.69	3087.58	22.69	3084.79
--	--	--	--	22.7	3048.54	22.7	3066.95	22.7	3045.18	22.7	3090.81	22.7	3092.3	22.7	3116.28	22.7	3140.29	22.7	3173.52	22.7	3107.54	22.7	3123.97	22.7	3078.47	22.7	3058.65
--	--	--	--	22.71	3099.92	22.71	3099.85	22.71	3082.81	22.71	3138.55	22.71	3141.51	22.71	3127.03	22.71	3100.55	22.71	3194.35	22.71	3104.8	22.71	3114.89	22.71	3069.39	22.71	3027.67
--	--	--	--	22.72	3063.14	22.72	3060.76	22.72	3092.63	22.72	3108.34	22.72	3134.12	22.72	3159.67	22.72	3094.54	22.72	3217.29	22.72	3168.44	22.72	3150.8	22.72	3101.73	22.72	3013.64
--	--	--	--	22.73	3030.97	22.73	3032.72	22.73	3102.54	22.73	3084.3	22.73	3132.01	22.73	3189.05	22.73	3095.46	22.73	3233.44	22.73	3220.64	22.73	3185.05	22.73	3134.92	22.73	3008.09
--	--	--	--	22.74	3034.42	22.74	3090.12	22.74	3113.15	22.74	3107.95	22.74	3170.69	22.74	3193.23	22.74	3149.88	22.74	3197.22	22.74	3184.45	22.74	3206.39	22.74	3174.72	22.74	3067.95
--	--	--	--	22.75	3034.9	22.75	3133.51	22.75	3117.41	22.75	3138.04	22.75	3202.68	22.75	3195.12	22.75	3197.93	22.75	3168.97	22.75	3165.71	22.75	3226.53	22.75	3203.42	22.75	3114.84
--	--	--	--	22.76	3023.9	22.76	3122.51	22.76	3097.01	22.76	3193.11	22.76	3208.73	22.76	3188.11	22.76	3221.23	22.76	3171.71	22.76	3214.76	22.76	3242	22.76	3189.03	22.76	3111.35
--	--	--	--	22.77	3013.11	22.77	3118.5	22.77	3092.93	22.77	3228.6	22.77	3209.26	22.77	3196.01	22.77	3239.39	22.77	3182.8	22.77	3246.83	22.77	3239.87	22.77	3177.36	22.77	3093.32
--	--	--	--	22.78	3002.8	22.78	3131.22	22.78	3127.85	22.78	3217.31	22.78	3196.57	22.78	3239.59	22.78	3245.27	22.78	3213.86	22.78	3238.3	22.78	3195.66	22.78	3172.19	22.78	3040.52
--	--	--	--	22.79	3013.1	22.79	3158.01	22.79	3175.93	22.79	3203.51	22.79	3178.48	22.79	3274.59	22.79	3266.31	22.79	3236.51	22.79	3243.56	22.79	3191.26	22.79	3185.92	22.79	3036.1
--	--	--	--	22.8	3056.34	22.8	3207.27	22.8	3245.04	22.8	3185.71	22.8	3151.74	22.8	3295.86	22.8	3311.55	22.8	3245.73	22.8	3270.87	22.8	3250.46	22.8	3229.83	22.8	3108.96
--	--	--	--	22.81	3076.5	22.81	3217.04	22.81	3288.97	22.81	3211.93	22.81	3206.22	22.81	3316.55	22.81	3333.87	22.81	3267.25	22.81	3315.22	22.81	3293.2	22.81	3273.94	22.81	3158.85
--	--	--	--	22.82	3071.15	22.82	3183.17	22.82	3305.09	22.82	3286.75	22.82	3350.4	22.82	3336.61	22.82	3330.86	22.82	3302.38	22.82	3378.4	22.82	3317.77	22.82	3318.24	22.82	3183.36
--	--	--	--	22.83	3088.9	22.83	3168.29	22.83	3345.33	22.83	3400.22	22.83	3465.13	22.83	3435.44	22.83	3426.43	22.83	3408.61	22.83	3421.47	22.83	3396.86	22.83	3379.51	22.83	3204.07
--	--	--	--	22.84	3124.41	22.84	3167.99	22.84	3404.11	22.84	3543.4	22.84	3557.21	22.84	3594.85	22.84	3597.78	22.84	3569.51	22.84	3449.06	22.84	3517.88	22.84	3453.81	22.84	3221.85
--	--	--	--	22.85	3142.91	22.85	3192.11	22.85	3535.03	22.85	3690.45	22.85	3690.03	22.85	3804.76	22.85	3831.91	22.85	3797.91	22.85	3640.76	22.85	3698.59	22.85	3664.09	22.85	3238.27
--	--	--	--	22.86	3152.46	22.86	3229.07	22.86	3703.87	22.86	3839.53	22.86	3844.26	22.86	4041.23	22.86	4099.04	22.86	4061.79	22.86	3918.72	22.86	3910.68	22.86	3945.84	22.86	3253.97
--	--	--	--	22.87	3170.54	22.87	3285.34	22.87	3848.88	22.87	4173.85	22.87	4303.4	22.87	4525.94	22.87	4601.47	22.87	4560.19	22.87	4421.96	22.87	4415.83	22.87	4411.91	22.87	3388.75
--	--	--	--	22.88	3191.53	22.88	3348.2	22.88	3985.76	22.88	4571.37	22.88	4866.57	22.88	5095.35	22.88	5184.19	22.88	5138.6	22.88	5002.07	22.88	5020.97	22.88	4940.87	22.88	3564.16
--	--	--	--	22.89	3202.23	22.89	3363.01	22.89	4304.35	22.89	4838.33	22.89	5399.51	22.89	5552.78	22.89	5636.12	22.89	5618.95	22.89	5535.5	22.89	5547.31	22.89	5497.11	22.89	3736.39
--	--	--	--	22.9	3210.92	22.9	3368.37	22.9	4658.66	22.9	5079.63	22.9	5926.5	22.9	5988.22	22.9	6062.35	22.9	6080.03	22.9	6059.76	22.9	6058.16	22.9	6058.7	22.9	3908
--	--	--	--	22.91	3218.94	22.91	3323.77	22.91	4854.1	22.91	5154.22	22.91	5669.04	22.91	5718.42	22.91	5716.97	22.91	5768.58	22.91	5810.16	22.91	5814.74	22.91	5785.87	22.91	3860.2
--	--	--	--	22.92	3227.54	22.92	3278.31	22.92	5033.54	22.92	5212.21	22.92	5347.99	22.92	5392.12	22.92	5311.48	22.92	5394.91	22.92	5496.16	22.92	5509.05	22.92	5445.77	22.92	3798.84
--	--	--	--	22.93	3274.8	22.93	3425.87	22.93	5011.5	22.93	5070.37	22.93	4977.78	22.93	5063.47	22.93	5007.21	22.93	4997.73	22.93	5031.56	22.93	5087.56	22.93	5077.43	22.93	3983.98
--	--	--	--	22.94	3318.39	22.94	3565.98	22.94	4974.13	22.94	4912.17	22.94	4647.31	22.94	4765.09	22.94	4733.86	22.94	4640.25	22.94	4619.45	22.94	4707.19	22.94	4743.77	22.94	4209.7
--	--	--	--	22.95	3331.06	22.95	3643.39	22.95	4807.71	22.95	4616.17	22.95	4651.46	22.95	4721.56	22.95	4720.86	22.95	4616.98	22.95	4649.36	22.95	4672.94	22.95	4702.07	22.95	4777.01
--	--	--	--	22.96	3346.02	22.96	3735.35	22.96	4624.47	22.96	4350.34	22.96	4608.91	22.96	4628.5	22.96	4650.4	22.96	4543.6	22.96	4609.79	22.96	4592.77	22.96	4614.68	22.96	5222.53
[truncated: 1,704 more rows]
